# Supplementary material for: Histone acetyltransferase TaHAG1 acts as a crucial regulator to strengthen salt tolerance of hexaploid wheat
Source: Plant Physiol. 2021 Apr 23;186(4):1951–69. doi: 10.1093/plphys/kiab187 (PMC8331135; doi:10.1093/plphys/kiab187)
Supplement: kiab187_Supplementary_Data [file kiab187_supplementary_data.zip]

Archive with 6 entries (6 files):
- pp.01643.2020-s01.pdf
- pp.01643.2020-s02.xlsx
- pp.01643.2020-s03.xlsx
- pp.01643.2020-s04.xlsx
- pp.01643.2020-s05.xlsx
- pp.01643.2020-s06.xlsx
