# Supplementary material for: Histone acetyltransferase TaHAG1 acts as a crucial regulator to strengthen salt tolerance of hexaploid wheat
Source: Plant Physiol. 2021 Apr 23;186(4):1951–69. doi: 10.1093/plphys/kiab187 (PMC8331135; doi:10.1093/plphys/kiab187)
Supplement: kiab187_Supplementary_Data [file kiab187_supplementary_data.zip › pp.01643.2020-s03.xlsx]

## Sheet: Sheet1
Table S2. List of upregulated genes response to salt stress in SCAUP/SQ523, SCAUP and SQ523.
SCAUP/SQ523	SCAUP	SQ523
TraesCSU02G122100	TraesCS1A02G001700	TraesCS1D02G002200
TraesCSU02G026500	TraesCS1A02G024600	TraesCS1D02G002500
TraesCSU02G100700	TraesCS1A02G029300	TraesCS1D02G002800
TraesCSU02G019400	TraesCS1A02G031300	TraesCS1D02G003300
TraesCSU02G167700	TraesCS1A02G032900	TraesCS1D02G004900
TraesCSU02G031600	TraesCS1A02G033700	TraesCS1D02G009100
TraesCSU02G069000	TraesCS1A02G036100	TraesCS1D02G010300
TraesCSU02G032600	TraesCS1A02G051800	TraesCS1D02G012000
TraesCSU02G009000	TraesCS1A02G056200	TraesCS1D02G012900
TraesCSU02G140200	TraesCS1A02G069700	TraesCS1D02G013200
TraesCSU02G142700	TraesCS1A02G076900	TraesCS1D02G016100
TraesCSU02G100900	TraesCS1A02G078800	TraesCS1D02G016500
TraesCSU02G056700	TraesCS1A02G080500	TraesCS1D02G019100
TraesCSU02G021600	TraesCS1A02G080600	TraesCS1D02G019200
TraesCSU02G005100	TraesCS1A02G080700	TraesCS1D02G020600
TraesCSU02G137500	TraesCS1A02G084500	TraesCS1D02G024400
TraesCSU02G243800	TraesCS1A02G109000	TraesCS1D02G024500
TraesCSU02G048600	TraesCS1A02G109100	TraesCS1D02G025400
TraesCSU02G252800	TraesCS1A02G109500	TraesCS1D02G034300
TraesCSU02G205900	TraesCS1A02G112600	TraesCS1D02G034600
TraesCSU02G131600	TraesCS1A02G120900	TraesCS1D02G036500
TraesCSU02G122000	TraesCS1A02G122200	TraesCS1D02G039500
TraesCSU02G003900	TraesCS1A02G125300	TraesCS1D02G040500
TraesCSU02G034700	TraesCS1A02G125800	TraesCS1D02G041400
TraesCSU02G107200	TraesCS1A02G126000	TraesCS1D02G043200
TraesCSU02G018500	TraesCS1A02G126100	TraesCS1D02G044300
TraesCSU02G099100	TraesCS1A02G129500	TraesCS1D02G045500
TraesCSU02G116700	TraesCS1A02G129600	TraesCS1D02G047300
TraesCSU02G057200	TraesCS1A02G130800	TraesCS1D02G047600
TraesCSU02G057000	TraesCS1A02G138500	TraesCS1D02G047900
TraesCSU02G100800	TraesCS1A02G145500	TraesCS1D02G048300
TraesCSU02G127300	TraesCS1A02G145800	TraesCS1D02G048500
TraesCSU02G020100	TraesCS1A02G149800	TraesCS1D02G048600
TraesCSU02G114100	TraesCS1A02G151400	TraesCS1D02G049300
TraesCSU02G082000	TraesCS1A02G159600	TraesCS1D02G049400
TraesCSU02G122200	TraesCS1A02G162800	TraesCS1D02G050000
TraesCSU02G123300	TraesCS1A02G167400	TraesCS1D02G051900
TraesCSU02G100600	TraesCS1A02G168100	TraesCS1D02G053800
TraesCSU02G030400	TraesCS1A02G170700	TraesCS1D02G053900
TraesCSU02G029400	TraesCS1A02G177300	TraesCS1D02G056200
TraesCSU02G056900	TraesCS1A02G178100	TraesCS1D02G057200
TraesCSU02G175000	TraesCS1A02G178700	TraesCS1D02G057300
TraesCSU02G076000	TraesCS1A02G183000	TraesCS1D02G057800
TraesCSU02G007200	TraesCS1A02G185700	TraesCS1D02G062900
TraesCSU02G059400	TraesCS1A02G187000	TraesCS1D02G065500
TraesCSU02G021500	TraesCS1A02G196600	TraesCS1D02G067700
TraesCSU02G019700	TraesCS1A02G210700	TraesCS1D02G067800
TraesCSU02G137300	TraesCS1A02G212700	TraesCS1D02G069600
TraesCSU02G075600	TraesCS1A02G214300	TraesCS1D02G072600
TraesCSU02G135900	TraesCS1A02G215500	TraesCS1D02G073100
TraesCSU02G031200	TraesCS1A02G216300	TraesCS1D02G074000
TraesCSU02G201400	TraesCS1A02G218000	TraesCS1D02G074500
TraesCSU02G147100	TraesCS1A02G219400	TraesCS1D02G074600
TraesCSU02G047400	TraesCS1A02G220300	TraesCS1D02G074700
TraesCSU02G042900	TraesCS1A02G226300	TraesCS1D02G075500
TraesCSU02G160400	TraesCS1A02G227300	TraesCS1D02G076200
TraesCSU02G057300	TraesCS1A02G227700	TraesCS1D02G077300
TraesCSU02G057100	TraesCS1A02G228000	TraesCS1D02G077400
TraesCSU02G115700	TraesCS1A02G228100	TraesCS1D02G078600
TraesCSU02G068000	TraesCS1A02G228500	TraesCS1D02G078800
TraesCSU02G019300	TraesCS1A02G240600	TraesCS1D02G079200
TraesCSU02G030800	TraesCS1A02G241100	TraesCS1D02G079600
TraesCSU02G250000	TraesCS1A02G243800	TraesCS1D02G081600
TraesCSU02G102900	TraesCS1A02G251400	TraesCS1D02G082400
TraesCSU02G237600	TraesCS1A02G251900	TraesCS1D02G083600
TraesCSU02G020400	TraesCS1A02G261400	TraesCS1D02G083900
TraesCSU02G105300	TraesCS1A02G261800	TraesCS1D02G084200
TraesCSU02G008800	TraesCS1A02G262300	TraesCS1D02G084500
TraesCSU02G008900	TraesCS1A02G263300	TraesCS1D02G085900
TraesCSU02G029700	TraesCS1A02G263700	TraesCS1D02G086000
TraesCSU02G016000	TraesCS1A02G264700	TraesCS1D02G086300
TraesCSU02G025000	TraesCS1A02G265600	TraesCS1D02G086500
TraesCS6D02G325100	TraesCS1A02G265900	TraesCS1D02G086700
TraesCS2D02G431500	TraesCS1A02G270900	TraesCS1D02G086800
TraesCS3D02G061900	TraesCS1A02G274400	TraesCS1D02G088100
TraesCS5D02G218400	TraesCS1A02G275200	TraesCS1D02G089000
TraesCS7D02G114200	TraesCS1A02G275600	TraesCS1D02G089200
TraesCS7D02G037700	TraesCS1A02G276200	TraesCS1D02G089600
TraesCS5B02G152600	TraesCS1A02G276300	TraesCS1D02G089900
TraesCS2A02G350700	TraesCS1A02G280300	TraesCS1D02G090900
TraesCS1D02G369200	TraesCS1A02G284000	TraesCS1D02G092900
TraesCS2D02G388800	TraesCS1A02G291600	TraesCS1D02G094700
TraesCS4A02G445500	TraesCS1A02G295800	TraesCS1D02G095000
TraesCS1D02G230600	TraesCS1A02G299100	TraesCS1D02G097000
TraesCS6D02G235500	TraesCS1A02G301800	TraesCS1D02G097400
TraesCS1D02G265900	TraesCS1A02G302800	TraesCS1D02G097500
TraesCS1D02G117100	TraesCS1A02G303600	TraesCS1D02G098400
TraesCS3D02G061500	TraesCS1A02G311100	TraesCS1D02G099500
TraesCS6D02G319900	TraesCS1A02G314500	TraesCS1D02G100800
TraesCS5A02G017900	TraesCS1A02G314800	TraesCS1D02G100900
TraesCS7D02G189400	TraesCS1A02G314900	TraesCS1D02G101100
TraesCS3D02G234400	TraesCS1A02G321700	TraesCS1D02G101700
TraesCS1D02G163800	TraesCS1A02G329200	TraesCS1D02G104500
TraesCS1D02G266000	TraesCS1A02G329500	TraesCS1D02G106000
TraesCS7D02G239400	TraesCS1A02G334400	TraesCS1D02G108300
TraesCS1D02G433600	TraesCS1A02G334800	TraesCS1D02G109600
TraesCS2D02G507800	TraesCS1A02G339300	TraesCS1D02G111500
TraesCS1D02G265800	TraesCS1A02G341200	TraesCS1D02G111900
TraesCS2D02G507900	TraesCS1A02G347700	TraesCS1D02G112400
TraesCS1D02G292100	TraesCS1A02G348500	TraesCS1D02G112500
TraesCS3D02G514300	TraesCS1A02G355100	TraesCS1D02G113400
TraesCS4D02G236800	TraesCS1A02G358600	TraesCS1D02G114100
TraesCS3D02G483000	TraesCS1A02G363800	TraesCS1D02G114300
TraesCS3B02G213400	TraesCS1A02G369600	TraesCS1D02G116000
TraesCS5D02G408200	TraesCS1A02G380900	TraesCS1D02G116200
TraesCS4D02G057400	TraesCS1A02G381500	TraesCS1D02G116800
TraesCS5D02G001100	TraesCS1A02G382200	TraesCS1D02G117000
TraesCS5D02G310500	TraesCS1A02G394400	TraesCS1D02G117100
TraesCS1D02G144400	TraesCS1A02G402500	TraesCS1D02G117200
TraesCS1D02G147800	TraesCS1A02G404200	TraesCS1D02G118000
TraesCS1A02G265700	TraesCS1A02G405400	TraesCS1D02G118300
TraesCS4D02G251000	TraesCS1A02G409800	TraesCS1D02G118500
TraesCS2D02G324400	TraesCS1A02G411600	TraesCS1D02G119100
TraesCS3D02G187800	TraesCS1A02G415800	TraesCS1D02G119600
TraesCS4D02G186700	TraesCS1A02G419000	TraesCS1D02G119700
TraesCS5D02G399000	TraesCS1A02G420900	TraesCS1D02G120300
TraesCS2D02G364500	TraesCS1A02G421000	TraesCS1D02G121000
TraesCS2D02G047500	TraesCS1A02G426700	TraesCS1D02G121500
TraesCS7B02G417700	TraesCS1A02G433500	TraesCS1D02G121900
TraesCS6D02G130800	TraesCS1A02G439400	TraesCS1D02G122000
TraesCS4D02G142100	TraesCS1A02G441200	TraesCS1D02G122100
TraesCS3D02G039300	TraesCS1A02G441800	TraesCS1D02G122600
TraesCS1D02G230300	TraesCS1A02G443900	TraesCS1D02G123200
TraesCS1D02G067800	TraesCS1A02G445500	TraesCS1D02G123700
TraesCS2A02G438300	TraesCS1B02G016400	TraesCS1D02G124000
TraesCS3D02G534100	TraesCS1B02G038100	TraesCS1D02G125800
TraesCS4A02G266900	TraesCS1B02G042100	TraesCS1D02G126300
TraesCS3D02G136100	TraesCS1B02G042300	TraesCS1D02G126500
TraesCS4D02G047400	TraesCS1B02G058000	TraesCS1D02G127600
TraesCS3D02G524700	TraesCS1B02G080800	TraesCS1D02G129300
TraesCS5B02G403000	TraesCS1B02G083400	TraesCS1D02G129400
TraesCS5D02G504800	TraesCS1B02G090000	TraesCS1D02G129600
TraesCS7D02G357400	TraesCS1B02G091900	TraesCS1D02G130200
TraesCS5D02G384500	TraesCS1B02G097200	TraesCS1D02G130300
TraesCS1D02G352600	TraesCS1B02G097800	TraesCS1D02G130700
TraesCS6D02G049600	TraesCS1B02G098600	TraesCS1D02G132800
TraesCS3D02G228400	TraesCS1B02G098700	TraesCS1D02G134100
TraesCS5D02G228500	TraesCS1B02G100300	TraesCS1D02G134200
TraesCS3A02G093900	TraesCS1B02G102700	TraesCS1D02G135200
TraesCS3B02G529700	TraesCS1B02G104900	TraesCS1D02G139100
TraesCS4D02G232700	TraesCS1B02G108400	TraesCS1D02G139600
TraesCS3D02G545100	TraesCS1B02G113800	TraesCS1D02G141800
TraesCS3D02G020700	TraesCS1B02G128600	TraesCS1D02G142000
TraesCS3D02G519600	TraesCS1B02G132800	TraesCS1D02G142200
TraesCS1D02G089900	TraesCS1B02G142900	TraesCS1D02G144100
TraesCS5B02G218600	TraesCS1B02G143800	TraesCS1D02G144400
TraesCS3D02G158600	TraesCS1B02G144000	TraesCS1D02G144700
TraesCS5D02G360600	TraesCS1B02G145300	TraesCS1D02G146800
TraesCS2D02G185400	TraesCS1B02G146400	TraesCS1D02G146900
TraesCS6B02G225200	TraesCS1B02G149900	TraesCS1D02G147700
TraesCS2D02G598500	TraesCS1B02G159200	TraesCS1D02G147800
TraesCS6B02G327200	TraesCS1B02G164000	TraesCS1D02G147900
TraesCS7D02G230900	TraesCS1B02G167800	TraesCS1D02G148000
TraesCS5D02G099100	TraesCS1B02G176000	TraesCS1D02G148600
TraesCS6D02G260500	TraesCS1B02G179500	TraesCS1D02G149100
TraesCS3A02G481600	TraesCS1B02G180700	TraesCS1D02G149500
TraesCS2D02G031000	TraesCS1B02G186600	TraesCS1D02G150300
TraesCS7D02G417800	TraesCS1B02G194300	TraesCS1D02G151500
TraesCS1D02G266100	TraesCS1B02G195500	TraesCS1D02G152300
TraesCS5B02G526500	TraesCS1B02G197900	TraesCS1D02G152400
TraesCS3D02G305300	TraesCS1B02G201100	TraesCS1D02G153100
TraesCS1D02G369800	TraesCS1B02G202100	TraesCS1D02G153500
TraesCS5D02G560100	TraesCS1B02G202200	TraesCS1D02G154300
TraesCS3B02G574600	TraesCS1B02G211200	TraesCS1D02G155000
TraesCS3A02G506400	TraesCS1B02G220500	TraesCS1D02G155400
TraesCS5B02G148300	TraesCS1B02G224700	TraesCS1D02G155900
TraesCS6D02G153400	TraesCS1B02G226200	TraesCS1D02G156200
TraesCS1A02G349900	TraesCS1B02G227500	TraesCS1D02G157100
TraesCS3A02G508600	TraesCS1B02G228100	TraesCS1D02G157900
TraesCS5D02G148800	TraesCS1B02G229000	TraesCS1D02G160800
TraesCS2D02G041000	TraesCS1B02G229400	TraesCS1D02G161200
TraesCS7D02G482600	TraesCS1B02G229500	TraesCS1D02G162200
TraesCS3B02G515100	TraesCS1B02G233600	TraesCS1D02G163400
TraesCS3D02G037000	TraesCS1B02G240400	TraesCS1D02G163800
TraesCS2D02G163300	TraesCS1B02G242700	TraesCS1D02G165300
TraesCS4A02G219700	TraesCS1B02G248300	TraesCS1D02G165700
TraesCS1B02G242800	TraesCS1B02G257700	TraesCS1D02G166600
TraesCS2D02G348800	TraesCS1B02G262000	TraesCS1D02G167600
TraesCS5D02G361600	TraesCS1B02G263700	TraesCS1D02G168500
TraesCS6D02G289900	TraesCS1B02G266200	TraesCS1D02G173000
TraesCS5D02G360500	TraesCS1B02G266900	TraesCS1D02G173800
TraesCS6D02G207800	TraesCS1B02G271300	TraesCS1D02G174700
TraesCS4D02G268400	TraesCS1B02G272000	TraesCS1D02G174800
TraesCS6D02G064400	TraesCS1B02G272100	TraesCS1D02G175200
TraesCS7D02G536500	TraesCS1B02G272200	TraesCS1D02G175500
TraesCS3A02G077100	TraesCS1B02G272600	TraesCS1D02G175700
TraesCS6B02G041200	TraesCS1B02G272900	TraesCS1D02G176600
TraesCS7D02G380400	TraesCS1B02G273900	TraesCS1D02G176900
TraesCS6D02G208500	TraesCS1B02G275400	TraesCS1D02G184500
TraesCS5D02G283800	TraesCS1B02G276000	TraesCS1D02G185100
TraesCS2D02G165800	TraesCS1B02G281200	TraesCS1D02G185500
TraesCS4D02G035200	TraesCS1B02G283900	TraesCS1D02G185700
TraesCS1D02G388600	TraesCS1B02G288300	TraesCS1D02G186000
TraesCS5D02G054300	TraesCS1B02G289000	TraesCS1D02G186100
TraesCS1D02G015400	TraesCS1B02G290600	TraesCS1D02G186500
TraesCS2D02G456900	TraesCS1B02G306100	TraesCS1D02G187100
TraesCS5D02G244900	TraesCS1B02G308900	TraesCS1D02G187300
TraesCS6D02G004300	TraesCS1B02G309400	TraesCS1D02G187700
TraesCS3D02G403000	TraesCS1B02G313100	TraesCS1D02G188800
TraesCS4A02G059400	TraesCS1B02G314000	TraesCS1D02G189500
TraesCS5D02G071100	TraesCS1B02G315900	TraesCS1D02G189600
TraesCS2D02G084300	TraesCS1B02G316500	TraesCS1D02G189800
TraesCS3B02G457600	TraesCS1B02G322000	TraesCS1D02G189900
TraesCS1D02G392300	TraesCS1B02G322500	TraesCS1D02G190000
TraesCS3A02G471900	TraesCS1B02G322700	TraesCS1D02G190200
TraesCS1A02G265600	TraesCS1B02G326800	TraesCS1D02G191000
TraesCS2B02G482300	TraesCS1B02G326900	TraesCS1D02G191900
TraesCS4A02G296300	TraesCS1B02G334100	TraesCS1D02G192900
TraesCS7D02G084900	TraesCS1B02G339100	TraesCS1D02G194700
TraesCS3D02G534800	TraesCS1B02G342600	TraesCS1D02G194900
TraesCS1D02G429200	TraesCS1B02G347700	TraesCS1D02G195000
TraesCS6B02G332700	TraesCS1B02G362100	TraesCS1D02G196700
TraesCS6D02G003200	TraesCS1B02G362200	TraesCS1D02G198200
TraesCS2D02G379000	TraesCS1B02G363100	TraesCS1D02G198300
TraesCS3D02G164900	TraesCS1B02G365100	TraesCS1D02G198500
TraesCS3D02G478000	TraesCS1B02G367300	TraesCS1D02G199000
TraesCS1D02G242300	TraesCS1B02G376800	TraesCS1D02G200200
TraesCS1A02G276200	TraesCS1B02G378300	TraesCS1D02G200300
TraesCS3A02G346900	TraesCS1B02G381000	TraesCS1D02G200600
TraesCS7D02G154700	TraesCS1B02G401300	TraesCS1D02G200700
TraesCS2D02G372000	TraesCS1B02G404000	TraesCS1D02G202000
TraesCS6D02G234700	TraesCS1B02G407300	TraesCS1D02G202300
TraesCS5A02G238000	TraesCS1B02G417200	TraesCS1D02G202500
TraesCS6D02G319700	TraesCS1B02G431500	TraesCS1D02G202700
TraesCS7D02G142300	TraesCS1B02G439800	TraesCS1D02G203000
TraesCS3D02G250900	TraesCS1B02G441900	TraesCS1D02G204200
TraesCS3D02G038000	TraesCS1B02G449000	TraesCS1D02G205300
TraesCS6A02G254100	TraesCS1B02G452100	TraesCS1D02G205400
TraesCS7D02G026300	TraesCS1B02G452200	TraesCS1D02G206300
TraesCS5D02G342600	TraesCS1B02G461600	TraesCS1D02G207300
TraesCS4A02G187600	TraesCS1B02G469400	TraesCS1D02G208900
TraesCS5D02G342700	TraesCS1B02G475700	TraesCS1D02G209300
TraesCS1D02G327000	TraesCS2A02G009500	TraesCS1D02G209400
TraesCS2D02G039600	TraesCS2A02G010100	TraesCS1D02G209600
TraesCS4A02G194400	TraesCS2A02G013000	TraesCS1D02G210100
TraesCS2D02G502700	TraesCS2A02G013200	TraesCS1D02G210800
TraesCS5D02G403600	TraesCS2A02G022200	TraesCS1D02G210900
TraesCS6D02G160400	TraesCS2A02G036900	TraesCS1D02G211000
TraesCS4B02G235000	TraesCS2A02G054200	TraesCS1D02G211200
TraesCS4B02G235400	TraesCS2A02G063500	TraesCS1D02G211300
TraesCS1D02G048300	TraesCS2A02G065000	TraesCS1D02G211900
TraesCS2D02G493700	TraesCS2A02G070100	TraesCS1D02G213300
TraesCS6D02G278900	TraesCS2A02G081300	TraesCS1D02G213500
TraesCS7B02G395000	TraesCS2A02G081900	TraesCS1D02G213700
TraesCS3A02G183600	TraesCS2A02G084300	TraesCS1D02G214100
TraesCS7B02G273600	TraesCS2A02G084400	TraesCS1D02G215700
TraesCS3D02G337900	TraesCS2A02G092200	TraesCS1D02G216200
TraesCS6D02G339200	TraesCS2A02G094500	TraesCS1D02G216600
TraesCS1D02G415900	TraesCS2A02G094700	TraesCS1D02G217700
TraesCS4A02G075600	TraesCS2A02G095600	TraesCS1D02G217900
TraesCS1A02G351000	TraesCS2A02G096500	TraesCS1D02G218000
TraesCS6D02G403800	TraesCS2A02G097400	TraesCS1D02G218200
TraesCS1D02G192900	TraesCS2A02G097800	TraesCS1D02G218600
TraesCS4B02G391800	TraesCS2A02G100800	TraesCS1D02G219600
TraesCS1D02G015800	TraesCS2A02G105500	TraesCS1D02G220000
TraesCS6D02G153600	TraesCS2A02G107000	TraesCS1D02G220700
TraesCS6D02G205200	TraesCS2A02G107100	TraesCS1D02G223400
TraesCS1A02G115700	TraesCS2A02G111000	TraesCS1D02G223500
TraesCS4B02G037900	TraesCS2A02G113600	TraesCS1D02G223600
TraesCS1D02G126500	TraesCS2A02G113900	TraesCS1D02G224300
TraesCS7D02G428200	TraesCS2A02G114600	TraesCS1D02G225300
TraesCS6D02G048300	TraesCS2A02G117900	TraesCS1D02G226000
TraesCS1D02G184500	TraesCS2A02G118300	TraesCS1D02G226200
TraesCS4D02G000500	TraesCS2A02G121100	TraesCS1D02G228600
TraesCS4D02G360100	TraesCS2A02G121200	TraesCS1D02G228900
TraesCS3D02G283700	TraesCS2A02G125600	TraesCS1D02G229300
TraesCS7D02G228900	TraesCS2A02G125700	TraesCS1D02G230000
TraesCS5A02G054300	TraesCS2A02G126700	TraesCS1D02G230100
TraesCS1B02G089000	TraesCS2A02G130200	TraesCS1D02G230300
TraesCS3D02G020600	TraesCS2A02G141100	TraesCS1D02G230600
TraesCS2D02G051800	TraesCS2A02G150600	TraesCS1D02G231500
TraesCS5D02G058700	TraesCS2A02G151300	TraesCS1D02G232100
TraesCS2D02G128700	TraesCS2A02G157100	TraesCS1D02G232200
TraesCS6D02G277500	TraesCS2A02G158600	TraesCS1D02G232700
TraesCS7D02G137200	TraesCS2A02G158800	TraesCS1D02G233900
TraesCS6D02G190400	TraesCS2A02G167400	TraesCS1D02G235200
TraesCS1D02G403300	TraesCS2A02G169000	TraesCS1D02G235300
TraesCS2A02G493500	TraesCS2A02G174500	TraesCS1D02G235900
TraesCS4A02G495000	TraesCS2A02G175300	TraesCS1D02G236000
TraesCS5D02G065100	TraesCS2A02G188200	TraesCS1D02G236500
TraesCS5D02G525700	TraesCS2A02G188600	TraesCS1D02G236800
TraesCS4D02G068800	TraesCS2A02G188700	TraesCS1D02G236900
TraesCS3D02G472000	TraesCS2A02G190300	TraesCS1D02G237000
TraesCS1D02G073000	TraesCS2A02G190800	TraesCS1D02G237100
TraesCS3D02G356900	TraesCS2A02G193300	TraesCS1D02G237300
TraesCS6D02G191500	TraesCS2A02G201900	TraesCS1D02G237700
TraesCS6D02G331400	TraesCS2A02G202000	TraesCS1D02G238100
TraesCS1D02G280700	TraesCS2A02G203900	TraesCS1D02G238800
TraesCS5A02G555100	TraesCS2A02G204600	TraesCS1D02G239000
TraesCS6D02G230500	TraesCS2A02G204700	TraesCS1D02G239500
TraesCS7D02G405900	TraesCS2A02G205100	TraesCS1D02G240900
TraesCS5A02G087100	TraesCS2A02G209900	TraesCS1D02G242300
TraesCS3A02G494800	TraesCS2A02G214400	TraesCS1D02G242400
TraesCS2A02G546600	TraesCS2A02G219700	TraesCS1D02G243000
TraesCS5D02G157600	TraesCS2A02G223300	TraesCS1D02G243400
TraesCS7A02G386800	TraesCS2A02G227000	TraesCS1D02G243500
TraesCS1D02G173000	TraesCS2A02G229600	TraesCS1D02G244700
TraesCS5D02G090400	TraesCS2A02G230100	TraesCS1D02G244900
TraesCS2D02G460700	TraesCS2A02G233500	TraesCS1D02G245000
TraesCS5A02G018200	TraesCS2A02G242500	TraesCS1D02G245700
TraesCS3A02G512400	TraesCS2A02G252100	TraesCS1D02G246000
TraesCS1A02G186600	TraesCS2A02G255200	TraesCS1D02G246700
TraesCS2A02G315600	TraesCS2A02G259400	TraesCS1D02G247400
TraesCS7D02G008800	TraesCS2A02G264100	TraesCS1D02G247600
TraesCS5D02G030700	TraesCS2A02G268800	TraesCS1D02G248200
TraesCS5D02G041400	TraesCS2A02G269700	TraesCS1D02G248400
TraesCS5A02G378700	TraesCS2A02G276400	TraesCS1D02G248700
TraesCS5D02G226900	TraesCS2A02G280000	TraesCS1D02G248900
TraesCS3D02G160200	TraesCS2A02G281600	TraesCS1D02G249000
TraesCS5D02G334500	TraesCS2A02G287500	TraesCS1D02G250900
TraesCS5D02G254000	TraesCS2A02G287600	TraesCS1D02G253700
TraesCS2D02G034900	TraesCS2A02G290500	TraesCS1D02G253900
TraesCS2D02G100900	TraesCS2A02G291000	TraesCS1D02G254200
TraesCS1D02G147900	TraesCS2A02G294600	TraesCS1D02G254500
TraesCS7D02G437000	TraesCS2A02G298800	TraesCS1D02G256500
TraesCS6D02G358100	TraesCS2A02G305400	TraesCS1D02G256700
TraesCS3B02G293200	TraesCS2A02G309700	TraesCS1D02G257000
TraesCS2B02G439100	TraesCS2A02G309900	TraesCS1D02G257500
TraesCS6D02G243400	TraesCS2A02G316300	TraesCS1D02G257600
TraesCS3A02G183200	TraesCS2A02G316900	TraesCS1D02G258900
TraesCS3D02G036600	TraesCS2A02G317900	TraesCS1D02G259700
TraesCS2D02G344200	TraesCS2A02G318000	TraesCS1D02G261400
TraesCS1A02G186400	TraesCS2A02G318200	TraesCS1D02G261700
TraesCS4B02G098200	TraesCS2A02G322400	TraesCS1D02G261900
TraesCS2A02G460500	TraesCS2A02G337100	TraesCS1D02G263400
TraesCS3B02G163900	TraesCS2A02G337900	TraesCS1D02G263500
TraesCS3D02G173200	TraesCS2A02G339100	TraesCS1D02G263800
TraesCS7D02G405800	TraesCS2A02G341700	TraesCS1D02G264000
TraesCS4B02G143500	TraesCS2A02G346700	TraesCS1D02G265100
TraesCS2A02G182400	TraesCS2A02G348300	TraesCS1D02G265200
TraesCS1B02G250600	TraesCS2A02G352900	TraesCS1D02G265800
TraesCS7D02G364700	TraesCS2A02G373700	TraesCS1D02G265900
TraesCS3D02G033800	TraesCS2A02G374200	TraesCS1D02G266000
TraesCS4A02G486000	TraesCS2A02G380900	TraesCS1D02G266100
TraesCS4A02G389000	TraesCS2A02G381000	TraesCS1D02G266400
TraesCS3A02G118300	TraesCS2A02G381100	TraesCS1D02G266600
TraesCS4D02G123100	TraesCS2A02G382400	TraesCS1D02G267100
TraesCS2B02G537700	TraesCS2A02G385600	TraesCS1D02G267400
TraesCS3D02G157800	TraesCS2A02G389400	TraesCS1D02G267600
TraesCS2D02G209300	TraesCS2A02G389900	TraesCS1D02G267700
TraesCS7D02G206100	TraesCS2A02G391700	TraesCS1D02G268600
TraesCS5D02G379300	TraesCS2A02G396200	TraesCS1D02G269600
TraesCS6D02G310500	TraesCS2A02G397100	TraesCS1D02G270400
TraesCS2D02G043300	TraesCS2A02G399000	TraesCS1D02G270800
TraesCS2B02G132500	TraesCS2A02G416000	TraesCS1D02G270900
TraesCS7D02G114100	TraesCS2A02G420900	TraesCS1D02G271000
TraesCS4D02G125800	TraesCS2A02G421100	TraesCS1D02G271100
TraesCS2D02G281700	TraesCS2A02G423700	TraesCS1D02G271200
TraesCS4D02G051900	TraesCS2A02G427200	TraesCS1D02G272100
TraesCS5B02G118200	TraesCS2A02G432800	TraesCS1D02G272200
TraesCS5D02G268800	TraesCS2A02G433500	TraesCS1D02G272600
TraesCS4D02G173700	TraesCS2A02G443900	TraesCS1D02G273100
TraesCS4D02G054100	TraesCS2A02G447900	TraesCS1D02G273800
TraesCS7D02G030700	TraesCS2A02G455400	TraesCS1D02G274400
TraesCS3D02G103900	TraesCS2A02G464200	TraesCS1D02G274800
TraesCS3D02G220400	TraesCS2A02G473200	TraesCS1D02G275700
TraesCS6A02G077000	TraesCS2A02G478600	TraesCS1D02G275800
TraesCS6A02G384600	TraesCS2A02G480300	TraesCS1D02G276200
TraesCS5D02G012300	TraesCS2A02G484500	TraesCS1D02G276300
TraesCS2A02G364100	TraesCS2A02G484600	TraesCS1D02G276400
TraesCS4D02G118500	TraesCS2A02G488200	TraesCS1D02G276900
TraesCS1A02G380900	TraesCS2A02G493600	TraesCS1D02G278900
TraesCS7D02G149000	TraesCS2A02G493800	TraesCS1D02G279000
TraesCS5D02G159100	TraesCS2A02G495400	TraesCS1D02G279800
TraesCS6B02G198900	TraesCS2A02G495500	TraesCS1D02G280500
TraesCS3B02G439600	TraesCS2A02G496200	TraesCS1D02G280700
TraesCS3D02G188000	TraesCS2A02G497600	TraesCS1D02G280800
TraesCS1B02G168400	TraesCS2A02G499600	TraesCS1D02G282000
TraesCS1D02G263800	TraesCS2A02G501300	TraesCS1D02G282200
TraesCS3D02G031100	TraesCS2A02G501600	TraesCS1D02G282300
TraesCS7D02G523800	TraesCS2A02G502400	TraesCS1D02G283000
TraesCS7B02G301400	TraesCS2A02G506300	TraesCS1D02G284000
TraesCS3B02G563400	TraesCS2A02G510900	TraesCS1D02G284300
TraesCS2A02G005100	TraesCS2A02G511000	TraesCS1D02G286000
TraesCS3D02G233300	TraesCS2A02G511400	TraesCS1D02G286500
TraesCS7D02G445200	TraesCS2A02G513900	TraesCS1D02G286900
TraesCS3B02G038700	TraesCS2A02G523700	TraesCS1D02G287500
TraesCS3B02G554300	TraesCS2A02G540900	TraesCS1D02G287600
TraesCS2B02G132100	TraesCS2A02G546500	TraesCS1D02G288300
TraesCS7D02G008700	TraesCS2A02G548100	TraesCS1D02G288600
TraesCS4D02G231400	TraesCS2A02G563400	TraesCS1D02G290000
TraesCS5A02G152300	TraesCS2A02G566100	TraesCS1D02G290800
TraesCS4B02G240900	TraesCS2A02G566300	TraesCS1D02G291300
TraesCS7D02G265600	TraesCS2A02G566400	TraesCS1D02G291500
TraesCS3D02G312900	TraesCS2A02G583700	TraesCS1D02G292100
TraesCS7B02G474000	TraesCS2A02G590000	TraesCS1D02G292200
TraesCS5D02G427000	TraesCS2A02G590800	TraesCS1D02G292300
TraesCS6A02G297500	TraesCS2A02G593000	TraesCS1D02G292400
TraesCS6D02G116200	TraesCS2B02G012000	TraesCS1D02G293000
TraesCS2D02G226300	TraesCS2B02G029100	TraesCS1D02G293100
TraesCS7B02G058500	TraesCS2B02G032000	TraesCS1D02G293200
TraesCS1B02G194600	TraesCS2B02G038600	TraesCS1D02G293300
TraesCS3D02G293800	TraesCS2B02G042200	TraesCS1D02G294500
TraesCS1D02G208900	TraesCS2B02G048400	TraesCS1D02G295700
TraesCS6D02G171800	TraesCS2B02G050900	TraesCS1D02G295800
TraesCS5D02G227700	TraesCS2B02G051100	TraesCS1D02G296500
TraesCS3A02G332600	TraesCS2B02G052600	TraesCS1D02G296700
TraesCS7B02G300500	TraesCS2B02G055100	TraesCS1D02G297400
TraesCS6D02G256700	TraesCS2B02G056800	TraesCS1D02G299400
TraesCS5A02G520700	TraesCS2B02G058000	TraesCS1D02G300000
TraesCS2A02G220400	TraesCS2B02G062500	TraesCS1D02G301200
TraesCS4D02G014300	TraesCS2B02G067600	TraesCS1D02G302200
TraesCS5D02G205000	TraesCS2B02G076200	TraesCS1D02G302500
TraesCS7D02G269400	TraesCS2B02G077200	TraesCS1D02G303100
TraesCS5D02G407400	TraesCS2B02G083700	TraesCS1D02G305100
TraesCS6D02G288100	TraesCS2B02G109700	TraesCS1D02G306300
TraesCS3A02G529400	TraesCS2B02G109800	TraesCS1D02G307100
TraesCS6D02G149300	TraesCS2B02G110400	TraesCS1D02G307300
TraesCS3D02G467300	TraesCS2B02G114000	TraesCS1D02G307400
TraesCS3B02G291700	TraesCS2B02G118000	TraesCS1D02G307500
TraesCS5D02G326200	TraesCS2B02G125300	TraesCS1D02G307800
TraesCS7D02G506800	TraesCS2B02G127100	TraesCS1D02G310400
TraesCS5D02G343400	TraesCS2B02G142000	TraesCS1D02G311100
TraesCS2D02G331800	TraesCS2B02G152300	TraesCS1D02G311400
TraesCS6D02G048400	TraesCS2B02G154600	TraesCS1D02G312500
TraesCS5B02G339100	TraesCS2B02G166100	TraesCS1D02G312600
TraesCS2D02G368000	TraesCS2B02G170400	TraesCS1D02G312800
TraesCS7A02G392800	TraesCS2B02G171200	TraesCS1D02G312900
TraesCS1D02G369400	TraesCS2B02G175800	TraesCS1D02G313400
TraesCS6D02G082300	TraesCS2B02G178400	TraesCS1D02G313700
TraesCS7D02G063900	TraesCS2B02G188100	TraesCS1D02G315100
TraesCS6D02G103800	TraesCS2B02G202600	TraesCS1D02G315200
TraesCS2D02G111700	TraesCS2B02G203900	TraesCS1D02G315900
TraesCS4B02G038800	TraesCS2B02G212600	TraesCS1D02G316600
TraesCS2D02G467700	TraesCS2B02G213400	TraesCS1D02G316900
TraesCS3B02G257900	TraesCS2B02G218600	TraesCS1D02G320800
TraesCS1D02G426000	TraesCS2B02G218700	TraesCS1D02G322000
TraesCS2B02G208900	TraesCS2B02G229900	TraesCS1D02G323300
TraesCS3A02G257500	TraesCS2B02G230800	TraesCS1D02G323400
TraesCS6D02G272400	TraesCS2B02G231000	TraesCS1D02G323500
TraesCS5D02G157500	TraesCS2B02G231800	TraesCS1D02G327000
TraesCS2D02G529500	TraesCS2B02G232100	TraesCS1D02G327300
TraesCS6D02G305400	TraesCS2B02G232300	TraesCS1D02G327800
TraesCS2A02G113500	TraesCS2B02G244900	TraesCS1D02G328500
TraesCS6D02G038600	TraesCS2B02G246000	TraesCS1D02G330500
TraesCS6D02G361400	TraesCS2B02G246100	TraesCS1D02G331300
TraesCS4D02G339000	TraesCS2B02G251300	TraesCS1D02G331400
TraesCS6B02G347700	TraesCS2B02G273600	TraesCS1D02G331700
TraesCS6D02G195900	TraesCS2B02G275100	TraesCS1D02G333500
TraesCS5D02G208400	TraesCS2B02G277300	TraesCS1D02G335400
TraesCS1D02G239000	TraesCS2B02G278100	TraesCS1D02G335500
TraesCS7D02G492100	TraesCS2B02G278400	TraesCS1D02G335900
TraesCS6D02G102400	TraesCS2B02G287600	TraesCS1D02G336300
TraesCS5D02G379200	TraesCS2B02G294100	TraesCS1D02G337100
TraesCS4A02G179400	TraesCS2B02G296000	TraesCS1D02G337300
TraesCS1B02G045300	TraesCS2B02G298000	TraesCS1D02G338500
TraesCS5D02G103900	TraesCS2B02G301600	TraesCS1D02G339600
TraesCS5D02G312100	TraesCS2B02G307000	TraesCS1D02G339800
TraesCS5A02G321300	TraesCS2B02G307200	TraesCS1D02G340500
TraesCS1D02G279000	TraesCS2B02G307400	TraesCS1D02G340600
TraesCS4A02G019800	TraesCS2B02G311000	TraesCS1D02G342100
TraesCS4B02G057200	TraesCS2B02G318100	TraesCS1D02G343700
TraesCS4D02G061400	TraesCS2B02G318300	TraesCS1D02G344000
TraesCS4D02G126900	TraesCS2B02G322200	TraesCS1D02G344100
TraesCS3D02G224600	TraesCS2B02G326800	TraesCS1D02G344200
TraesCS2A02G107300	TraesCS2B02G326900	TraesCS1D02G344700
TraesCS1D02G050000	TraesCS2B02G330700	TraesCS1D02G344800
TraesCS1D02G264000	TraesCS2B02G333400	TraesCS1D02G344900
TraesCS2D02G067600	TraesCS2B02G333900	TraesCS1D02G346200
TraesCS1D02G154900	TraesCS2B02G335500	TraesCS1D02G349200
TraesCS6D02G275100	TraesCS2B02G336800	TraesCS1D02G350100
TraesCS6D02G076600	TraesCS2B02G339200	TraesCS1D02G351400
TraesCS3B02G179500	TraesCS2B02G342300	TraesCS1D02G352000
TraesCS5B02G485200	TraesCS2B02G342900	TraesCS1D02G352200
TraesCS4B02G097300	TraesCS2B02G351400	TraesCS1D02G352600
TraesCS3A02G297200	TraesCS2B02G356100	TraesCS1D02G353800
TraesCS6D02G211700	TraesCS2B02G359300	TraesCS1D02G353900
TraesCS4D02G016100	TraesCS2B02G363000	TraesCS1D02G355900
TraesCS7D02G508800	TraesCS2B02G364900	TraesCS1D02G356400
TraesCS2D02G100200	TraesCS2B02G365000	TraesCS1D02G358500
TraesCS3A02G173000	TraesCS2B02G370900	TraesCS1D02G360500
TraesCS7B02G133800	TraesCS2B02G376600	TraesCS1D02G360600
TraesCS4A02G250500	TraesCS2B02G383600	TraesCS1D02G361300
TraesCS5D02G432500	TraesCS2B02G390800	TraesCS1D02G361500
TraesCS3A02G483000	TraesCS2B02G396300	TraesCS1D02G362700
TraesCS2D02G192200	TraesCS2B02G396800	TraesCS1D02G363500
TraesCS7D02G236600	TraesCS2B02G398300	TraesCS1D02G363800
TraesCS5D02G004400	TraesCS2B02G398400	TraesCS1D02G364800
TraesCS6D02G385400	TraesCS2B02G407600	TraesCS1D02G365400
TraesCS4D02G015800	TraesCS2B02G409300	TraesCS1D02G366300
TraesCS4D02G118900	TraesCS2B02G411900	TraesCS1D02G367100
TraesCS6B02G011400	TraesCS2B02G414200	TraesCS1D02G368900
TraesCS2B02G587100	TraesCS2B02G414500	TraesCS1D02G369200
TraesCS1B02G276800	TraesCS2B02G422700	TraesCS1D02G369300
TraesCS5D02G346200	TraesCS2B02G425600	TraesCS1D02G369400
TraesCS5B02G059800	TraesCS2B02G428300	TraesCS1D02G369500
TraesCS5D02G190600	TraesCS2B02G428500	TraesCS1D02G369700
TraesCS5D02G491000	TraesCS2B02G430000	TraesCS1D02G369800
TraesCS7A02G216000	TraesCS2B02G440000	TraesCS1D02G371100
TraesCS1B02G171800	TraesCS2B02G440200	TraesCS1D02G371800
TraesCS2B02G140300	TraesCS2B02G441100	TraesCS1D02G371900
TraesCS2A02G152500	TraesCS2B02G443300	TraesCS1D02G372000
TraesCS5A02G220500	TraesCS2B02G454100	TraesCS1D02G372400
TraesCS3D02G283500	TraesCS2B02G454500	TraesCS1D02G372500
TraesCS1D02G427900	TraesCS2B02G455600	TraesCS1D02G372600
TraesCS7D02G036800	TraesCS2B02G455700	TraesCS1D02G372700
TraesCS4B02G328400	TraesCS2B02G456000	TraesCS1D02G372800
TraesCS7D02G432800	TraesCS2B02G465600	TraesCS1D02G372900
TraesCS4D02G236400	TraesCS2B02G481200	TraesCS1D02G376400
TraesCS5B02G263700	TraesCS2B02G482500	TraesCS1D02G379000
TraesCS1D02G067700	TraesCS2B02G482800	TraesCS1D02G379300
TraesCS4A02G238500	TraesCS2B02G483000	TraesCS1D02G379700
TraesCS4D02G349200	TraesCS2B02G485900	TraesCS1D02G380100
TraesCS3D02G451900	TraesCS2B02G495800	TraesCS1D02G381800
TraesCS6A02G141900	TraesCS2B02G508000	TraesCS1D02G382100
TraesCS1D02G191900	TraesCS2B02G510500	TraesCS1D02G382200
TraesCS1D02G198300	TraesCS2B02G510700	TraesCS1D02G382400
TraesCS7B02G042400	TraesCS2B02G521600	TraesCS1D02G382900
TraesCS2D02G272400	TraesCS2B02G521800	TraesCS1D02G383700
TraesCS2A02G166600	TraesCS2B02G523800	TraesCS1D02G385400
TraesCS7D02G357200	TraesCS2B02G526900	TraesCS1D02G386900
TraesCS2D02G387100	TraesCS2B02G527700	TraesCS1D02G388000
TraesCS6D02G021100	TraesCS2B02G530300	TraesCS1D02G388600
TraesCS2D02G528200	TraesCS2B02G539100	TraesCS1D02G389100
TraesCS3D02G254100	TraesCS2B02G551800	TraesCS1D02G389300
TraesCS2D02G075000	TraesCS2B02G563800	TraesCS1D02G390500
TraesCS2B02G482600	TraesCS2B02G563900	TraesCS1D02G391700
TraesCS4A02G459600	TraesCS2B02G569500	TraesCS1D02G392300
TraesCS2D02G331200	TraesCS2B02G570600	TraesCS1D02G394400
TraesCS4D02G303900	TraesCS2B02G570700	TraesCS1D02G394500
TraesCS2D02G371300	TraesCS2B02G582800	TraesCS1D02G395200
TraesCS7D02G379100	TraesCS2B02G584100	TraesCS1D02G395700
TraesCS2D02G582900	TraesCS2B02G590100	TraesCS1D02G396900
TraesCS6A02G295000	TraesCS2B02G591300	TraesCS1D02G397600
TraesCS1D02G009100	TraesCS2B02G592700	TraesCS1D02G399000
TraesCS3A02G275600	TraesCS2B02G592800	TraesCS1D02G399800
TraesCS5A02G263100	TraesCS2B02G602900	TraesCS1D02G400000
TraesCS7D02G496400	TraesCS2B02G605800	TraesCS1D02G400300
TraesCS3B02G148100	TraesCS2B02G608900	TraesCS1D02G400500
TraesCS5B02G015500	TraesCS3A02G001600	TraesCS1D02G401500
TraesCS4D02G309900	TraesCS3A02G007200	TraesCS1D02G402000
TraesCS3A02G309100	TraesCS3A02G021900	TraesCS1D02G402300
TraesCS7B02G342400	TraesCS3A02G026100	TraesCS1D02G403100
TraesCS2A02G035700	TraesCS3A02G048500	TraesCS1D02G403300
TraesCS6D02G137600	TraesCS3A02G055500	TraesCS1D02G403500
TraesCS3D02G181800	TraesCS3A02G058200	TraesCS1D02G403800
TraesCS3B02G037000	TraesCS3A02G064600	TraesCS1D02G404800
TraesCS6D02G222600	TraesCS3A02G070100	TraesCS1D02G405200
TraesCS6B02G085400	TraesCS3A02G075800	TraesCS1D02G405300
TraesCS4A02G494700	TraesCS3A02G082800	TraesCS1D02G407300
TraesCS3B02G042800	TraesCS3A02G083400	TraesCS1D02G408300
TraesCS4B02G374300	TraesCS3A02G087800	TraesCS1D02G408400
TraesCS3D02G187300	TraesCS3A02G089700	TraesCS1D02G408500
TraesCS5D02G476200	TraesCS3A02G092800	TraesCS1D02G409200
TraesCS2A02G158800	TraesCS3A02G097100	TraesCS1D02G409500
TraesCS2B02G394400	TraesCS3A02G103800	TraesCS1D02G412000
TraesCS6D02G240100	TraesCS3A02G105800	TraesCS1D02G412200
TraesCS3D02G023100	TraesCS3A02G108400	TraesCS1D02G414700
TraesCS3B02G495700	TraesCS3A02G108900	TraesCS1D02G414800
TraesCS6B02G376200	TraesCS3A02G109200	TraesCS1D02G415000
TraesCS5D02G126700	TraesCS3A02G109300	TraesCS1D02G415900
TraesCS1D02G304800	TraesCS3A02G109900	TraesCS1D02G417100
TraesCS5D02G204600	TraesCS3A02G118200	TraesCS1D02G417500
TraesCS4D02G175700	TraesCS3A02G118300	TraesCS1D02G418100
TraesCS3B02G333100	TraesCS3A02G122000	TraesCS1D02G418900
TraesCS5D02G186200	TraesCS3A02G122300	TraesCS1D02G419000
TraesCS5A02G024300	TraesCS3A02G123000	TraesCS1D02G419400
TraesCS5D02G191100	TraesCS3A02G125200	TraesCS1D02G420000
TraesCS5D02G064400	TraesCS3A02G126300	TraesCS1D02G420400
TraesCS4B02G367400	TraesCS3A02G132700	TraesCS1D02G420900
TraesCS4A02G259300	TraesCS3A02G136100	TraesCS1D02G421400
TraesCS2A02G102000	TraesCS3A02G142100	TraesCS1D02G421800
TraesCS7D02G217800	TraesCS3A02G144000	TraesCS1D02G421900
TraesCS6D02G393200	TraesCS3A02G144700	TraesCS1D02G422000
TraesCS5D02G274900	TraesCS3A02G149300	TraesCS1D02G422600
TraesCS4B02G283800	TraesCS3A02G149900	TraesCS1D02G424100
TraesCS2D02G311900	TraesCS3A02G150800	TraesCS1D02G424300
TraesCS5D02G515700	TraesCS3A02G152500	TraesCS1D02G424500
TraesCS7A02G518800	TraesCS3A02G154500	TraesCS1D02G425200
TraesCS3D02G417500	TraesCS3A02G159600	TraesCS1D02G425400
TraesCS1A02G066800	TraesCS3A02G174800	TraesCS1D02G426000
TraesCS6B02G423900	TraesCS3A02G175800	TraesCS1D02G426200
TraesCS7D02G069900	TraesCS3A02G180600	TraesCS1D02G426600
TraesCS1D02G362700	TraesCS3A02G181600	TraesCS1D02G427400
TraesCS1D02G139400	TraesCS3A02G183800	TraesCS1D02G427900
TraesCS2A02G368700	TraesCS3A02G189500	TraesCS1D02G428400
TraesCS5B02G376900	TraesCS3A02G189900	TraesCS1D02G429200
TraesCS3A02G449400	TraesCS3A02G196200	TraesCS1D02G429300
TraesCS4D02G351500	TraesCS3A02G205400	TraesCS1D02G429700
TraesCS2B02G118500	TraesCS3A02G208900	TraesCS1D02G429800
TraesCS4B02G353100	TraesCS3A02G216100	TraesCS1D02G429900
TraesCS7D02G350500	TraesCS3A02G222500	TraesCS1D02G431600
TraesCS5D02G465100	TraesCS3A02G224600	TraesCS1D02G432400
TraesCS7A02G240600	TraesCS3A02G225100	TraesCS1D02G432500
TraesCS5B02G062500	TraesCS3A02G225500	TraesCS1D02G432600
TraesCS3D02G060800	TraesCS3A02G226600	TraesCS1D02G432800
TraesCS1D02G127600	TraesCS3A02G227700	TraesCS1D02G433200
TraesCS4B02G064400	TraesCS3A02G228200	TraesCS1D02G433600
TraesCS3D02G159200	TraesCS3A02G229100	TraesCS1D02G434300
TraesCS4D02G262800	TraesCS3A02G229400	TraesCS1D02G436500
TraesCS6B02G153900	TraesCS3A02G230900	TraesCS1D02G436600
TraesCS1B02G018200	TraesCS3A02G231000	TraesCS1D02G437000
TraesCS1D02G395200	TraesCS3A02G231100	TraesCS1D02G439200
TraesCS7A02G009100	TraesCS3A02G238000	TraesCS1D02G439300
TraesCS2D02G408700	TraesCS3A02G246000	TraesCS1D02G439400
TraesCS5B02G406300	TraesCS3A02G250700	TraesCS1D02G439500
TraesCS7D02G512800	TraesCS3A02G255300	TraesCS1D02G440500
TraesCS4D02G205300	TraesCS3A02G255400	TraesCS1D02G442500
TraesCS6D02G360900	TraesCS3A02G257600	TraesCS1D02G443200
TraesCS2D02G556900	TraesCS3A02G258800	TraesCS1D02G446900
TraesCS6A02G260600	TraesCS3A02G260600	TraesCS1D02G448700
TraesCS4D02G266900	TraesCS3A02G266800	TraesCS1D02G450100
TraesCS3A02G122300	TraesCS3A02G271000	TraesCS1D02G450200
TraesCS7D02G337800	TraesCS3A02G271500	TraesCS1D02G450900
TraesCS1D02G172700	TraesCS3A02G274900	TraesCS1D02G451000
TraesCS6D02G213500	TraesCS3A02G277500	TraesCS1D02G451300
TraesCS2B02G184300	TraesCS3A02G279100	TraesCS1D02G451900
TraesCS3D02G412300	TraesCS3A02G279500	TraesCS1D02G452400
TraesCS3A02G406000	TraesCS3A02G279700	TraesCS1D02G452600
TraesCS4D02G035700	TraesCS3A02G279800	TraesCS1D02G453000
TraesCS6D02G041600	TraesCS3A02G280000	TraesCS1D02G453600
TraesCS3D02G237400	TraesCS3A02G280200	TraesCS2D02G000200
TraesCS3D02G298600	TraesCS3A02G280700	TraesCS2D02G000300
TraesCS6B02G103900	TraesCS3A02G284700	TraesCS2D02G001300
TraesCS6B02G192400	TraesCS3A02G287400	TraesCS2D02G008400
TraesCS5D02G420100	TraesCS3A02G288000	TraesCS2D02G010300
TraesCS7D02G102100	TraesCS3A02G288300	TraesCS2D02G011200
TraesCS2B02G391900	TraesCS3A02G292000	TraesCS2D02G013400
TraesCS1B02G061800	TraesCS3A02G295000	TraesCS2D02G014200
TraesCS2D02G367900	TraesCS3A02G298300	TraesCS2D02G016500
TraesCS5D02G012100	TraesCS3A02G305000	TraesCS2D02G016900
TraesCS5D02G312200	TraesCS3A02G305900	TraesCS2D02G017900
TraesCS3D02G501900	TraesCS3A02G306600	TraesCS2D02G018200
TraesCS2D02G267100	TraesCS3A02G312200	TraesCS2D02G019700
TraesCS6A02G334800	TraesCS3A02G313600	TraesCS2D02G020600
TraesCS4D02G057500	TraesCS3A02G314300	TraesCS2D02G020700
TraesCS2D02G286300	TraesCS3A02G317500	TraesCS2D02G021600
TraesCS7A02G391100	TraesCS3A02G318300	TraesCS2D02G026300
TraesCS4A02G096500	TraesCS3A02G318700	TraesCS2D02G027700
TraesCS6D02G008600	TraesCS3A02G318900	TraesCS2D02G031000
TraesCS3D02G415400	TraesCS3A02G320500	TraesCS2D02G031900
TraesCS1A02G156400	TraesCS3A02G321000	TraesCS2D02G033000
TraesCS3B02G556500	TraesCS3A02G321100	TraesCS2D02G033200
TraesCS1B02G410800	TraesCS3A02G321400	TraesCS2D02G033500
TraesCS6B02G342800	TraesCS3A02G330900	TraesCS2D02G033700
TraesCS7B02G350000	TraesCS3A02G331400	TraesCS2D02G033800
TraesCS2A02G064900	TraesCS3A02G331800	TraesCS2D02G033900
TraesCS3D02G320500	TraesCS3A02G336100	TraesCS2D02G034500
TraesCS2D02G458500	TraesCS3A02G341400	TraesCS2D02G034800
TraesCS3D02G218100	TraesCS3A02G342900	TraesCS2D02G034900
TraesCS6D02G263000	TraesCS3A02G343200	TraesCS2D02G035200
TraesCS4D02G238600	TraesCS3A02G345200	TraesCS2D02G036200
TraesCS4D02G134300	TraesCS3A02G346700	TraesCS2D02G037300
TraesCS3D02G442100	TraesCS3A02G347800	TraesCS2D02G038100
TraesCS3D02G363200	TraesCS3A02G358800	TraesCS2D02G039500
TraesCS2D02G264400	TraesCS3A02G360500	TraesCS2D02G039600
TraesCS5B02G478100	TraesCS3A02G362200	TraesCS2D02G039700
TraesCS7A02G141100	TraesCS3A02G362500	TraesCS2D02G040700
TraesCS4B02G131500	TraesCS3A02G362800	TraesCS2D02G041000
TraesCS3A02G129000	TraesCS3A02G363000	TraesCS2D02G041600
TraesCS4A02G257400	TraesCS3A02G363400	TraesCS2D02G041700
TraesCS3B02G529300	TraesCS3A02G363700	TraesCS2D02G047500
TraesCS2B02G132700	TraesCS3A02G364200	TraesCS2D02G047600
TraesCS1D02G249000	TraesCS3A02G364700	TraesCS2D02G048700
TraesCS3B02G412500	TraesCS3A02G365600	TraesCS2D02G048800
TraesCS4B02G178700	TraesCS3A02G365800	TraesCS2D02G053200
TraesCS7A02G057800	TraesCS3A02G371200	TraesCS2D02G054800
TraesCS1D02G186500	TraesCS3A02G383600	TraesCS2D02G054900
TraesCS6B02G177100	TraesCS3A02G388100	TraesCS2D02G055000
TraesCS6D02G256100	TraesCS3A02G391400	TraesCS2D02G055100
TraesCS5D02G531600	TraesCS3A02G395400	TraesCS2D02G055200
TraesCS5D02G205300	TraesCS3A02G396100	TraesCS2D02G055600
TraesCS5B02G218200	TraesCS3A02G396800	TraesCS2D02G056500
TraesCS3D02G477300	TraesCS3A02G398000	TraesCS2D02G058800
TraesCS6D02G191200	TraesCS3A02G400400	TraesCS2D02G059000
TraesCS1A02G043900	TraesCS3A02G404000	TraesCS2D02G062900
TraesCS2D02G396500	TraesCS3A02G405900	TraesCS2D02G063100
TraesCS3D02G545200	TraesCS3A02G415400	TraesCS2D02G063200
TraesCS2D02G275000	TraesCS3A02G417200	TraesCS2D02G069000
TraesCS4D02G195100	TraesCS3A02G422200	TraesCS2D02G069300
TraesCS6A02G218800	TraesCS3A02G422300	TraesCS2D02G069400
TraesCS3D02G164800	TraesCS3A02G425700	TraesCS2D02G069900
TraesCS4D02G316400	TraesCS3A02G446400	TraesCS2D02G071500
TraesCS1D02G200300	TraesCS3A02G449000	TraesCS2D02G072600
TraesCS3D02G032400	TraesCS3A02G452100	TraesCS2D02G073400
TraesCS3D02G180900	TraesCS3A02G452300	TraesCS2D02G073800
TraesCS2D02G174200	TraesCS3A02G454900	TraesCS2D02G073900
TraesCS5A02G261400	TraesCS3A02G457300	TraesCS2D02G075200
TraesCS5D02G479400	TraesCS3A02G463400	TraesCS2D02G075300
TraesCS5D02G299400	TraesCS3A02G471900	TraesCS2D02G076900
TraesCS6B02G260800	TraesCS3A02G480900	TraesCS2D02G079100
TraesCS2A02G577800	TraesCS3A02G488100	TraesCS2D02G079500
TraesCS3D02G320000	TraesCS3A02G488400	TraesCS2D02G080100
TraesCS7D02G395100	TraesCS3A02G488500	TraesCS2D02G084300
TraesCS1D02G337300	TraesCS3A02G488600	TraesCS2D02G084400
TraesCS4A02G202100	TraesCS3A02G490600	TraesCS2D02G085100
TraesCS2D02G460800	TraesCS3A02G491000	TraesCS2D02G085500
TraesCS3D02G218800	TraesCS3A02G492900	TraesCS2D02G086700
TraesCS4B02G321800	TraesCS3A02G493700	TraesCS2D02G087400
TraesCS7A02G339600	TraesCS3A02G495300	TraesCS2D02G092600
TraesCS2A02G158600	TraesCS3A02G500000	TraesCS2D02G093700
TraesCS5D02G388700	TraesCS3A02G513600	TraesCS2D02G094000
TraesCS5B02G219600	TraesCS3A02G516200	TraesCS2D02G094200
TraesCS3A02G439800	TraesCS3A02G524400	TraesCS2D02G094300
TraesCS2D02G270400	TraesCS3A02G525100	TraesCS2D02G094800
TraesCS7B02G474500	TraesCS3A02G528800	TraesCS2D02G095000
TraesCS1A02G418900	TraesCS3A02G535300	TraesCS2D02G095700
TraesCS3D02G323100	TraesCS3B02G000500	TraesCS2D02G096000
TraesCS4D02G261600	TraesCS3B02G003300	TraesCS2D02G096100
TraesCS4B02G237300	TraesCS3B02G016800	TraesCS2D02G096200
TraesCS2A02G100700	TraesCS3B02G019100	TraesCS2D02G097400
TraesCS3D02G402900	TraesCS3B02G024600	TraesCS2D02G098100
TraesCS3D02G475200	TraesCS3B02G024900	TraesCS2D02G098400
TraesCS5A02G512500	TraesCS3B02G034600	TraesCS2D02G100100
TraesCS3A02G446600	TraesCS3B02G035200	TraesCS2D02G100200
TraesCS3D02G483400	TraesCS3B02G064000	TraesCS2D02G100700
TraesCS3D02G373700	TraesCS3B02G064500	TraesCS2D02G100900
TraesCS6D02G072600	TraesCS3B02G066200	TraesCS2D02G103900
TraesCS2D02G048800	TraesCS3B02G067900	TraesCS2D02G105100
TraesCS4A02G357200	TraesCS3B02G070700	TraesCS2D02G106400
TraesCS2B02G521500	TraesCS3B02G082000	TraesCS2D02G107000
TraesCS7A02G089700	TraesCS3B02G097900	TraesCS2D02G107400
TraesCS3D02G401200	TraesCS3B02G099900	TraesCS2D02G109200
TraesCS1B02G437500	TraesCS3B02G103200	TraesCS2D02G109900
TraesCS3D02G283600	TraesCS3B02G105600	TraesCS2D02G110000
TraesCS4B02G288100	TraesCS3B02G108000	TraesCS2D02G111400
TraesCS2D02G324300	TraesCS3B02G112300	TraesCS2D02G111700
TraesCS4D02G133100	TraesCS3B02G114800	TraesCS2D02G111900
TraesCS6A02G381700	TraesCS3B02G119800	TraesCS2D02G112700
TraesCS3A02G023000	TraesCS3B02G121200	TraesCS2D02G112800
TraesCS2A02G219100	TraesCS3B02G122400	TraesCS2D02G112900
TraesCS5B02G485000	TraesCS3B02G122500	TraesCS2D02G113000
TraesCS2B02G474000	TraesCS3B02G128000	TraesCS2D02G113300
TraesCS5A02G394500	TraesCS3B02G128400	TraesCS2D02G114100
TraesCS1A02G072600	TraesCS3B02G128500	TraesCS2D02G114300
TraesCS7A02G118800	TraesCS3B02G129000	TraesCS2D02G114800
TraesCS7D02G232300	TraesCS3B02G137300	TraesCS2D02G115300
TraesCS2D02G073400	TraesCS3B02G137400	TraesCS2D02G115600
TraesCS1D02G452600	TraesCS3B02G141200	TraesCS2D02G117100
TraesCS1D02G254500	TraesCS3B02G145500	TraesCS2D02G118000
TraesCS2A02G047300	TraesCS3B02G151600	TraesCS2D02G118100
TraesCS4B02G059200	TraesCS3B02G153400	TraesCS2D02G118400
TraesCS3B02G313900	TraesCS3B02G154000	TraesCS2D02G118600
TraesCS4B02G181900	TraesCS3B02G155600	TraesCS2D02G119100
TraesCS5D02G560200	TraesCS3B02G158300	TraesCS2D02G122900
TraesCS6B02G353600	TraesCS3B02G158700	TraesCS2D02G123000
TraesCS4B02G231400	TraesCS3B02G159900	TraesCS2D02G124900
TraesCS2D02G277600	TraesCS3B02G160000	TraesCS2D02G125800
TraesCS5D02G254100	TraesCS3B02G161000	TraesCS2D02G126000
TraesCS2D02G183500	TraesCS3B02G162600	TraesCS2D02G126500
TraesCS1A02G072100	TraesCS3B02G166100	TraesCS2D02G128700
TraesCS6D02G177200	TraesCS3B02G166900	TraesCS2D02G129200
TraesCS7D02G231800	TraesCS3B02G171500	TraesCS2D02G135400
TraesCS7D02G089800	TraesCS3B02G176600	TraesCS2D02G136600
TraesCS6B02G309800	TraesCS3B02G179500	TraesCS2D02G137100
TraesCS3D02G219400	TraesCS3B02G180800	TraesCS2D02G138100
TraesCS2D02G317800	TraesCS3B02G184900	TraesCS2D02G138300
TraesCS1A02G310300	TraesCS3B02G189000	TraesCS2D02G138800
TraesCS4D02G196100	TraesCS3B02G189800	TraesCS2D02G139500
TraesCS4D02G208800	TraesCS3B02G190300	TraesCS2D02G143400
TraesCS7B02G283800	TraesCS3B02G200500	TraesCS2D02G144500
TraesCS2D02G417800	TraesCS3B02G205100	TraesCS2D02G144800
TraesCS1D02G344900	TraesCS3B02G207400	TraesCS2D02G145900
TraesCS5D02G011800	TraesCS3B02G208100	TraesCS2D02G146100
TraesCS7B02G490800	TraesCS3B02G210300	TraesCS2D02G146400
TraesCS7D02G483400	TraesCS3B02G213400	TraesCS2D02G146600
TraesCS1B02G387800	TraesCS3B02G213600	TraesCS2D02G147100
TraesCS1B02G183100	TraesCS3B02G214500	TraesCS2D02G148300
TraesCS4D02G040200	TraesCS3B02G243000	TraesCS2D02G151500
TraesCS1B02G285400	TraesCS3B02G248800	TraesCS2D02G151700
TraesCS5D02G139800	TraesCS3B02G250200	TraesCS2D02G154100
TraesCS1A02G082200	TraesCS3B02G250700	TraesCS2D02G154300
TraesCS1D02G336300	TraesCS3B02G254100	TraesCS2D02G154500
TraesCS2B02G579100	TraesCS3B02G254700	TraesCS2D02G155600
TraesCS1D02G412200	TraesCS3B02G254800	TraesCS2D02G155700
TraesCS5D02G198100	TraesCS3B02G255200	TraesCS2D02G157300
TraesCS7D02G381000	TraesCS3B02G255400	TraesCS2D02G157500
TraesCS3B02G042700	TraesCS3B02G255500	TraesCS2D02G157600
TraesCS7A02G537600	TraesCS3B02G259000	TraesCS2D02G157800
TraesCS7D02G360700	TraesCS3B02G260000	TraesCS2D02G157900
TraesCS1D02G086700	TraesCS3B02G260300	TraesCS2D02G159100
TraesCS2D02G409400	TraesCS3B02G266500	TraesCS2D02G159700
TraesCS4D02G112800	TraesCS3B02G277200	TraesCS2D02G160400
TraesCS2D02G386700	TraesCS3B02G287100	TraesCS2D02G163000
TraesCS2B02G414800	TraesCS3B02G287200	TraesCS2D02G163300
TraesCS4A02G119200	TraesCS3B02G287300	TraesCS2D02G163900
TraesCS6B02G406300	TraesCS3B02G291700	TraesCS2D02G164400
TraesCS4D02G063200	TraesCS3B02G300300	TraesCS2D02G165200
TraesCS2A02G126700	TraesCS3B02G301100	TraesCS2D02G165400
TraesCS1A02G203600	TraesCS3B02G311700	TraesCS2D02G165500
TraesCS5D02G479300	TraesCS3B02G313400	TraesCS2D02G165600
TraesCS5D02G440700	TraesCS3B02G313500	TraesCS2D02G165800
TraesCS6D02G080300	TraesCS3B02G313900	TraesCS2D02G166100
TraesCS3A02G123000	TraesCS3B02G314600	TraesCS2D02G166200
TraesCS6D02G177400	TraesCS3B02G318600	TraesCS2D02G167600
TraesCS1B02G372400	TraesCS3B02G321600	TraesCS2D02G168000
TraesCS2A02G438200	TraesCS3B02G322900	TraesCS2D02G168300
TraesCS6D02G280700	TraesCS3B02G323500	TraesCS2D02G168700
TraesCS6D02G264200	TraesCS3B02G326600	TraesCS2D02G169700
TraesCS2B02G220500	TraesCS3B02G331500	TraesCS2D02G170200
TraesCS3D02G478200	TraesCS3B02G334600	TraesCS2D02G173000
TraesCS2B02G394500	TraesCS3B02G336100	TraesCS2D02G174500
TraesCS3D02G292500	TraesCS3B02G342900	TraesCS2D02G175500
TraesCS6D02G173400	TraesCS3B02G343400	TraesCS2D02G175600
TraesCS4B02G312300	TraesCS3B02G352400	TraesCS2D02G177100
TraesCS5B02G408300	TraesCS3B02G352500	TraesCS2D02G177700
TraesCS3D02G330200	TraesCS3B02G355900	TraesCS2D02G177900
TraesCS6D02G336400	TraesCS3B02G361900	TraesCS2D02G178000
TraesCS4B02G226700	TraesCS3B02G362400	TraesCS2D02G178200
TraesCS7A02G464200	TraesCS3B02G368000	TraesCS2D02G178600
TraesCS5D02G558800	TraesCS3B02G372600	TraesCS2D02G178900
TraesCS5D02G488500	TraesCS3B02G373500	TraesCS2D02G179800
TraesCS4A02G025300	TraesCS3B02G375100	TraesCS2D02G181000
TraesCS7D02G153100	TraesCS3B02G375500	TraesCS2D02G181900
TraesCS1A02G444200	TraesCS3B02G377300	TraesCS2D02G182100
TraesCS3D02G312400	TraesCS3B02G377400	TraesCS2D02G182200
TraesCS5B02G406800	TraesCS3B02G377800	TraesCS2D02G182400
TraesCS4A02G315000	TraesCS3B02G378500	TraesCS2D02G183300
TraesCS5D02G168600	TraesCS3B02G379700	TraesCS2D02G183500
TraesCS7D02G452800	TraesCS3B02G384900	TraesCS2D02G183600
TraesCS7D02G211700	TraesCS3B02G387500	TraesCS2D02G183700
TraesCS4A02G175800	TraesCS3B02G391600	TraesCS2D02G183800
TraesCS3D02G105800	TraesCS3B02G391800	TraesCS2D02G185000
TraesCS2A02G548200	TraesCS3B02G392800	TraesCS2D02G185400
TraesCS2B02G430800	TraesCS3B02G394600	TraesCS2D02G189100
TraesCS4D02G094400	TraesCS3B02G395200	TraesCS2D02G189200
TraesCS1A02G323000	TraesCS3B02G395400	TraesCS2D02G189500
TraesCS7B02G294800	TraesCS3B02G395600	TraesCS2D02G189600
TraesCS3D02G036200	TraesCS3B02G395700	TraesCS2D02G190200
TraesCS1D02G426600	TraesCS3B02G395900	TraesCS2D02G190300
TraesCS7D02G158500	TraesCS3B02G396300	TraesCS2D02G190600
TraesCS1D02G108300	TraesCS3B02G397400	TraesCS2D02G190700
TraesCS6B02G348100	TraesCS3B02G416000	TraesCS2D02G190800
TraesCS4D02G074000	TraesCS3B02G420600	TraesCS2D02G191300
TraesCS6D02G103500	TraesCS3B02G423300	TraesCS2D02G191500
TraesCS1A02G266600	TraesCS3B02G427200	TraesCS2D02G191800
TraesCS1D02G361500	TraesCS3B02G428100	TraesCS2D02G192100
TraesCS4B02G343800	TraesCS3B02G428700	TraesCS2D02G192200
TraesCS6D02G261300	TraesCS3B02G430000	TraesCS2D02G193400
TraesCS7A02G034300	TraesCS3B02G433400	TraesCS2D02G193900
TraesCS3D02G449200	TraesCS3B02G435100	TraesCS2D02G194200
TraesCS2A02G363600	TraesCS3B02G457600	TraesCS2D02G196800
TraesCS4B02G127100	TraesCS3B02G457700	TraesCS2D02G197200
TraesCS3B02G390100	TraesCS3B02G462900	TraesCS2D02G197400
TraesCS1D02G304700	TraesCS3B02G474500	TraesCS2D02G197600
TraesCS1D02G176700	TraesCS3B02G481500	TraesCS2D02G198000
TraesCS5D02G084300	TraesCS3B02G486100	TraesCS2D02G199400
TraesCS6D02G390200	TraesCS3B02G506100	TraesCS2D02G200300
TraesCS7D02G449400	TraesCS3B02G506600	TraesCS2D02G200500
TraesCS6B02G238700	TraesCS3B02G513500	TraesCS2D02G201200
TraesCS6D02G220900	TraesCS3B02G514800	TraesCS2D02G201700
TraesCS2A02G382700	TraesCS3B02G525400	TraesCS2D02G201900
TraesCS2B02G400000	TraesCS3B02G529800	TraesCS2D02G203300
TraesCS3B02G472800	TraesCS3B02G533800	TraesCS2D02G203400
TraesCS4D02G210700	TraesCS3B02G536400	TraesCS2D02G205700
TraesCS4D02G268000	TraesCS3B02G538300	TraesCS2D02G209300
TraesCS1D02G148000	TraesCS3B02G541500	TraesCS2D02G209600
TraesCS6B02G444300	TraesCS3B02G548600	TraesCS2D02G210900
TraesCS7D02G143600	TraesCS3B02G552100	TraesCS2D02G211400
TraesCS3D02G031000	TraesCS3B02G554300	TraesCS2D02G211600
TraesCS4D02G339200	TraesCS3B02G555500	TraesCS2D02G212900
TraesCS5D02G199100	TraesCS3B02G555700	TraesCS2D02G214200
TraesCS2A02G269600	TraesCS3B02G555800	TraesCS2D02G214300
TraesCS1A02G265900	TraesCS3B02G563300	TraesCS2D02G215300
TraesCS4A02G015900	TraesCS3B02G563500	TraesCS2D02G215800
TraesCS2D02G117100	TraesCS3B02G563600	TraesCS2D02G216800
TraesCS4D02G365300	TraesCS3B02G563700	TraesCS2D02G217500
TraesCS5A02G427400	TraesCS3B02G592400	TraesCS2D02G220400
TraesCS2D02G260200	TraesCS3B02G608500	TraesCS2D02G221400
TraesCS2B02G501200	TraesCS4A02G007000	TraesCS2D02G221500
TraesCS4D02G012100	TraesCS4A02G011900	TraesCS2D02G222100
TraesCS3A02G294000	TraesCS4A02G014200	TraesCS2D02G223600
TraesCS7D02G441700	TraesCS4A02G017400	TraesCS2D02G224000
TraesCS5B02G478200	TraesCS4A02G017700	TraesCS2D02G224200
TraesCS5D02G087900	TraesCS4A02G026100	TraesCS2D02G224400
TraesCS1D02G141800	TraesCS4A02G030500	TraesCS2D02G225400
TraesCS3D02G230200	TraesCS4A02G032900	TraesCS2D02G226000
TraesCS7D02G155100	TraesCS4A02G033000	TraesCS2D02G226300
TraesCS2D02G425400	TraesCS4A02G033100	TraesCS2D02G227700
TraesCS5D02G528100	TraesCS4A02G034500	TraesCS2D02G228500
TraesCS4D02G240400	TraesCS4A02G035400	TraesCS2D02G229900
TraesCS4D02G262500	TraesCS4A02G036200	TraesCS2D02G230800
TraesCS5B02G114400	TraesCS4A02G050500	TraesCS2D02G231500
TraesCS1A02G123100	TraesCS4A02G052400	TraesCS2D02G231600
TraesCS7B02G128900	TraesCS4A02G055900	TraesCS2D02G232300
TraesCS6D02G215300	TraesCS4A02G059900	TraesCS2D02G233300
TraesCS7A02G230500	TraesCS4A02G060600	TraesCS2D02G233500
TraesCS3A02G062200	TraesCS4A02G065600	TraesCS2D02G233600
TraesCS3D02G111300	TraesCS4A02G071700	TraesCS2D02G236200
TraesCS5D02G524800	TraesCS4A02G075600	TraesCS2D02G236300
TraesCS6B02G011500	TraesCS4A02G076200	TraesCS2D02G240500
TraesCS5A02G194900	TraesCS4A02G077100	TraesCS2D02G246900
TraesCS5D02G001200	TraesCS4A02G078300	TraesCS2D02G248100
TraesCS1D02G176600	TraesCS4A02G080800	TraesCS2D02G248500
TraesCS3D02G146400	TraesCS4A02G083200	TraesCS2D02G248800
TraesCS5B02G106900	TraesCS4A02G083900	TraesCS2D02G249500
TraesCS7D02G096600	TraesCS4A02G085900	TraesCS2D02G250200
TraesCS2B02G473800	TraesCS4A02G093000	TraesCS2D02G250600
TraesCS1A02G321100	TraesCS4A02G093300	TraesCS2D02G250700
TraesCS5D02G196600	TraesCS4A02G093500	TraesCS2D02G251700
TraesCS5A02G269300	TraesCS4A02G095100	TraesCS2D02G254900
TraesCS4D02G348400	TraesCS4A02G098500	TraesCS2D02G255500
TraesCS4A02G171500	TraesCS4A02G107200	TraesCS2D02G255700
TraesCS2D02G085800	TraesCS4A02G108200	TraesCS2D02G257100
TraesCS2A02G420000	TraesCS4A02G108300	TraesCS2D02G257800
TraesCS3B02G128700	TraesCS4A02G119100	TraesCS2D02G259000
TraesCS1D02G187300	TraesCS4A02G123100	TraesCS2D02G260100
TraesCS4D02G325500	TraesCS4A02G125500	TraesCS2D02G260200
TraesCS2A02G083600	TraesCS4A02G129600	TraesCS2D02G261100
TraesCS3D02G170300	TraesCS4A02G130000	TraesCS2D02G262600
TraesCS2D02G483300	TraesCS4A02G130400	TraesCS2D02G262800
TraesCS2D02G451100	TraesCS4A02G131200	TraesCS2D02G263200
TraesCS6D02G179300	TraesCS4A02G132500	TraesCS2D02G264400
TraesCS4A02G454800	TraesCS4A02G135500	TraesCS2D02G264500
TraesCS3B02G248400	TraesCS4A02G140000	TraesCS2D02G264700
TraesCS3B02G489000	TraesCS4A02G140200	TraesCS2D02G265900
TraesCS3A02G344400	TraesCS4A02G140500	TraesCS2D02G267100
TraesCS3D02G372900	TraesCS4A02G142700	TraesCS2D02G267400
TraesCS3D02G502900	TraesCS4A02G145400	TraesCS2D02G268700
TraesCS2A02G074700	TraesCS4A02G149300	TraesCS2D02G268800
TraesCS1D02G044300	TraesCS4A02G160600	TraesCS2D02G269400
TraesCS7B02G270000	TraesCS4A02G180000	TraesCS2D02G269600
TraesCS5D02G521400	TraesCS4A02G187600	TraesCS2D02G269800
TraesCS1D02G379000	TraesCS4A02G190100	TraesCS2D02G270100
TraesCS7D02G551400	TraesCS4A02G191100	TraesCS2D02G270400
TraesCS4A02G215300	TraesCS4A02G191500	TraesCS2D02G272400
TraesCS5D02G328100	TraesCS4A02G194800	TraesCS2D02G272800
TraesCS3B02G167400	TraesCS4A02G201200	TraesCS2D02G273100
TraesCS3B02G473800	TraesCS4A02G203800	TraesCS2D02G273600
TraesCS2D02G214300	TraesCS4A02G215300	TraesCS2D02G274400
TraesCS1D02G124000	TraesCS4A02G216900	TraesCS2D02G274800
TraesCS6D02G105900	TraesCS4A02G218400	TraesCS2D02G275000
TraesCS2B02G184400	TraesCS4A02G220900	TraesCS2D02G276000
TraesCS5A02G375000	TraesCS4A02G230500	TraesCS2D02G276300
TraesCS6D02G261200	TraesCS4A02G230800	TraesCS2D02G276900
TraesCS1B02G376900	TraesCS4A02G232700	TraesCS2D02G277400
TraesCS5B02G464300	TraesCS4A02G234300	TraesCS2D02G277600
TraesCS7A02G042200	TraesCS4A02G244000	TraesCS2D02G277800
TraesCS5A02G354300	TraesCS4A02G252900	TraesCS2D02G278600
TraesCS2B02G490700	TraesCS4A02G256300	TraesCS2D02G280500
TraesCS4A02G463600	TraesCS4A02G257400	TraesCS2D02G280700
TraesCS7D02G485300	TraesCS4A02G263200	TraesCS2D02G280800
TraesCS4B02G101700	TraesCS4A02G264500	TraesCS2D02G281100
TraesCS5D02G031800	TraesCS4A02G271100	TraesCS2D02G281200
TraesCS1D02G217700	TraesCS4A02G272600	TraesCS2D02G281700
TraesCS5D02G150100	TraesCS4A02G273200	TraesCS2D02G282500
TraesCS2D02G109900	TraesCS4A02G276600	TraesCS2D02G283400
TraesCS2D02G154500	TraesCS4A02G279100	TraesCS2D02G283600
TraesCS1B02G090600	TraesCS4A02G279200	TraesCS2D02G284100
TraesCS7A02G178300	TraesCS4A02G284400	TraesCS2D02G284500
TraesCS4A02G000500	TraesCS4A02G293500	TraesCS2D02G284700
TraesCS6D02G384200	TraesCS4A02G294500	TraesCS2D02G285300
TraesCS3B02G376300	TraesCS4A02G298200	TraesCS2D02G285900
TraesCS7D02G469200	TraesCS4A02G298900	TraesCS2D02G286300
TraesCS6A02G409600	TraesCS4A02G309200	TraesCS2D02G286800
TraesCS6A02G036000	TraesCS4A02G311000	TraesCS2D02G288300
TraesCS2B02G098100	TraesCS4A02G320400	TraesCS2D02G288700
TraesCS6A02G158900	TraesCS4A02G336400	TraesCS2D02G288900
TraesCS1D02G287600	TraesCS4A02G342200	TraesCS2D02G289400
TraesCS2D02G201700	TraesCS4A02G342300	TraesCS2D02G289700
TraesCS7D02G116300	TraesCS4A02G346100	TraesCS2D02G289800
TraesCS4D02G098300	TraesCS4A02G368600	TraesCS2D02G290200
TraesCS6A02G207800	TraesCS4A02G371400	TraesCS2D02G290800
TraesCS7A02G482100	TraesCS4A02G376100	TraesCS2D02G291100
TraesCS4D02G186100	TraesCS4A02G386400	TraesCS2D02G293700
TraesCS3B02G572200	TraesCS4A02G387700	TraesCS2D02G295000
TraesCS5D02G068300	TraesCS4A02G393100	TraesCS2D02G295900
TraesCS3D02G209200	TraesCS4A02G395100	TraesCS2D02G296600
TraesCS3B02G486100	TraesCS4A02G404500	TraesCS2D02G298000
TraesCS1D02G200700	TraesCS4A02G404600	TraesCS2D02G298800
TraesCS4A02G267300	TraesCS4A02G410800	TraesCS2D02G298900
TraesCS4D02G176300	TraesCS4A02G412500	TraesCS2D02G299300
TraesCS4D02G228100	TraesCS4A02G419400	TraesCS2D02G300700
TraesCS2D02G493400	TraesCS4A02G421500	TraesCS2D02G300800
TraesCS7A02G358100	TraesCS4A02G421900	TraesCS2D02G301000
TraesCS5A02G244900	TraesCS4A02G423800	TraesCS2D02G301400
TraesCS1B02G035100	TraesCS4A02G425300	TraesCS2D02G301900
TraesCS5B02G416700	TraesCS4A02G458000	TraesCS2D02G302100
TraesCS7D02G142200	TraesCS4A02G462100	TraesCS2D02G302200
TraesCS6D02G254500	TraesCS4A02G469900	TraesCS2D02G302300
TraesCS2B02G356100	TraesCS4A02G472400	TraesCS2D02G302500
TraesCS7B02G412700	TraesCS4A02G485000	TraesCS2D02G302700
TraesCS2D02G072600	TraesCS4A02G485900	TraesCS2D02G302900
TraesCS1A02G049100	TraesCS4A02G489800	TraesCS2D02G303800
TraesCS6D02G162700	TraesCS4A02G489900	TraesCS2D02G304300
TraesCS6B02G302400	TraesCS4A02G495000	TraesCS2D02G304600
TraesCS1D02G268600	TraesCS4B02G007400	TraesCS2D02G305300
TraesCS6D02G379900	TraesCS4B02G015500	TraesCS2D02G305400
TraesCS1D02G356400	TraesCS4B02G017500	TraesCS2D02G306400
TraesCS4D02G103000	TraesCS4B02G028700	TraesCS2D02G306700
TraesCS2D02G509500	TraesCS4B02G032000	TraesCS2D02G307000
TraesCS2A02G525300	TraesCS4B02G033100	TraesCS2D02G308100
TraesCS7D02G469000	TraesCS4B02G041500	TraesCS2D02G308700
TraesCS7A02G287500	TraesCS4B02G050500	TraesCS2D02G308800
TraesCS1D02G111900	TraesCS4B02G051500	TraesCS2D02G311900
TraesCS1D02G077400	TraesCS4B02G051600	TraesCS2D02G312900
TraesCS1B02G478700	TraesCS4B02G057200	TraesCS2D02G313100
TraesCS7A02G551200	TraesCS4B02G059100	TraesCS2D02G313200
TraesCS5A02G112600	TraesCS4B02G059300	TraesCS2D02G313300
TraesCS1B02G203500	TraesCS4B02G062900	TraesCS2D02G313700
TraesCS4A02G333500	TraesCS4B02G067300	TraesCS2D02G313900
TraesCS6A02G002400	TraesCS4B02G071500	TraesCS2D02G314400
TraesCS5A02G193500	TraesCS4B02G083100	TraesCS2D02G314500
TraesCS2A02G348800	TraesCS4B02G095200	TraesCS2D02G315200
TraesCS7D02G011600	TraesCS4B02G096500	TraesCS2D02G315500
TraesCS2D02G318100	TraesCS4B02G099900	TraesCS2D02G315800
TraesCS3A02G253200	TraesCS4B02G102500	TraesCS2D02G316300
TraesCS7B02G382000	TraesCS4B02G105300	TraesCS2D02G316500
TraesCS4B02G335100	TraesCS4B02G106300	TraesCS2D02G317000
TraesCS3D02G170400	TraesCS4B02G107200	TraesCS2D02G317300
TraesCS4D02G153400	TraesCS4B02G112800	TraesCS2D02G318100
TraesCS1D02G130700	TraesCS4B02G113600	TraesCS2D02G318500
TraesCS4D02G266100	TraesCS4B02G120400	TraesCS2D02G319100
TraesCS4D02G112900	TraesCS4B02G123900	TraesCS2D02G319800
TraesCS1D02G120000	TraesCS4B02G124300	TraesCS2D02G321500
TraesCS3D02G473200	TraesCS4B02G124800	TraesCS2D02G321600
TraesCS4A02G419400	TraesCS4B02G127400	TraesCS2D02G322100
TraesCS3D02G422900	TraesCS4B02G131000	TraesCS2D02G322200
TraesCS7B02G262100	TraesCS4B02G131500	TraesCS2D02G324300
TraesCS7D02G466900	TraesCS4B02G135100	TraesCS2D02G324400
TraesCS7D02G004100	TraesCS4B02G137700	TraesCS2D02G326900
TraesCS7D02G265900	TraesCS4B02G138000	TraesCS2D02G327100
TraesCS3B02G102600	TraesCS4B02G156200	TraesCS2D02G327200
TraesCS3B02G023700	TraesCS4B02G158900	TraesCS2D02G327600
TraesCS2A02G288000	TraesCS4B02G162500	TraesCS2D02G328900
TraesCS5D02G004600	TraesCS4B02G167000	TraesCS2D02G329000
TraesCS5A02G004700	TraesCS4B02G169700	TraesCS2D02G329400
TraesCS7A02G133500	TraesCS4B02G170700	TraesCS2D02G331200
TraesCS1D02G162200	TraesCS4B02G173300	TraesCS2D02G331300
TraesCS2D02G199400	TraesCS4B02G173400	TraesCS2D02G331800
TraesCS7D02G391900	TraesCS4B02G174100	TraesCS2D02G332000
TraesCS2B02G135900	TraesCS4B02G175000	TraesCS2D02G332300
TraesCS6D02G125600	TraesCS4B02G176300	TraesCS2D02G333600
TraesCS3A02G140700	TraesCS4B02G179100	TraesCS2D02G337400
TraesCS2D02G364600	TraesCS4B02G179200	TraesCS2D02G337800
TraesCS7D02G142000	TraesCS4B02G179600	TraesCS2D02G338000
TraesCS7B02G067400	TraesCS4B02G182900	TraesCS2D02G338700
TraesCS5A02G004900	TraesCS4B02G185400	TraesCS2D02G338800
TraesCS5A02G451400	TraesCS4B02G196600	TraesCS2D02G338900
TraesCS7A02G505300	TraesCS4B02G197200	TraesCS2D02G339700
TraesCS3D02G326700	TraesCS4B02G205300	TraesCS2D02G340700
TraesCS2D02G306700	TraesCS4B02G205800	TraesCS2D02G342900
TraesCS2D02G555000	TraesCS4B02G207500	TraesCS2D02G343000
TraesCS2A02G098600	TraesCS4B02G209400	TraesCS2D02G343800
TraesCS1A02G150800	TraesCS4B02G210900	TraesCS2D02G344100
TraesCS2B02G243000	TraesCS4B02G211500	TraesCS2D02G344200
TraesCS7D02G149200	TraesCS4B02G215500	TraesCS2D02G345200
TraesCS5D02G196500	TraesCS4B02G220200	TraesCS2D02G346700
TraesCS7D02G439400	TraesCS4B02G220500	TraesCS2D02G346800
TraesCS5A02G369900	TraesCS4B02G227600	TraesCS2D02G347000
TraesCS2B02G246100	TraesCS4B02G231400	TraesCS2D02G347200
TraesCS1D02G293000	TraesCS4B02G234300	TraesCS2D02G348000
TraesCS5D02G412400	TraesCS4B02G235300	TraesCS2D02G348600
TraesCS1B02G333800	TraesCS4B02G235500	TraesCS2D02G348700
TraesCS5D02G136700	TraesCS4B02G236000	TraesCS2D02G348800
TraesCS4D02G029500	TraesCS4B02G239500	TraesCS2D02G349400
TraesCS2B02G296100	TraesCS4B02G240900	TraesCS2D02G349900
TraesCS7D02G315600	TraesCS4B02G246100	TraesCS2D02G350400
TraesCS4B02G033600	TraesCS4B02G248900	TraesCS2D02G352800
TraesCS3D02G258900	TraesCS4B02G261500	TraesCS2D02G352900
TraesCS4D02G108200	TraesCS4B02G261900	TraesCS2D02G353000
TraesCS7B02G434700	TraesCS4B02G267200	TraesCS2D02G353100
TraesCS6D02G254400	TraesCS4B02G268100	TraesCS2D02G356200
TraesCS2B02G343300	TraesCS4B02G269200	TraesCS2D02G356400
TraesCS1B02G423200	TraesCS4B02G270100	TraesCS2D02G356500
TraesCS1B02G085100	TraesCS4B02G270300	TraesCS2D02G357800
TraesCS2D02G335300	TraesCS4B02G270800	TraesCS2D02G358900
TraesCS2D02G305300	TraesCS4B02G272400	TraesCS2D02G359200
TraesCS1B02G173400	TraesCS4B02G283600	TraesCS2D02G360900
TraesCS4D02G076000	TraesCS4B02G286400	TraesCS2D02G361900
TraesCS2D02G561400	TraesCS4B02G290500	TraesCS2D02G364500
TraesCS4B02G194400	TraesCS4B02G291500	TraesCS2D02G364600
TraesCS4D02G246600	TraesCS4B02G292600	TraesCS2D02G364800
TraesCS5A02G427600	TraesCS4B02G299400	TraesCS2D02G365400
TraesCS6D02G145400	TraesCS4B02G299500	TraesCS2D02G366100
TraesCS6D02G360000	TraesCS4B02G304300	TraesCS2D02G367900
TraesCS7B02G378100	TraesCS4B02G310900	TraesCS2D02G368000
TraesCS7B02G253600	TraesCS4B02G318800	TraesCS2D02G368100
TraesCS5D02G038500	TraesCS4B02G319800	TraesCS2D02G368500
TraesCS1D02G283900	TraesCS4B02G319900	TraesCS2D02G369000
TraesCS1D02G280800	TraesCS4B02G321800	TraesCS2D02G369100
TraesCS2D02G261100	TraesCS4B02G342900	TraesCS2D02G370900
TraesCS3A02G183700	TraesCS4B02G343800	TraesCS2D02G371000
TraesCS5A02G338600	TraesCS4B02G344300	TraesCS2D02G371100
TraesCS2D02G013300	TraesCS4B02G345100	TraesCS2D02G371300
TraesCS4A02G043800	TraesCS4B02G348900	TraesCS2D02G372000
TraesCS3B02G310900	TraesCS4B02G354900	TraesCS2D02G372400
TraesCS4D02G227700	TraesCS4B02G356800	TraesCS2D02G374100
TraesCS7A02G319100	TraesCS4B02G367800	TraesCS2D02G374600
TraesCS7D02G021100	TraesCS4B02G368300	TraesCS2D02G375200
TraesCS3A02G456200	TraesCS4B02G372700	TraesCS2D02G375300
TraesCS2B02G613800	TraesCS4B02G375900	TraesCS2D02G375800
TraesCS1D02G202300	TraesCS4B02G378500	TraesCS2D02G376400
TraesCS5B02G303800	TraesCS4B02G396800	TraesCS2D02G377100
TraesCS1A02G183800	TraesCS5A02G004400	TraesCS2D02G378300
TraesCS2D02G513600	TraesCS5A02G008900	TraesCS2D02G378400
TraesCS2D02G206000	TraesCS5A02G012500	TraesCS2D02G379000
TraesCS5D02G050100	TraesCS5A02G016000	TraesCS2D02G379200
TraesCS1D02G309800	TraesCS5A02G020900	TraesCS2D02G379400
TraesCS6A02G018200	TraesCS5A02G037900	TraesCS2D02G380500
TraesCS5D02G038800	TraesCS5A02G043000	TraesCS2D02G382600
TraesCS2A02G121000	TraesCS5A02G044100	TraesCS2D02G383500
TraesCS7A02G118900	TraesCS5A02G044200	TraesCS2D02G384400
TraesCS2B02G491400	TraesCS5A02G044400	TraesCS2D02G385200
TraesCS4D02G174700	TraesCS5A02G044800	TraesCS2D02G386100
TraesCS3D02G116400	TraesCS5A02G045000	TraesCS2D02G386600
TraesCS2B02G210600	TraesCS5A02G045900	TraesCS2D02G387100
TraesCS6D02G276900	TraesCS5A02G050600	TraesCS2D02G387300
TraesCS4B02G251100	TraesCS5A02G063100	TraesCS2D02G387700
TraesCS1A02G174700	TraesCS5A02G065300	TraesCS2D02G387900
TraesCS2D02G165900	TraesCS5A02G065400	TraesCS2D02G388000
TraesCS5A02G048400	TraesCS5A02G069000	TraesCS2D02G388200
TraesCS2B02G177300	TraesCS5A02G073800	TraesCS2D02G388300
TraesCS6A02G323000	TraesCS5A02G074800	TraesCS2D02G388500
TraesCS4D02G286900	TraesCS5A02G082300	TraesCS2D02G388700
TraesCS5D02G019800	TraesCS5A02G094500	TraesCS2D02G388800
TraesCS3B02G317400	TraesCS5A02G094600	TraesCS2D02G390400
TraesCS3D02G179200	TraesCS5A02G094700	TraesCS2D02G391700
TraesCS6D02G038500	TraesCS5A02G094800	TraesCS2D02G391800
TraesCS3D02G467600	TraesCS5A02G095600	TraesCS2D02G392500
TraesCS4D02G282500	TraesCS5A02G100000	TraesCS2D02G392600
TraesCS7D02G340200	TraesCS5A02G102500	TraesCS2D02G392900
TraesCS6D02G366400	TraesCS5A02G105400	TraesCS2D02G393200
TraesCS2B02G603500	TraesCS5A02G107800	TraesCS2D02G393800
TraesCS7D02G319300	TraesCS5A02G111900	TraesCS2D02G393900
TraesCS3A02G286100	TraesCS5A02G115100	TraesCS2D02G394200
TraesCS3D02G160300	TraesCS5A02G127800	TraesCS2D02G394700
TraesCS3A02G471700	TraesCS5A02G129900	TraesCS2D02G396000
TraesCS6D02G167900	TraesCS5A02G131300	TraesCS2D02G396200
TraesCS2D02G308100	TraesCS5A02G131400	TraesCS2D02G396300
TraesCS5D02G001800	TraesCS5A02G131500	TraesCS2D02G396500
TraesCS5D02G165000	TraesCS5A02G131600	TraesCS2D02G396600
TraesCS5B02G084800	TraesCS5A02G132700	TraesCS2D02G396700
TraesCS5D02G383100	TraesCS5A02G134200	TraesCS2D02G396900
TraesCS2D02G123300	TraesCS5A02G137700	TraesCS2D02G397500
TraesCS5D02G279000	TraesCS5A02G142000	TraesCS2D02G397700
TraesCS7D02G233700	TraesCS5A02G152000	TraesCS2D02G398400
TraesCS5D02G129600	TraesCS5A02G152300	TraesCS2D02G398700
TraesCS7D02G325300	TraesCS5A02G155800	TraesCS2D02G398800
TraesCS5D02G492300	TraesCS5A02G159900	TraesCS2D02G399000
TraesCS2D02G576800	TraesCS5A02G162300	TraesCS2D02G399400
TraesCS4A02G252800	TraesCS5A02G168600	TraesCS2D02G399700
TraesCS4D02G359900	TraesCS5A02G171000	TraesCS2D02G400400
TraesCS1D02G043200	TraesCS5A02G173000	TraesCS2D02G400700
TraesCS5D02G174400	TraesCS5A02G178100	TraesCS2D02G401000
TraesCS4D02G293600	TraesCS5A02G190800	TraesCS2D02G401400
TraesCS5D02G368500	TraesCS5A02G193200	TraesCS2D02G401900
TraesCS3B02G135400	TraesCS5A02G194200	TraesCS2D02G402500
TraesCS5D02G558700	TraesCS5A02G198700	TraesCS2D02G403100
TraesCS5D02G565600	TraesCS5A02G199300	TraesCS2D02G403700
TraesCS7B02G116600	TraesCS5A02G201500	TraesCS2D02G405500
TraesCS3B02G455200	TraesCS5A02G203400	TraesCS2D02G405800
TraesCS3D02G265700	TraesCS5A02G211000	TraesCS2D02G406900
TraesCS6D02G369400	TraesCS5A02G218300	TraesCS2D02G407100
TraesCS2D02G197000	TraesCS5A02G219000	TraesCS2D02G407600
TraesCS5D02G145100	TraesCS5A02G219400	TraesCS2D02G407700
TraesCS7D02G206200	TraesCS5A02G219500	TraesCS2D02G408300
TraesCS3D02G340400	TraesCS5A02G219600	TraesCS2D02G408700
TraesCS2A02G389200	TraesCS5A02G220200	TraesCS2D02G409100
TraesCS5D02G565100	TraesCS5A02G226200	TraesCS2D02G409400
TraesCS2D02G148300	TraesCS5A02G228600	TraesCS2D02G409500
TraesCS1D02G118500	TraesCS5A02G232200	TraesCS2D02G409800
TraesCS3D02G108700	TraesCS5A02G236200	TraesCS2D02G410800
TraesCS2D02G220400	TraesCS5A02G236400	TraesCS2D02G411300
TraesCS3D02G078700	TraesCS5A02G243000	TraesCS2D02G412400
TraesCS6A02G170700	TraesCS5A02G250800	TraesCS2D02G414300
TraesCS4A02G446600	TraesCS5A02G253200	TraesCS2D02G414500
TraesCS7D02G247000	TraesCS5A02G256400	TraesCS2D02G415500
TraesCS1D02G076200	TraesCS5A02G268100	TraesCS2D02G415700
TraesCS6D02G356100	TraesCS5A02G270900	TraesCS2D02G416000
TraesCS2A02G119600	TraesCS5A02G273300	TraesCS2D02G416300
TraesCS1D02G323500	TraesCS5A02G273400	TraesCS2D02G417100
TraesCS4D02G352200	TraesCS5A02G292300	TraesCS2D02G417200
TraesCS5A02G090600	TraesCS5A02G295100	TraesCS2D02G417600
TraesCS5A02G466500	TraesCS5A02G295200	TraesCS2D02G417700
TraesCS7A02G147400	TraesCS5A02G297200	TraesCS2D02G417800
TraesCS5B02G515500	TraesCS5A02G297300	TraesCS2D02G418400
TraesCS2D02G473400	TraesCS5A02G306800	TraesCS2D02G420100
TraesCS6D02G265800	TraesCS5A02G318000	TraesCS2D02G421500
TraesCS6B02G326500	TraesCS5A02G322400	TraesCS2D02G421600
TraesCS2D02G571600	TraesCS5A02G328800	TraesCS2D02G425300
TraesCS5A02G104200	TraesCS5A02G330900	TraesCS2D02G425400
TraesCS3D02G209100	TraesCS5A02G332000	TraesCS2D02G425700
TraesCS6D02G033000	TraesCS5A02G335000	TraesCS2D02G426600
TraesCS2A02G286100	TraesCS5A02G338600	TraesCS2D02G427500
TraesCS4D02G282300	TraesCS5A02G348500	TraesCS2D02G428200
TraesCS1A02G066900	TraesCS5A02G352900	TraesCS2D02G428400
TraesCS1A02G312700	TraesCS5A02G353800	TraesCS2D02G428500
TraesCS1B02G205300	TraesCS5A02G354300	TraesCS2D02G428700
TraesCS5D02G488900	TraesCS5A02G354900	TraesCS2D02G430500
TraesCS3D02G451400	TraesCS5A02G357300	TraesCS2D02G430800
TraesCS5D02G325900	TraesCS5A02G361100	TraesCS2D02G431500
TraesCS6B02G300300	TraesCS5A02G366900	TraesCS2D02G431600
TraesCS2B02G127700	TraesCS5A02G371800	TraesCS2D02G432700
TraesCS7A02G010300	TraesCS5A02G373600	TraesCS2D02G433000
TraesCS6B02G359000	TraesCS5A02G377000	TraesCS2D02G433600
TraesCS3A02G216800	TraesCS5A02G378400	TraesCS2D02G433900
TraesCS4D02G337300	TraesCS5A02G385400	TraesCS2D02G435300
TraesCS3B02G285100	TraesCS5A02G386500	TraesCS2D02G436100
TraesCS1A02G091300	TraesCS5A02G387500	TraesCS2D02G436200
TraesCS3D02G288600	TraesCS5A02G389100	TraesCS2D02G436700
TraesCS1A02G304900	TraesCS5A02G389400	TraesCS2D02G437800
TraesCS7D02G048000	TraesCS5A02G391200	TraesCS2D02G437900
TraesCS1B02G285900	TraesCS5A02G392300	TraesCS2D02G438000
TraesCS3D02G167100	TraesCS5A02G392600	TraesCS2D02G440400
TraesCS2D02G259400	TraesCS5A02G395300	TraesCS2D02G443200
TraesCS4A02G145400	TraesCS5A02G401100	TraesCS2D02G443400
TraesCS4B02G335300	TraesCS5A02G401600	TraesCS2D02G443500
TraesCS3B02G575500	TraesCS5A02G403800	TraesCS2D02G443700
TraesCS6D02G203800	TraesCS5A02G408000	TraesCS2D02G446700
TraesCS5B02G349300	TraesCS5A02G409600	TraesCS2D02G447300
TraesCS5D02G433200	TraesCS5A02G418000	TraesCS2D02G448300
TraesCS4B02G077400	TraesCS5A02G420300	TraesCS2D02G448900
TraesCS1A02G104300	TraesCS5A02G423000	TraesCS2D02G450600
TraesCS3D02G484000	TraesCS5A02G423900	TraesCS2D02G451100
TraesCS2B02G017800	TraesCS5A02G429000	TraesCS2D02G451300
TraesCS7A02G447300	TraesCS5A02G443900	TraesCS2D02G452300
TraesCS7D02G254100	TraesCS5A02G444300	TraesCS2D02G452500
TraesCS6D02G201900	TraesCS5A02G444500	TraesCS2D02G453000
TraesCS6D02G183200	TraesCS5A02G445700	TraesCS2D02G455900
TraesCS5B02G321800	TraesCS5A02G447000	TraesCS2D02G456900
TraesCS1D02G452200	TraesCS5A02G449400	TraesCS2D02G457000
TraesCS7D02G240600	TraesCS5A02G449800	TraesCS2D02G458500
TraesCS5D02G082700	TraesCS5A02G454500	TraesCS2D02G459200
TraesCS4B02G356100	TraesCS5A02G458100	TraesCS2D02G460500
TraesCS4D02G053400	TraesCS5A02G459400	TraesCS2D02G460700
TraesCS5B02G368500	TraesCS5A02G463400	TraesCS2D02G460800
TraesCS5D02G375500	TraesCS5A02G465100	TraesCS2D02G461100
TraesCS7B02G286700	TraesCS5A02G467600	TraesCS2D02G462100
TraesCS3A02G185500	TraesCS5A02G468700	TraesCS2D02G463100
TraesCS4B02G332800	TraesCS5A02G473400	TraesCS2D02G464500
TraesCS2D02G262800	TraesCS5A02G478500	TraesCS2D02G464700
TraesCS2B02G568500	TraesCS5A02G479400	TraesCS2D02G467500
TraesCS4A02G366000	TraesCS5A02G479600	TraesCS2D02G467700
TraesCS5B02G084100	TraesCS5A02G488600	TraesCS2D02G468100
TraesCS5D02G386800	TraesCS5A02G492000	TraesCS2D02G468500
TraesCS3B02G414800	TraesCS5A02G492100	TraesCS2D02G468600
TraesCS3D02G506500	TraesCS5A02G493400	TraesCS2D02G469000
TraesCS4A02G070600	TraesCS5A02G496900	TraesCS2D02G477900
TraesCS2B02G101700	TraesCS5A02G503700	TraesCS2D02G481600
TraesCS2D02G157600	TraesCS5A02G503800	TraesCS2D02G482600
TraesCS6D02G292700	TraesCS5A02G509000	TraesCS2D02G483300
TraesCS4D02G179700	TraesCS5A02G510300	TraesCS2D02G485700
TraesCS2D02G417100	TraesCS5A02G510900	TraesCS2D02G487300
TraesCS5B02G507500	TraesCS5A02G512000	TraesCS2D02G488000
TraesCS4B02G124800	TraesCS5A02G513200	TraesCS2D02G488300
TraesCS5B02G392600	TraesCS5A02G513600	TraesCS2D02G489000
TraesCS3D02G118200	TraesCS5A02G524200	TraesCS2D02G489100
TraesCS1D02G123700	TraesCS5A02G528400	TraesCS2D02G490000
TraesCS6B02G103800	TraesCS5A02G531200	TraesCS2D02G491600
TraesCS2B02G318300	TraesCS5A02G532600	TraesCS2D02G493300
TraesCS5A02G477400	TraesCS5A02G538700	TraesCS2D02G493400
TraesCS6D02G210100	TraesCS5A02G541300	TraesCS2D02G493700
TraesCS2A02G183900	TraesCS5A02G545100	TraesCS2D02G495600
TraesCS3A02G347500	TraesCS5A02G545500	TraesCS2D02G497800
TraesCS2B02G286900	TraesCS5A02G547500	TraesCS2D02G499100
TraesCS4A02G061700	TraesCS5A02G557500	TraesCS2D02G499600
TraesCS5B02G012000	TraesCS5B02G010300	TraesCS2D02G502700
TraesCS1D02G379800	TraesCS5B02G010700	TraesCS2D02G505400
TraesCS3D02G431700	TraesCS5B02G010800	TraesCS2D02G505500
TraesCS2D02G547700	TraesCS5B02G017900	TraesCS2D02G505700
TraesCS7B02G202900	TraesCS5B02G039100	TraesCS2D02G505900
TraesCS7D02G210400	TraesCS5B02G045800	TraesCS2D02G506900
TraesCS5B02G271400	TraesCS5B02G046600	TraesCS2D02G507800
TraesCS6B02G248300	TraesCS5B02G048300	TraesCS2D02G507900
TraesCS3D02G223400	TraesCS5B02G048400	TraesCS2D02G512400
TraesCS1B02G283900	TraesCS5B02G048600	TraesCS2D02G512800
TraesCS7B02G120900	TraesCS5B02G049100	TraesCS2D02G513600
TraesCS2D02G557900	TraesCS5B02G049200	TraesCS2D02G514700
TraesCS2A02G306800	TraesCS5B02G057200	TraesCS2D02G515400
TraesCS7B02G251100	TraesCS5B02G064800	TraesCS2D02G515800
TraesCS2A02G121200	TraesCS5B02G066800	TraesCS2D02G517600
TraesCS3A02G258000	TraesCS5B02G069300	TraesCS2D02G518600
TraesCS3D02G022900	TraesCS5B02G071300	TraesCS2D02G519100
TraesCS6D02G376900	TraesCS5B02G077500	TraesCS2D02G521600
TraesCS5D02G404600	TraesCS5B02G080100	TraesCS2D02G521700
TraesCS2A02G398800	TraesCS5B02G080200	TraesCS2D02G521800
TraesCS4D02G051200	TraesCS5B02G081200	TraesCS2D02G524600
TraesCS2B02G062500	TraesCS5B02G084200	TraesCS2D02G525100
TraesCS6B02G292300	TraesCS5B02G097800	TraesCS2D02G525500
TraesCS4B02G270800	TraesCS5B02G100700	TraesCS2D02G526100
TraesCS5D02G485300	TraesCS5B02G100800	TraesCS2D02G526900
TraesCS2D02G017900	TraesCS5B02G100900	TraesCS2D02G527500
TraesCS1A02G329600	TraesCS5B02G101000	TraesCS2D02G527800
TraesCS1D02G239600	TraesCS5B02G108000	TraesCS2D02G528200
TraesCS4D02G227400	TraesCS5B02G108600	TraesCS2D02G529500
TraesCS3A02G370300	TraesCS5B02G120500	TraesCS2D02G530600
TraesCS3D02G298200	TraesCS5B02G121300	TraesCS2D02G535600
TraesCS3D02G353100	TraesCS5B02G126800	TraesCS2D02G536800
TraesCS5A02G131300	TraesCS5B02G127900	TraesCS2D02G540500
TraesCS5A02G302900	TraesCS5B02G130600	TraesCS2D02G540600
TraesCS5D02G293700	TraesCS5B02G132200	TraesCS2D02G541800
TraesCS1D02G228600	TraesCS5B02G132900	TraesCS2D02G543300
TraesCS2D02G032800	TraesCS5B02G133200	TraesCS2D02G543500
TraesCS1D02G245700	TraesCS5B02G133400	TraesCS2D02G543900
TraesCS7D02G463500	TraesCS5B02G133500	TraesCS2D02G544300
TraesCS5B02G356700	TraesCS5B02G136400	TraesCS2D02G545400
TraesCS1D02G408400	TraesCS5B02G150600	TraesCS2D02G547200
TraesCS6A02G041700	TraesCS5B02G151900	TraesCS2D02G547700
TraesCS7B02G441100	TraesCS5B02G153600	TraesCS2D02G547800
TraesCS1A02G238800	TraesCS5B02G155400	TraesCS2D02G549000
TraesCS6D02G065400	TraesCS5B02G158200	TraesCS2D02G551000
TraesCS3D02G341100	TraesCS5B02G168500	TraesCS2D02G551300
TraesCS7A02G267800	TraesCS5B02G170300	TraesCS2D02G551600
TraesCS1B02G091500	TraesCS5B02G182000	TraesCS2D02G553000
TraesCS7A02G549800	TraesCS5B02G189500	TraesCS2D02G554600
TraesCS5D02G391700	TraesCS5B02G195000	TraesCS2D02G554700
TraesCS5A02G153900	TraesCS5B02G199400	TraesCS2D02G555000
TraesCS1D02G074600	TraesCS5B02G202100	TraesCS2D02G556900
TraesCS5D02G422000	TraesCS5B02G212100	TraesCS2D02G557300
TraesCS7D02G179700	TraesCS5B02G212200	TraesCS2D02G557900
TraesCS6D02G245200	TraesCS5B02G217400	TraesCS2D02G560100
TraesCS5B02G275700	TraesCS5B02G217900	TraesCS2D02G561400
TraesCS1B02G063800	TraesCS5B02G218200	TraesCS2D02G561700
TraesCS1A02G411600	TraesCS5B02G218600	TraesCS2D02G564100
TraesCS1A02G143300	TraesCS5B02G221000	TraesCS2D02G564300
TraesCS2A02G371700	TraesCS5B02G224800	TraesCS2D02G564900
TraesCS6D02G303200	TraesCS5B02G224900	TraesCS2D02G565100
TraesCS3A02G109500	TraesCS5B02G225700	TraesCS2D02G566400
TraesCS2A02G303900	TraesCS5B02G227400	TraesCS2D02G566700
TraesCS3D02G161000	TraesCS5B02G234500	TraesCS2D02G566800
TraesCS6D02G384000	TraesCS5B02G234900	TraesCS2D02G571300
TraesCS2D02G571300	TraesCS5B02G241000	TraesCS2D02G571600
TraesCS6D02G137300	TraesCS5B02G247000	TraesCS2D02G575200
TraesCS1D02G293100	TraesCS5B02G248400	TraesCS2D02G576300
TraesCS2D02G129200	TraesCS5B02G252000	TraesCS2D02G576400
TraesCS3A02G044200	TraesCS5B02G256600	TraesCS2D02G576800
TraesCS2D02G366100	TraesCS5B02G263100	TraesCS2D02G581400
TraesCS4B02G061300	TraesCS5B02G265000	TraesCS2D02G585800
TraesCS7A02G154900	TraesCS5B02G265600	TraesCS2D02G587700
TraesCS6D02G397500	TraesCS5B02G267900	TraesCS2D02G588000
TraesCS6D02G339300	TraesCS5B02G268700	TraesCS2D02G589200
TraesCS4B02G022800	TraesCS5B02G271300	TraesCS2D02G589300
TraesCS2D02G165500	TraesCS5B02G273000	TraesCS2D02G589400
TraesCS1B02G143300	TraesCS5B02G292900	TraesCS2D02G594300
TraesCS4D02G223700	TraesCS5B02G294400	TraesCS2D02G595900
TraesCS3B02G249600	TraesCS5B02G294500	TraesCS2D02G596000
TraesCS4D02G302500	TraesCS5B02G294600	TraesCS2D02G596300
TraesCS3D02G085400	TraesCS5B02G296600	TraesCS2D02G596400
TraesCS2D02G013100	TraesCS5B02G314400	TraesCS2D02G598500
TraesCS2A02G053300	TraesCS5B02G321600	TraesCS2D02G600100
TraesCS7D02G388400	TraesCS5B02G321800	TraesCS2D02G600200
TraesCS1B02G459100	TraesCS5B02G326600	TraesCS2D02G600500
TraesCS3A02G303200	TraesCS5B02G328600	TraesCS2D02G601300
TraesCS5D02G309700	TraesCS5B02G332300	TraesCS2D02G601400
TraesCS2D02G101700	TraesCS5B02G333200	TraesCS3D02G001400
TraesCS4D02G197800	TraesCS5B02G348900	TraesCS3D02G003700
TraesCS7A02G374900	TraesCS5B02G349900	TraesCS3D02G003800
TraesCS1D02G236800	TraesCS5B02G350500	TraesCS3D02G005500
TraesCS7D02G239200	TraesCS5B02G355800	TraesCS3D02G007400
TraesCS3D02G173300	TraesCS5B02G356400	TraesCS3D02G007600
TraesCS5B02G262500	TraesCS5B02G356700	TraesCS3D02G008800
TraesCS2A02G186700	TraesCS5B02G359800	TraesCS3D02G009400
TraesCS3D02G423100	TraesCS5B02G362500	TraesCS3D02G009500
TraesCS1D02G440900	TraesCS5B02G363800	TraesCS3D02G013000
TraesCS1D02G440500	TraesCS5B02G369200	TraesCS3D02G014600
TraesCS1A02G119300	TraesCS5B02G373900	TraesCS3D02G017800
TraesCS7A02G465100	TraesCS5B02G375600	TraesCS3D02G018900
TraesCS5D02G323100	TraesCS5B02G380500	TraesCS3D02G020000
TraesCS3B02G323600	TraesCS5B02G380600	TraesCS3D02G020100
TraesCS1A02G078800	TraesCS5B02G383100	TraesCS3D02G020200
TraesCS2D02G273600	TraesCS5B02G383400	TraesCS3D02G020600
TraesCS1D02G166600	TraesCS5B02G388700	TraesCS3D02G020700
TraesCS7D02G353700	TraesCS5B02G397100	TraesCS3D02G020800
TraesCS6B02G007400	TraesCS5B02G400100	TraesCS3D02G021000
TraesCS2A02G534600	TraesCS5B02G412900	TraesCS3D02G021100
TraesCS7D02G401500	TraesCS5B02G413500	TraesCS3D02G021200
TraesCS2A02G467700	TraesCS5B02G414000	TraesCS3D02G021800
TraesCS2A02G502200	TraesCS5B02G421100	TraesCS3D02G022900
TraesCS4D02G254100	TraesCS5B02G427700	TraesCS3D02G023100
TraesCS4D02G326100	TraesCS5B02G432900	TraesCS3D02G024700
TraesCS3B02G205800	TraesCS5B02G436300	TraesCS3D02G028500
TraesCS3A02G382100	TraesCS5B02G448400	TraesCS3D02G030600
TraesCS3A02G050800	TraesCS5B02G451100	TraesCS3D02G031000
TraesCS1B02G199600	TraesCS5B02G457000	TraesCS3D02G032400
TraesCS5D02G129400	TraesCS5B02G458000	TraesCS3D02G033800
TraesCS3D02G358300	TraesCS5B02G467000	TraesCS3D02G034200
TraesCS3A02G226000	TraesCS5B02G467100	TraesCS3D02G035600
TraesCS6B02G006200	TraesCS5B02G469200	TraesCS3D02G035700
TraesCS2B02G554900	TraesCS5B02G470300	TraesCS3D02G036000
TraesCS5A02G558200	TraesCS5B02G474600	TraesCS3D02G036100
TraesCS2D02G302500	TraesCS5B02G476900	TraesCS3D02G036200
TraesCS6D02G193200	TraesCS5B02G479900	TraesCS3D02G036600
TraesCS3B02G262800	TraesCS5B02G481200	TraesCS3D02G036900
TraesCS6D02G225000	TraesCS5B02G485000	TraesCS3D02G037000
TraesCS3D02G136900	TraesCS5B02G485700	TraesCS3D02G037300
TraesCS2B02G192700	TraesCS5B02G491500	TraesCS3D02G037900
TraesCS7A02G249400	TraesCS5B02G492700	TraesCS3D02G038000
TraesCS6D02G362500	TraesCS5B02G493600	TraesCS3D02G039300
TraesCS5D02G137900	TraesCS5B02G509700	TraesCS3D02G039400
TraesCS1D02G204900	TraesCS5B02G532400	TraesCS3D02G040700
TraesCS3D02G444600	TraesCS5B02G543700	TraesCS3D02G041000
TraesCS1B02G173600	TraesCS5B02G559000	TraesCS3D02G041100
TraesCS1B02G404000	TraesCS6A02G002400	TraesCS3D02G041400
TraesCS1B02G276500	TraesCS6A02G007300	TraesCS3D02G041500
TraesCS2A02G222500	TraesCS6A02G012800	TraesCS3D02G042300
TraesCS2B02G471600	TraesCS6A02G017400	TraesCS3D02G042600
TraesCS7D02G070200	TraesCS6A02G021200	TraesCS3D02G046000
TraesCS3D02G164700	TraesCS6A02G037400	TraesCS3D02G046700
TraesCS4B02G007400	TraesCS6A02G043000	TraesCS3D02G046800
TraesCS6D02G138800	TraesCS6A02G047200	TraesCS3D02G049700
TraesCS4D02G319200	TraesCS6A02G050800	TraesCS3D02G050300
TraesCS2B02G040600	TraesCS6A02G055400	TraesCS3D02G050400
TraesCS3A02G374700	TraesCS6A02G058400	TraesCS3D02G051500
TraesCS3A02G053300	TraesCS6A02G060900	TraesCS3D02G053700
TraesCS5D02G441900	TraesCS6A02G071100	TraesCS3D02G054800
TraesCS1B02G288800	TraesCS6A02G076800	TraesCS3D02G055400
TraesCS1A02G143000	TraesCS6A02G082900	TraesCS3D02G056300
TraesCS5A02G081600	TraesCS6A02G085000	TraesCS3D02G060800
TraesCS1B02G164000	TraesCS6A02G087700	TraesCS3D02G061900
TraesCS7B02G103900	TraesCS6A02G093600	TraesCS3D02G064700
TraesCS6B02G281600	TraesCS6A02G099200	TraesCS3D02G070600
TraesCS7B02G134200	TraesCS6A02G100300	TraesCS3D02G073100
TraesCS3A02G421000	TraesCS6A02G106400	TraesCS3D02G074400
TraesCS7A02G154600	TraesCS6A02G108100	TraesCS3D02G074800
TraesCS5D02G250600	TraesCS6A02G112400	TraesCS3D02G075700
TraesCS6D02G310700	TraesCS6A02G113100	TraesCS3D02G077000
TraesCS4A02G188300	TraesCS6A02G117200	TraesCS3D02G077100
TraesCS1D02G238100	TraesCS6A02G117400	TraesCS3D02G077500
TraesCS2A02G322500	TraesCS6A02G118000	TraesCS3D02G077600
TraesCS2B02G229600	TraesCS6A02G119100	TraesCS3D02G078700
TraesCS7D02G389700	TraesCS6A02G133700	TraesCS3D02G078900
TraesCS4A02G081300	TraesCS6A02G135600	TraesCS3D02G079700
TraesCS3D02G332400	TraesCS6A02G137400	TraesCS3D02G082200
TraesCS7B02G196300	TraesCS6A02G138500	TraesCS3D02G083600
TraesCS3D02G339600	TraesCS6A02G138600	TraesCS3D02G084400
TraesCS4A02G218500	TraesCS6A02G141500	TraesCS3D02G084600
TraesCS2B02G381600	TraesCS6A02G143700	TraesCS3D02G084900
TraesCS7A02G449500	TraesCS6A02G145600	TraesCS3D02G085400
TraesCS1A02G186100	TraesCS6A02G148200	TraesCS3D02G086900
TraesCS3D02G207700	TraesCS6A02G151100	TraesCS3D02G087100
TraesCS7D02G516500	TraesCS6A02G154800	TraesCS3D02G087900
TraesCS2B02G386700	TraesCS6A02G159300	TraesCS3D02G088400
TraesCS3B02G331100	TraesCS6A02G160500	TraesCS3D02G089700
TraesCS3A02G379900	TraesCS6A02G160800	TraesCS3D02G090200
TraesCS3B02G181200	TraesCS6A02G162900	TraesCS3D02G090900
TraesCS1B02G100100	TraesCS6A02G171200	TraesCS3D02G091300
TraesCS7B02G252500	TraesCS6A02G173600	TraesCS3D02G091500
TraesCS2D02G481600	TraesCS6A02G175800	TraesCS3D02G091900
TraesCS7D02G273100	TraesCS6A02G184500	TraesCS3D02G092500
TraesCS4A02G275300	TraesCS6A02G185700	TraesCS3D02G092900
TraesCS2D02G338700	TraesCS6A02G187000	TraesCS3D02G093200
TraesCS5B02G468400	TraesCS6A02G187200	TraesCS3D02G094200
TraesCS1A02G364400	TraesCS6A02G188700	TraesCS3D02G094300
TraesCS7D02G189500	TraesCS6A02G192900	TraesCS3D02G094400
TraesCS4B02G329300	TraesCS6A02G199800	TraesCS3D02G095500
TraesCS5D02G476400	TraesCS6A02G203400	TraesCS3D02G096800
TraesCS3B02G395600	TraesCS6A02G204800	TraesCS3D02G097000
TraesCS2D02G075300	TraesCS6A02G211400	TraesCS3D02G097100
TraesCS1A02G382200	TraesCS6A02G214400	TraesCS3D02G097400
TraesCS7A02G010400	TraesCS6A02G215700	TraesCS3D02G099400
TraesCS2B02G322400	TraesCS6A02G216100	TraesCS3D02G100200
TraesCS5D02G489000	TraesCS6A02G218000	TraesCS3D02G100900
TraesCS5D02G303500	TraesCS6A02G219100	TraesCS3D02G101100
TraesCS1A02G306000	TraesCS6A02G219400	TraesCS3D02G104000
TraesCS2A02G448500	TraesCS6A02G219500	TraesCS3D02G104100
TraesCS2A02G219000	TraesCS6A02G220900	TraesCS3D02G105100
TraesCS7B02G169100	TraesCS6A02G222700	TraesCS3D02G105300
TraesCS2D02G100100	TraesCS6A02G236900	TraesCS3D02G106700
TraesCS5B02G131800	TraesCS6A02G242100	TraesCS3D02G106900
TraesCS2B02G540100	TraesCS6A02G246400	TraesCS3D02G107800
TraesCS2D02G331300	TraesCS6A02G247200	TraesCS3D02G107900
TraesCS6B02G432600	TraesCS6A02G248000	TraesCS3D02G108000
TraesCS5B02G318100	TraesCS6A02G248400	TraesCS3D02G108700
TraesCS2D02G018600	TraesCS6A02G249800	TraesCS3D02G109000
TraesCS7D02G343200	TraesCS6A02G250100	TraesCS3D02G109100
TraesCS6D02G251000	TraesCS6A02G252900	TraesCS3D02G111100
TraesCS7A02G155000	TraesCS6A02G253300	TraesCS3D02G111300
TraesCS1D02G360500	TraesCS6A02G257900	TraesCS3D02G111400
TraesCS2D02G488000	TraesCS6A02G258600	TraesCS3D02G111600
TraesCS2B02G290000	TraesCS6A02G259800	TraesCS3D02G113800
TraesCS7D02G409700	TraesCS6A02G261000	TraesCS3D02G114700
TraesCS7B02G400300	TraesCS6A02G261100	TraesCS3D02G114800
TraesCS7B02G365800	TraesCS6A02G261200	TraesCS3D02G115000
TraesCS2D02G417400	TraesCS6A02G269000	TraesCS3D02G115300
TraesCS4B02G070500	TraesCS6A02G270700	TraesCS3D02G115800
TraesCS7A02G218600	TraesCS6A02G271700	TraesCS3D02G116100
TraesCS5D02G095000	TraesCS6A02G272700	TraesCS3D02G116400
TraesCS5D02G155900	TraesCS6A02G276700	TraesCS3D02G117900
TraesCS5D02G451200	TraesCS6A02G282500	TraesCS3D02G118600
TraesCS4D02G101200	TraesCS6A02G283100	TraesCS3D02G118700
TraesCS2D02G192100	TraesCS6A02G302000	TraesCS3D02G120200
TraesCS4B02G227300	TraesCS6A02G302400	TraesCS3D02G120800
TraesCS7A02G516600	TraesCS6A02G302800	TraesCS3D02G120900
TraesCS2D02G566700	TraesCS6A02G311400	TraesCS3D02G122700
TraesCS6D02G302600	TraesCS6A02G315600	TraesCS3D02G124100
TraesCS2D02G021600	TraesCS6A02G316700	TraesCS3D02G124200
TraesCS6D02G176300	TraesCS6A02G316800	TraesCS3D02G124300
TraesCS3B02G006600	TraesCS6A02G318600	TraesCS3D02G126200
TraesCS2D02G117900	TraesCS6A02G318700	TraesCS3D02G126300
TraesCS2D02G154300	TraesCS6A02G319200	TraesCS3D02G126400
TraesCS1D02G083600	TraesCS6A02G326100	TraesCS3D02G127900
TraesCS5D02G141300	TraesCS6A02G326200	TraesCS3D02G128300
TraesCS2D02G348700	TraesCS6A02G329100	TraesCS3D02G128500
TraesCS1A02G228100	TraesCS6A02G333800	TraesCS3D02G129900
TraesCS5A02G133200	TraesCS6A02G339600	TraesCS3D02G130100
TraesCS7A02G230200	TraesCS6A02G339800	TraesCS3D02G130300
TraesCS6D02G284800	TraesCS6A02G350000	TraesCS3D02G130400
TraesCS4D02G040900	TraesCS6A02G350300	TraesCS3D02G132200
TraesCS3B02G174600	TraesCS6A02G351500	TraesCS3D02G136000
TraesCS5A02G115100	TraesCS6A02G369900	TraesCS3D02G136100
TraesCS5B02G414900	TraesCS6A02G373800	TraesCS3D02G136700
TraesCS3A02G284000	TraesCS6A02G373900	TraesCS3D02G136900
TraesCS7A02G384600	TraesCS6A02G374000	TraesCS3D02G138500
TraesCS2B02G360300	TraesCS6A02G376200	TraesCS3D02G138700
TraesCS7A02G209800	TraesCS6A02G381800	TraesCS3D02G138800
TraesCS2A02G211900	TraesCS6A02G383700	TraesCS3D02G139800
TraesCS6D02G099400	TraesCS6A02G384000	TraesCS3D02G141200
TraesCS6B02G305300	TraesCS6A02G389300	TraesCS3D02G141500
TraesCS3D02G285700	TraesCS6A02G398100	TraesCS3D02G142300
TraesCS4D02G017700	TraesCS6A02G404700	TraesCS3D02G142400
TraesCS4D02G142900	TraesCS6A02G405200	TraesCS3D02G142600
TraesCS7D02G067300	TraesCS6A02G405600	TraesCS3D02G143800
TraesCS3B02G272300	TraesCS6A02G405700	TraesCS3D02G144000
TraesCS6B02G455600	TraesCS6A02G410600	TraesCS3D02G144700
TraesCS2D02G165600	TraesCS6A02G412300	TraesCS3D02G145200
TraesCS7A02G102600	TraesCS6A02G416000	TraesCS3D02G145900
TraesCS2D02G409800	TraesCS6B02G006200	TraesCS3D02G146000
TraesCS5D02G499900	TraesCS6B02G007400	TraesCS3D02G146400
TraesCS5A02G004500	TraesCS6B02G019000	TraesCS3D02G147100
TraesCS2B02G320500	TraesCS6B02G037300	TraesCS3D02G147200
TraesCS7A02G264800	TraesCS6B02G059000	TraesCS3D02G147800
TraesCS4B02G193200	TraesCS6B02G061300	TraesCS3D02G147900
TraesCS1A02G127500	TraesCS6B02G063400	TraesCS3D02G148300
TraesCS2B02G445600	TraesCS6B02G095200	TraesCS3D02G149000
TraesCS3B02G132400	TraesCS6B02G097500	TraesCS3D02G149100
TraesCS4A02G237700	TraesCS6B02G117300	TraesCS3D02G156200
TraesCS4A02G200200	TraesCS6B02G122200	TraesCS3D02G157400
TraesCS2B02G539100	TraesCS6B02G123200	TraesCS3D02G157800
TraesCS3A02G260200	TraesCS6B02G124700	TraesCS3D02G158000
TraesCS4A02G121900	TraesCS6B02G124800	TraesCS3D02G158600
TraesCS4B02G106200	TraesCS6B02G127300	TraesCS3D02G159200
TraesCS5D02G275200	TraesCS6B02G136700	TraesCS3D02G159800
TraesCS4A02G384500	TraesCS6B02G139000	TraesCS3D02G160200
TraesCS4D02G248000	TraesCS6B02G139300	TraesCS3D02G160300
TraesCS2D02G044100	TraesCS6B02G139700	TraesCS3D02G161000
TraesCS3D02G224700	TraesCS6B02G140600	TraesCS3D02G161100
TraesCS3D02G318600	TraesCS6B02G144600	TraesCS3D02G162400
TraesCS5D02G183700	TraesCS6B02G144900	TraesCS3D02G164500
TraesCS6A02G048200	TraesCS6B02G146200	TraesCS3D02G164700
TraesCS4A02G181900	TraesCS6B02G148000	TraesCS3D02G165500
TraesCS2A02G087000	TraesCS6B02G165700	TraesCS3D02G167100
TraesCS2D02G361900	TraesCS6B02G169700	TraesCS3D02G167900
TraesCS2D02G252600	TraesCS6B02G172000	TraesCS3D02G168500
TraesCS1D02G316600	TraesCS6B02G179100	TraesCS3D02G169200
TraesCS2D02G396300	TraesCS6B02G182300	TraesCS3D02G169400
TraesCS3D02G097900	TraesCS6B02G182600	TraesCS3D02G169500
TraesCS4D02G172700	TraesCS6B02G182800	TraesCS3D02G169800
TraesCS1A02G119500	TraesCS6B02G185000	TraesCS3D02G169900
TraesCS3D02G091900	TraesCS6B02G188300	TraesCS3D02G170300
TraesCS1B02G355700	TraesCS6B02G190500	TraesCS3D02G170400
TraesCS1A02G360400	TraesCS6B02G190900	TraesCS3D02G171000
TraesCS4D02G069100	TraesCS6B02G193400	TraesCS3D02G171600
TraesCS3A02G204400	TraesCS6B02G199500	TraesCS3D02G171800
TraesCS7B02G194100	TraesCS6B02G201500	TraesCS3D02G173200
TraesCS3D02G195600	TraesCS6B02G203000	TraesCS3D02G173300
TraesCS7A02G088700	TraesCS6B02G205100	TraesCS3D02G178200
TraesCS1A02G357300	TraesCS6B02G209600	TraesCS3D02G178300
TraesCS7D02G546100	TraesCS6B02G211300	TraesCS3D02G178700
TraesCS4D02G067400	TraesCS6B02G214900	TraesCS3D02G179200
TraesCS3D02G457400	TraesCS6B02G215800	TraesCS3D02G179300
TraesCS1D02G296500	TraesCS6B02G225700	TraesCS3D02G180800
TraesCS2D02G274700	TraesCS6B02G231200	TraesCS3D02G181800
TraesCS7A02G134100	TraesCS6B02G246800	TraesCS3D02G181900
TraesCS7D02G471700	TraesCS6B02G247400	TraesCS3D02G182200
TraesCS2B02G097800	TraesCS6B02G248900	TraesCS3D02G185600
TraesCS6B02G414000	TraesCS6B02G249000	TraesCS3D02G187300
TraesCS2A02G371600	TraesCS6B02G251800	TraesCS3D02G187800
TraesCS5B02G207900	TraesCS6B02G258600	TraesCS3D02G187900
TraesCS4D02G251500	TraesCS6B02G259000	TraesCS3D02G188000
TraesCS4B02G127400	TraesCS6B02G261700	TraesCS3D02G188400
TraesCS3D02G426600	TraesCS6B02G262400	TraesCS3D02G188700
TraesCS6D02G025000	TraesCS6B02G265600	TraesCS3D02G189200
TraesCS2D02G392800	TraesCS6B02G266800	TraesCS3D02G189400
TraesCS2B02G533500	TraesCS6B02G267000	TraesCS3D02G189500
TraesCS7B02G128000	TraesCS6B02G267800	TraesCS3D02G189800
TraesCS7D02G471300	TraesCS6B02G272700	TraesCS3D02G190300
TraesCS1D02G099900	TraesCS6B02G273400	TraesCS3D02G190700
TraesCS7D02G087300	TraesCS6B02G275300	TraesCS3D02G192100
TraesCS4B02G356800	TraesCS6B02G275600	TraesCS3D02G193100
TraesCS5D02G559300	TraesCS6B02G275700	TraesCS3D02G193200
TraesCS7D02G162100	TraesCS6B02G276300	TraesCS3D02G193500
TraesCS4D02G342800	TraesCS6B02G276800	TraesCS3D02G194200
TraesCS3B02G261200	TraesCS6B02G277400	TraesCS3D02G194700
TraesCS6D02G006600	TraesCS6B02G278100	TraesCS3D02G199400
TraesCS3B02G118200	TraesCS6B02G278600	TraesCS3D02G199700
TraesCS1D02G311400	TraesCS6B02G278800	TraesCS3D02G203600
TraesCS3A02G125200	TraesCS6B02G288500	TraesCS3D02G206400
TraesCS4D02G175600	TraesCS6B02G288600	TraesCS3D02G207700
TraesCS5D02G085300	TraesCS6B02G289900	TraesCS3D02G207800
TraesCS5D02G511200	TraesCS6B02G296300	TraesCS3D02G209100
TraesCS3D02G307100	TraesCS6B02G297600	TraesCS3D02G209200
TraesCS2D02G395400	TraesCS6B02G299100	TraesCS3D02G209800
TraesCS5D02G216300	TraesCS6B02G302400	TraesCS3D02G210100
TraesCS4D02G283600	TraesCS6B02G304700	TraesCS3D02G211000
TraesCS3D02G325500	TraesCS6B02G310700	TraesCS3D02G211800
TraesCS5A02G338700	TraesCS6B02G310900	TraesCS3D02G212000
TraesCS2A02G375000	TraesCS6B02G320200	TraesCS3D02G212100
TraesCS2A02G398700	TraesCS6B02G326200	TraesCS3D02G212600
TraesCS3A02G452100	TraesCS6B02G326500	TraesCS3D02G212800
TraesCS7B02G179900	TraesCS6B02G330100	TraesCS3D02G213000
TraesCS1A02G123700	TraesCS6B02G331600	TraesCS3D02G215000
TraesCS6B02G324800	TraesCS6B02G346000	TraesCS3D02G215100
TraesCS6D02G285400	TraesCS6B02G348900	TraesCS3D02G215400
TraesCS2D02G190200	TraesCS6B02G349400	TraesCS3D02G216100
TraesCS7B02G287200	TraesCS6B02G349500	TraesCS3D02G216700
TraesCS7D02G265000	TraesCS6B02G349700	TraesCS3D02G217400
TraesCS4B02G236400	TraesCS6B02G356400	TraesCS3D02G217500
TraesCS7B02G084000	TraesCS6B02G356800	TraesCS3D02G218700
TraesCS5B02G184100	TraesCS6B02G359800	TraesCS3D02G218800
TraesCS5A02G053700	TraesCS6B02G366900	TraesCS3D02G218900
TraesCS1D02G141000	TraesCS6B02G370900	TraesCS3D02G219100
TraesCS4B02G077600	TraesCS6B02G372300	TraesCS3D02G219400
TraesCS5D02G259200	TraesCS6B02G406300	TraesCS3D02G219700
TraesCS1D02G123200	TraesCS6B02G411700	TraesCS3D02G220000
TraesCS5A02G152400	TraesCS6B02G414000	TraesCS3D02G220400
TraesCS3B02G263100	TraesCS6B02G425000	TraesCS3D02G220800
TraesCS3D02G392300	TraesCS6B02G425400	TraesCS3D02G220900
TraesCS3A02G215400	TraesCS6B02G432800	TraesCS3D02G221300
TraesCS2B02G603200	TraesCS6B02G438800	TraesCS3D02G221400
TraesCS2B02G451100	TraesCS6B02G449000	TraesCS3D02G221500
TraesCS3D02G329400	TraesCS6B02G449400	TraesCS3D02G221600
TraesCS2D02G063000	TraesCS6B02G450000	TraesCS3D02G222200
TraesCS2A02G036400	TraesCS6B02G458347	TraesCS3D02G223100
TraesCS3D02G260200	TraesCS6B02G460300	TraesCS3D02G223400
TraesCS5D02G199000	TraesCS6B02G463100	TraesCS3D02G224600
TraesCS6A02G401500	TraesCS6B02G467700	TraesCS3D02G224700
TraesCS3A02G116300	TraesCS6B02G473400	TraesCS3D02G225100
TraesCS4A02G038400	TraesCS7A02G003600	TraesCS3D02G225600
TraesCS5D02G533700	TraesCS7A02G005000	TraesCS3D02G225800
TraesCS5D02G253800	TraesCS7A02G009100	TraesCS3D02G226300
TraesCS4B02G223400	TraesCS7A02G009200	TraesCS3D02G227400
TraesCS2D02G387900	TraesCS7A02G010800	TraesCS3D02G228400
TraesCS6D02G018500	TraesCS7A02G022600	TraesCS3D02G228600
TraesCS2B02G183300	TraesCS7A02G026100	TraesCS3D02G229000
TraesCS1D02G024400	TraesCS7A02G031200	TraesCS3D02G229100
TraesCS7D02G142600	TraesCS7A02G055800	TraesCS3D02G229400
TraesCS6D02G097000	TraesCS7A02G061000	TraesCS3D02G229500
TraesCS5D02G011900	TraesCS7A02G062100	TraesCS3D02G230200
TraesCS3D02G217400	TraesCS7A02G067800	TraesCS3D02G230300
TraesCS1D02G092900	TraesCS7A02G069300	TraesCS3D02G230900
TraesCS2D02G071500	TraesCS7A02G070900	TraesCS3D02G231900
TraesCS6D02G356000	TraesCS7A02G071700	TraesCS3D02G233300
TraesCS4A02G112800	TraesCS7A02G082500	TraesCS3D02G234400
TraesCS5A02G468300	TraesCS7A02G085900	TraesCS3D02G234500
TraesCS5D02G143300	TraesCS7A02G086100	TraesCS3D02G235500
TraesCS5B02G267800	TraesCS7A02G087300	TraesCS3D02G236100
TraesCS7A02G264100	TraesCS7A02G087600	TraesCS3D02G237400
TraesCS6D02G284600	TraesCS7A02G088600	TraesCS3D02G237800
TraesCS4D02G283400	TraesCS7A02G088700	TraesCS3D02G238000
TraesCS3D02G309000	TraesCS7A02G099700	TraesCS3D02G238600
TraesCS3A02G483100	TraesCS7A02G102700	TraesCS3D02G239700
TraesCS4D02G240700	TraesCS7A02G112300	TraesCS3D02G240400
TraesCS3D02G012500	TraesCS7A02G118800	TraesCS3D02G240600
TraesCS6D02G209300	TraesCS7A02G118900	TraesCS3D02G240700
TraesCS4D02G326900	TraesCS7A02G130300	TraesCS3D02G242300
TraesCS4D02G272400	TraesCS7A02G139600	TraesCS3D02G242500
TraesCS2B02G002800	TraesCS7A02G142400	TraesCS3D02G243500
TraesCS5A02G082200	TraesCS7A02G154500	TraesCS3D02G243900
TraesCS6D02G108400	TraesCS7A02G158200	TraesCS3D02G244000
TraesCS2D02G418400	TraesCS7A02G158300	TraesCS3D02G244500
TraesCS3A02G495300	TraesCS7A02G159700	TraesCS3D02G244800
TraesCS7B02G034600	TraesCS7A02G160200	TraesCS3D02G245100
TraesCS1D02G366300	TraesCS7A02G160900	TraesCS3D02G245500
TraesCS3B02G287000	TraesCS7A02G161400	TraesCS3D02G245800
TraesCS3B02G406200	TraesCS7A02G178600	TraesCS3D02G246600
TraesCS2B02G304800	TraesCS7A02G183100	TraesCS3D02G249000
TraesCS3A02G359000	TraesCS7A02G189100	TraesCS3D02G250000
TraesCS6D02G227800	TraesCS7A02G189500	TraesCS3D02G250400
TraesCS5B02G151000	TraesCS7A02G196000	TraesCS3D02G250500
TraesCS7A02G423600	TraesCS7A02G198900	TraesCS3D02G250800
TraesCS4A02G017400	TraesCS7A02G200100	TraesCS3D02G250900
TraesCS4D02G184000	TraesCS7A02G200200	TraesCS3D02G251200
TraesCS2A02G452500	TraesCS7A02G200600	TraesCS3D02G251400
TraesCS2D02G327800	TraesCS7A02G203900	TraesCS3D02G251700
TraesCS5B02G526000	TraesCS7A02G204800	TraesCS3D02G251900
TraesCS7A02G021700	TraesCS7A02G205100	TraesCS3D02G252100
TraesCS2A02G457900	TraesCS7A02G205200	TraesCS3D02G253200
TraesCS5D02G022000	TraesCS7A02G205300	TraesCS3D02G253500
TraesCS3A02G528800	TraesCS7A02G208000	TraesCS3D02G253700
TraesCS6B02G074200	TraesCS7A02G209000	TraesCS3D02G254100
TraesCS4A02G190100	TraesCS7A02G213700	TraesCS3D02G254300
TraesCS2D02G314400	TraesCS7A02G224000	TraesCS3D02G255900
TraesCS2D02G490000	TraesCS7A02G224400	TraesCS3D02G256500
TraesCS5A02G199700	TraesCS7A02G225400	TraesCS3D02G256600
TraesCS3D02G260300	TraesCS7A02G225800	TraesCS3D02G257000
TraesCS1A02G176900	TraesCS7A02G228300	TraesCS3D02G257400
TraesCS3B02G144500	TraesCS7A02G231200	TraesCS3D02G257500
TraesCS7B02G362700	TraesCS7A02G232300	TraesCS3D02G257900
TraesCS7A02G020400	TraesCS7A02G233100	TraesCS3D02G258000
TraesCS2A02G202000	TraesCS7A02G233300	TraesCS3D02G258400
TraesCS4B02G100800	TraesCS7A02G251100	TraesCS3D02G258800
TraesCS6D02G218300	TraesCS7A02G252800	TraesCS3D02G258900
TraesCS5B02G053400	TraesCS7A02G255500	TraesCS3D02G259400
TraesCS3B02G265500	TraesCS7A02G263000	TraesCS3D02G260100
TraesCS3D02G299700	TraesCS7A02G265800	TraesCS3D02G260200
TraesCS4B02G302200	TraesCS7A02G265900	TraesCS3D02G260800
TraesCS7B02G035200	TraesCS7A02G267500	TraesCS3D02G261100
TraesCS3B02G293700	TraesCS7A02G269100	TraesCS3D02G261700
TraesCS3D02G268800	TraesCS7A02G277500	TraesCS3D02G261800
TraesCS6B02G325000	TraesCS7A02G279800	TraesCS3D02G262200
TraesCS1D02G439200	TraesCS7A02G281200	TraesCS3D02G262600
TraesCS5A02G059600	TraesCS7A02G282300	TraesCS3D02G262900
TraesCS3D02G272800	TraesCS7A02G285200	TraesCS3D02G263500
TraesCS7D02G237500	TraesCS7A02G309100	TraesCS3D02G263600
TraesCS3D02G336900	TraesCS7A02G309600	TraesCS3D02G264100
TraesCS7B02G152200	TraesCS7A02G320800	TraesCS3D02G265500
TraesCS2D02G118400	TraesCS7A02G322500	TraesCS3D02G265700
TraesCS4A02G126300	TraesCS7A02G328600	TraesCS3D02G266400
TraesCS2B02G117900	TraesCS7A02G344300	TraesCS3D02G266800
TraesCS5D02G156300	TraesCS7A02G344700	TraesCS3D02G267000
TraesCS3B02G522000	TraesCS7A02G351800	TraesCS3D02G267500
TraesCS7A02G219300	TraesCS7A02G351900	TraesCS3D02G267900
TraesCS6A02G004600	TraesCS7A02G355700	TraesCS3D02G268600
TraesCS3D02G312000	TraesCS7A02G356000	TraesCS3D02G268800
TraesCS3D02G194700	TraesCS7A02G358100	TraesCS3D02G269800
TraesCS7D02G361300	TraesCS7A02G363100	TraesCS3D02G271300
TraesCS7B02G440900	TraesCS7A02G365200	TraesCS3D02G271700
TraesCS5B02G565000	TraesCS7A02G368500	TraesCS3D02G272000
TraesCS7B02G298100	TraesCS7A02G370400	TraesCS3D02G272100
TraesCS2A02G421400	TraesCS7A02G371400	TraesCS3D02G272600
TraesCS3A02G422100	TraesCS7A02G371500	TraesCS3D02G272800
TraesCS5B02G261500	TraesCS7A02G371700	TraesCS3D02G273200
TraesCS4A02G407500	TraesCS7A02G373700	TraesCS3D02G273300
TraesCS7B02G224200	TraesCS7A02G373800	TraesCS3D02G273600
TraesCS5D02G169300	TraesCS7A02G376600	TraesCS3D02G274300
TraesCS5D02G095200	TraesCS7A02G384700	TraesCS3D02G274400
TraesCS6B02G306100	TraesCS7A02G396600	TraesCS3D02G275000
TraesCS7D02G543200	TraesCS7A02G396700	TraesCS3D02G275500
TraesCS5D02G082400	TraesCS7A02G398700	TraesCS3D02G276200
TraesCS5B02G191400	TraesCS7A02G406100	TraesCS3D02G278000
TraesCS1B02G456900	TraesCS7A02G407300	TraesCS3D02G279500
TraesCS4D02G206500	TraesCS7A02G414600	TraesCS3D02G280500
TraesCS5D02G486100	TraesCS7A02G416400	TraesCS3D02G280600
TraesCS3D02G500800	TraesCS7A02G418600	TraesCS3D02G281900
TraesCS7D02G311200	TraesCS7A02G422200	TraesCS3D02G282200
TraesCS3A02G151900	TraesCS7A02G427100	TraesCS3D02G282500
TraesCS4D02G191700	TraesCS7A02G427300	TraesCS3D02G283100
TraesCS3B02G540200	TraesCS7A02G428800	TraesCS3D02G283400
TraesCS1B02G018600	TraesCS7A02G429100	TraesCS3D02G283600
TraesCS3A02G331900	TraesCS7A02G430000	TraesCS3D02G283700
TraesCS6D02G042800	TraesCS7A02G435700	TraesCS3D02G283900
TraesCS5D02G380200	TraesCS7A02G435800	TraesCS3D02G286100
TraesCS5A02G199300	TraesCS7A02G441500	TraesCS3D02G286900
TraesCS1D02G413800	TraesCS7A02G446800	TraesCS3D02G287000
TraesCS4B02G043400	TraesCS7A02G447800	TraesCS3D02G287100
TraesCS4B02G072200	TraesCS7A02G449500	TraesCS3D02G287300
TraesCS7A02G083700	TraesCS7A02G450700	TraesCS3D02G287700
TraesCS3A02G136100	TraesCS7A02G453300	TraesCS3D02G288600
TraesCS2D02G541800	TraesCS7A02G453400	TraesCS3D02G290300
TraesCS3D02G258500	TraesCS7A02G456600	TraesCS3D02G290800
TraesCS6D02G148900	TraesCS7A02G462000	TraesCS3D02G291100
TraesCS6D02G305300	TraesCS7A02G464300	TraesCS3D02G291700
TraesCS4D02G360200	TraesCS7A02G465100	TraesCS3D02G292500
TraesCS5B02G502200	TraesCS7A02G479700	TraesCS3D02G292600
TraesCS5A02G070600	TraesCS7A02G490800	TraesCS3D02G293800
TraesCS4B02G259500	TraesCS7A02G491100	TraesCS3D02G295100
TraesCS2A02G477900	TraesCS7A02G491200	TraesCS3D02G296000
TraesCS3D02G141100	TraesCS7A02G492800	TraesCS3D02G296200
TraesCS6D02G221200	TraesCS7A02G508200	TraesCS3D02G296700
TraesCS2B02G240800	TraesCS7A02G511600	TraesCS3D02G297300
TraesCS5A02G557100	TraesCS7A02G516400	TraesCS3D02G297400
TraesCS1D02G130200	TraesCS7A02G539100	TraesCS3D02G298200
TraesCS4B02G261600	TraesCS7A02G542100	TraesCS3D02G298600
TraesCS7D02G166300	TraesCS7A02G552700	TraesCS3D02G299700
TraesCS3A02G333100	TraesCS7B02G002300	TraesCS3D02G300400
TraesCS2A02G422600	TraesCS7B02G005700	TraesCS3D02G300600
TraesCS5A02G051800	TraesCS7B02G016500	TraesCS3D02G301000
TraesCS4D02G136900	TraesCS7B02G019600	TraesCS3D02G301100
TraesCS5D02G259500	TraesCS7B02G024500	TraesCS3D02G301200
TraesCS2A02G411200	TraesCS7B02G030600	TraesCS3D02G301400
TraesCS6D02G054000	TraesCS7B02G040500	TraesCS3D02G301600
TraesCS2B02G048700	TraesCS7B02G042600	TraesCS3D02G302800
TraesCS3B02G048900	TraesCS7B02G047300	TraesCS3D02G303300
TraesCS3D02G111600	TraesCS7B02G053100	TraesCS3D02G304700
TraesCS7B02G042500	TraesCS7B02G058500	TraesCS3D02G305300
TraesCS1B02G145000	TraesCS7B02G062700	TraesCS3D02G305400
TraesCS7D02G346100	TraesCS7B02G067400	TraesCS3D02G306000
TraesCS2B02G233800	TraesCS7B02G092600	TraesCS3D02G306800
TraesCS4D02G063100	TraesCS7B02G093200	TraesCS3D02G306900
TraesCS3B02G317300	TraesCS7B02G094400	TraesCS3D02G308100
TraesCS1D02G175200	TraesCS7B02G094700	TraesCS3D02G309300
TraesCS3A02G305400	TraesCS7B02G102000	TraesCS3D02G311000
TraesCS7A02G352200	TraesCS7B02G105300	TraesCS3D02G311100
TraesCS3B02G163500	TraesCS7B02G106800	TraesCS3D02G311900
TraesCS6D02G215400	TraesCS7B02G106900	TraesCS3D02G312000
TraesCS5A02G025400	TraesCS7B02G107400	TraesCS3D02G312400
TraesCS4B02G290900	TraesCS7B02G110900	TraesCS3D02G312800
TraesCS2B02G407400	TraesCS7B02G112000	TraesCS3D02G312900
TraesCS1D02G274400	TraesCS7B02G115900	TraesCS3D02G313800
TraesCS5D02G165700	TraesCS7B02G116100	TraesCS3D02G313900
TraesCS7D02G061500	TraesCS7B02G120900	TraesCS3D02G314000
TraesCS2D02G571700	TraesCS7B02G127200	TraesCS3D02G314200
TraesCS4A02G271200	TraesCS7B02G129700	TraesCS3D02G315000
TraesCS3A02G302400	TraesCS7B02G130700	TraesCS3D02G315100
TraesCS7A02G015900	TraesCS7B02G131600	TraesCS3D02G315700
TraesCS2D02G349100	TraesCS7B02G158700	TraesCS3D02G315900
TraesCS1D02G043300	TraesCS7B02G162600	TraesCS3D02G316000
TraesCS3D02G272000	TraesCS7B02G168700	TraesCS3D02G316200
TraesCS4D02G270000	TraesCS7B02G175200	TraesCS3D02G316700
TraesCS7D02G344700	TraesCS7B02G181100	TraesCS3D02G317900
TraesCS3D02G189800	TraesCS7B02G188000	TraesCS3D02G318200
TraesCS3D02G180800	TraesCS7B02G191400	TraesCS3D02G318500
TraesCS1B02G184500	TraesCS7B02G200600	TraesCS3D02G318600
TraesCS1A02G272300	TraesCS7B02G201500	TraesCS3D02G320000
TraesCS4B02G064200	TraesCS7B02G201800	TraesCS3D02G320100
TraesCS2A02G556900	TraesCS7B02G202100	TraesCS3D02G320200
TraesCS1B02G316700	TraesCS7B02G203700	TraesCS3D02G320300
TraesCS5B02G403100	TraesCS7B02G208500	TraesCS3D02G320400
TraesCS4D02G178400	TraesCS7B02G209100	TraesCS3D02G320500
TraesCS6B02G169700	TraesCS7B02G219900	TraesCS3D02G320600
TraesCS6D02G131200	TraesCS7B02G222700	TraesCS3D02G320700
TraesCS7D02G146400	TraesCS7B02G225300	TraesCS3D02G320800
TraesCS7B02G271151	TraesCS7B02G226200	TraesCS3D02G321200
TraesCS1A02G186700	TraesCS7B02G229300	TraesCS3D02G322700
TraesCS2D02G082100	TraesCS7B02G232600	TraesCS3D02G322900
TraesCS5D02G299500	TraesCS7B02G232900	TraesCS3D02G323100
TraesCS3B02G261300	TraesCS7B02G240900	TraesCS3D02G323800
TraesCS4A02G388000	TraesCS7B02G241100	TraesCS3D02G324000
TraesCS4B02G178500	TraesCS7B02G245600	TraesCS3D02G324600
TraesCS1D02G237100	TraesCS7B02G246700	TraesCS3D02G325000
TraesCS6D02G297600	TraesCS7B02G247100	TraesCS3D02G329000
TraesCS7D02G305300	TraesCS7B02G248800	TraesCS3D02G329400
TraesCS4A02G130300	TraesCS7B02G254000	TraesCS3D02G329600
TraesCS2D02G006500	TraesCS7B02G258100	TraesCS3D02G329800
TraesCS5A02G142000	TraesCS7B02G269700	TraesCS3D02G330200
TraesCS6D02G196500	TraesCS7B02G271700	TraesCS3D02G330300
TraesCS7B02G241200	TraesCS7B02G272000	TraesCS3D02G331900
TraesCS1A02G263900	TraesCS7B02G276200	TraesCS3D02G332000
TraesCS2D02G221500	TraesCS7B02G280300	TraesCS3D02G332200
TraesCS1A02G149700	TraesCS7B02G287500	TraesCS3D02G332400
TraesCS5D02G234300	TraesCS7B02G298700	TraesCS3D02G332500
TraesCS4A02G280700	TraesCS7B02G301400	TraesCS3D02G332600
TraesCS6A02G108800	TraesCS7B02G306100	TraesCS3D02G333200
TraesCS7D02G515700	TraesCS7B02G307200	TraesCS3D02G333400
TraesCS1D02G364800	TraesCS7B02G314500	TraesCS3D02G334200
TraesCS2D02G105500	TraesCS7B02G316600	TraesCS3D02G334400
TraesCS7B02G133900	TraesCS7B02G320800	TraesCS3D02G334500
TraesCS4B02G327800	TraesCS7B02G322600	TraesCS3D02G334900
TraesCS6A02G058300	TraesCS7B02G329000	TraesCS3D02G335100
TraesCS5A02G387500	TraesCS7B02G332300	TraesCS3D02G335500
TraesCS5D02G488300	TraesCS7B02G334600	TraesCS3D02G335600
TraesCS7B02G246900	TraesCS7B02G340700	TraesCS3D02G336800
TraesCS4A02G384900	TraesCS7B02G341600	TraesCS3D02G336900
TraesCS5D02G413600	TraesCS7B02G346200	TraesCS3D02G337900
TraesCS7B02G432900	TraesCS7B02G349000	TraesCS3D02G339600
TraesCS2D02G249500	TraesCS7B02G354100	TraesCS3D02G340100
TraesCS3A02G039400	TraesCS7B02G357300	TraesCS3D02G340300
TraesCS1D02G057300	TraesCS7B02G358000	TraesCS3D02G340400
TraesCS5B02G464500	TraesCS7B02G360800	TraesCS3D02G340500
TraesCS4B02G052200	TraesCS7B02G362900	TraesCS3D02G341100
TraesCS2B02G202000	TraesCS7B02G364800	TraesCS3D02G341400
TraesCS5D02G081100	TraesCS7B02G372500	TraesCS3D02G342100
TraesCS5D02G387000	TraesCS7B02G382000	TraesCS3D02G343700
TraesCS4B02G275300	TraesCS7B02G394600	TraesCS3D02G344000
TraesCS5D02G287300	TraesCS7B02G395000	TraesCS3D02G345500
TraesCS1A02G072000	TraesCS7B02G396000	TraesCS3D02G345600
TraesCS1D02G419400	TraesCS7B02G412700	TraesCS3D02G345900
TraesCS5A02G500100	TraesCS7B02G416800	TraesCS3D02G346000
TraesCS7B02G469000	TraesCS7B02G420700	TraesCS3D02G346100
TraesCS4D02G094500	TraesCS7B02G424600	TraesCS3D02G346200
TraesCS3B02G180200	TraesCS7B02G428300	TraesCS3D02G346300
TraesCS6A02G141500	TraesCS7B02G432900	TraesCS3D02G347000
TraesCS1D02G194700	TraesCS7B02G448600	TraesCS3D02G347300
TraesCS6A02G292900	TraesCS7B02G455100	TraesCS3D02G347400
TraesCS5D02G452000	TraesCS7B02G478200	TraesCS3D02G349700
TraesCS5A02G303400	TraesCS7B02G484900	TraesCS3D02G350500
TraesCS2D02G321500	TraesCS7B02G486800	TraesCS3D02G350700
TraesCS1D02G195000	TraesCSU02G019400	TraesCS3D02G351900
TraesCS2D02G213100	TraesCSU02G050600	TraesCS3D02G353100
TraesCS5B02G320500	TraesCSU02G063800	TraesCS3D02G353300
TraesCS6D02G176400	TraesCSU02G085300	TraesCS3D02G354500
TraesCS4D02G064000	TraesCSU02G092100	TraesCS3D02G355300
TraesCS4A02G401400	TraesCSU02G093100	TraesCS3D02G355900
TraesCS7D02G435200	TraesCSU02G133000	TraesCS3D02G356300
TraesCS2B02G189700	TraesCSU02G136000	TraesCS3D02G356400
TraesCS5D02G157900	TraesCSU02G171300	TraesCS3D02G356500
TraesCS7D02G014200	TraesCSU02G174100	TraesCS3D02G356900
TraesCS3D02G434200	TraesCSU02G237900	TraesCS3D02G357000
TraesCS3A02G363400	TraesCSU02G247100	TraesCS3D02G357100
TraesCS2D02G037300	TraesCSU02G247700	TraesCS3D02G357200
TraesCS3D02G502500	TraesCSU02G251300	TraesCS3D02G357600
TraesCS1D02G231700	TraesCSU02G258900	TraesCS3D02G357700
TraesCS3D02G419600	TraesCSU02G263200	TraesCS3D02G358200
TraesCS6B02G328700	TraesCSU02G269800	TraesCS3D02G358300
TraesCS7A02G134000		TraesCS3D02G358700
TraesCS1A02G244300		TraesCS3D02G360100
TraesCS3D02G104800		TraesCS3D02G361000
TraesCS1A02G381500		TraesCS3D02G361800
TraesCS4D02G046900		TraesCS3D02G362300
TraesCS5A02G077500		TraesCS3D02G362900
TraesCS3D02G228600		TraesCS3D02G363200
TraesCS4A02G283900		TraesCS3D02G364000
TraesCS5A02G478300		TraesCS3D02G364200
TraesCS5B02G407800		TraesCS3D02G364300
TraesCS2A02G331100		TraesCS3D02G364800
TraesCS4D02G147400		TraesCS3D02G365400
TraesCS1D02G146900		TraesCS3D02G366600
TraesCS7D02G208100		TraesCS3D02G366700
TraesCS2B02G322100		TraesCS3D02G366800
TraesCS3B02G272000		TraesCS3D02G367200
TraesCS5D02G397400		TraesCS3D02G367800
TraesCS3B02G332700		TraesCS3D02G368000
TraesCS7B02G135700		TraesCS3D02G369200
TraesCS5A02G505000		TraesCS3D02G371700
TraesCS3B02G199100		TraesCS3D02G371900
TraesCS5B02G212500		TraesCS3D02G372900
TraesCS6A02G281000		TraesCS3D02G373300
TraesCS6B02G139000		TraesCS3D02G373500
TraesCS3D02G380100		TraesCS3D02G373600
TraesCS3D02G267900		TraesCS3D02G373700
TraesCS7D02G362200		TraesCS3D02G373800
TraesCS3D02G052100		TraesCS3D02G374300
TraesCS7D02G068800		TraesCS3D02G374400
TraesCS5D02G067000		TraesCS3D02G375100
TraesCS2B02G148600		TraesCS3D02G375800
TraesCS5B02G337000		TraesCS3D02G376100
TraesCS3B02G397200		TraesCS3D02G376700
TraesCS1D02G306300		TraesCS3D02G376800
TraesCS6A02G323400		TraesCS3D02G378500
TraesCS5D02G539500		TraesCS3D02G379700
TraesCS6B02G056900		TraesCS3D02G379800
TraesCS7A02G508200		TraesCS3D02G379900
TraesCS3B02G352300		TraesCS3D02G380000
TraesCS3D02G124200		TraesCS3D02G381400
TraesCS4D02G322400		TraesCS3D02G381800
TraesCS3D02G334500		TraesCS3D02G383600
TraesCS4D02G026300		TraesCS3D02G384100
TraesCS5B02G471000		TraesCS3D02G388100
TraesCS4D02G259000		TraesCS3D02G389600
TraesCS2D02G361400		TraesCS3D02G390000
TraesCS5D02G266600		TraesCS3D02G390200
TraesCS3B02G213500		TraesCS3D02G390300
TraesCS2D02G355700		TraesCS3D02G390900
TraesCS4A02G330000		TraesCS3D02G391700
TraesCS3B02G008700		TraesCS3D02G391900
TraesCS7A02G267200		TraesCS3D02G392300
TraesCS2A02G399000		TraesCS3D02G394600
TraesCS2A02G512100		TraesCS3D02G396800
TraesCS2A02G496700		TraesCS3D02G396900
TraesCS1B02G264000		TraesCS3D02G397700
TraesCS7D02G333600		TraesCS3D02G399100
TraesCS3B02G593700		TraesCS3D02G399500
TraesCS7D02G245500		TraesCS3D02G401200
TraesCS4A02G116400		TraesCS3D02G402900
TraesCS6D02G258400		TraesCS3D02G403000
TraesCS3A02G407700		TraesCS3D02G403100
TraesCS3D02G017800		TraesCS3D02G403200
TraesCS3A02G321000		TraesCS3D02G404100
TraesCS5D02G168500		TraesCS3D02G408500
TraesCS1D02G083900		TraesCS3D02G408900
TraesCS5D02G344500		TraesCS3D02G409100
TraesCS5B02G088600		TraesCS3D02G409900
TraesCS7D02G181500		TraesCS3D02G410000
TraesCS6D02G024400		TraesCS3D02G412300
TraesCS1D02G012900		TraesCS3D02G412400
TraesCS5D02G100300		TraesCS3D02G412700
TraesCS5D02G526200		TraesCS3D02G413400
TraesCS5A02G191800		TraesCS3D02G415200
TraesCS7A02G281200		TraesCS3D02G416400
TraesCS4B02G371300		TraesCS3D02G416500
TraesCS5B02G399200		TraesCS3D02G416700
TraesCS6A02G170100		TraesCS3D02G417200
TraesCS7B02G136600		TraesCS3D02G419200
TraesCS1A02G183000		TraesCS3D02G419600
TraesCS6A02G063900		TraesCS3D02G419800
TraesCS2D02G283600		TraesCS3D02G420500
TraesCS7B02G471500		TraesCS3D02G421700
TraesCS7A02G110500		TraesCS3D02G422600
TraesCS5D02G283600		TraesCS3D02G422700
TraesCS7A02G273000		TraesCS3D02G422800
TraesCS7D02G451800		TraesCS3D02G424000
TraesCS4D02G106000		TraesCS3D02G424900
TraesCS1B02G193200		TraesCS3D02G425900
TraesCS5B02G342100		TraesCS3D02G426000
TraesCS3A02G283600		TraesCS3D02G426100
TraesCS3B02G029900		TraesCS3D02G426200
TraesCS7D02G417600		TraesCS3D02G426600
TraesCS1D02G161900		TraesCS3D02G427200
TraesCS4A02G244500		TraesCS3D02G427500
TraesCS4A02G180700		TraesCS3D02G428900
TraesCS3D02G171000		TraesCS3D02G430200
TraesCS6D02G194600		TraesCS3D02G430300
TraesCS2D02G400400		TraesCS3D02G430400
TraesCS4D02G089800		TraesCS3D02G431700
TraesCS4A02G009700		TraesCS3D02G432600
TraesCS1B02G091900		TraesCS3D02G433000
TraesCS3D02G507000		TraesCS3D02G434200
TraesCS4A02G171900		TraesCS3D02G435500
TraesCS4B02G315400		TraesCS3D02G439200
TraesCS3B02G142500		TraesCS3D02G439700
TraesCS5B02G066900		TraesCS3D02G442100
TraesCS5D02G543000		TraesCS3D02G443300
TraesCS5A02G473400		TraesCS3D02G443400
TraesCS6B02G080100		TraesCS3D02G444600
TraesCS5A02G397900		TraesCS3D02G446700
TraesCS3D02G376100		TraesCS3D02G447300
TraesCS1B02G381800		TraesCS3D02G447600
TraesCS1A02G314900		TraesCS3D02G447800
TraesCS4D02G111900		TraesCS3D02G448800
TraesCS1A02G199700		TraesCS3D02G449200
TraesCS4A02G031000		TraesCS3D02G450800
TraesCS2A02G372400		TraesCS3D02G450900
TraesCS4D02G180200		TraesCS3D02G451900
TraesCS1D02G048500		TraesCS3D02G452500
TraesCS2A02G101900		TraesCS3D02G457400
TraesCS6D02G307500		TraesCS3D02G461200
TraesCS2D02G248800		TraesCS3D02G462900
[truncated: 3,239 more rows]
