# Supplementary material for: Histone acetyltransferase TaHAG1 acts as a crucial regulator to strengthen salt tolerance of hexaploid wheat
Source: Plant Physiol. 2021 Apr 23;186(4):1951–69. doi: 10.1093/plphys/kiab187 (PMC8331135; doi:10.1093/plphys/kiab187)
Supplement: kiab187_Supplementary_Data [file kiab187_supplementary_data.zip › pp.01643.2020-s04.xlsx]

## Sheet: WT NaCl vs Control
Table S3. List of differentially expressed genes (DEGs) response to salt stress in wild type Fielder and TaHAG1-OE lines plants.
(A) List of DEGs in wild type under salt treatment compared with control condition
Gene ID	Regulation	IRGSP1.0 ID	IRGSP1.0 Description	TAIR10 ID	TAIR Description
TraesCS2A02G558300	up	Os04g0691800	C2 domain containing protein. (Os04t0691800-01)	AT1G22610	C2 calcium/lipid-binding plant phosphoribosyltransferase family protein
TraesCS1B02G394700	up	Os05g0550600	Similar to Nonspecific lipid-transfer protein 2 (nsLTP2) (7 kDa lipid transfer protein). (Os05t0550600-02)	AT3G18280	Bifunctional inhibitor/lipid-transfer protein/seed storage 2S albumin superfamily protein
TraesCS2B02G242000	up	NA	NA	NA	NA
TraesCS7D02G026300	up	Os06g0110200	Late embryogenesis abundant (LEA) group 1 family protein. (Os06t0110200-01)	AT1G32560	LEA6 Late embryogenesis abundant protein 6
TraesCS3A02G237000	up	Os01g0654400	Similar to Salt tolerant correlative protein. (Os01t0654400-01)	AT2G21820	At2g21820
TraesCS5A02G392100	up	NA	NA	NA	NA
TraesCS7B02G112400	up	Os06g0258000	Similar to Typical P-type R2R3 Myb protein (Fragment). (Os06t0258000-01)	AT1G66230	MYB20 Transcription factor MYB20
TraesCS6B02G211900	up	Os02g0214400	Similar to Pectate lyase homolog (EC 4.2.2.2) (Fragment). (Os02t0214400-01)	AT3G01270	Pectate lyase
TraesCS5B02G442000	up	Os03g0796301	Similar to WW domain-binding protein 11. (Os03t0796301-00)	NA	NA
TraesCS7A02G205100	up	Os06g0258000	Similar to Typical P-type R2R3 Myb protein (Fragment). (Os06t0258000-01)	AT1G66230	MYB20 Transcription factor MYB20
TraesCS4D02G358900	up	Os02g0232000	Similar to Heat shock transcription factor 29 (Fragment). (Os02t0232000-01)	AT3G24520	HSFC1 Heat stress transcription factor C-1
TraesCS1D02G379700	up	Os02g0565600	Similar to Homeodomain leucine zipper protein (Fragment). (Os02t0565600-01)	AT5G06710	HAT14 Homeobox-leucine zipper protein HAT14
TraesCS3D02G523200	up	Os08g0465800	Similar to Glutamate decarboxylase. (Os08t0465800-01)	AT5G17330	GAD1 Glutamate decarboxylase 1
TraesCS2A02G075200	up	Os04g0266900	Transketolase C-terminal-like domain containing protein. (Os04t0266900-01)	AT2G45290	TKL-2 Transketolase-2, chloroplastic
TraesCS1D02G311100	up	Os05g0494600	Similar to Circadian clock coupling factor ZGT. (Os05t0494600-01)	AT3G63060	EDL3 EID1-like F-box protein 3
TraesCS4B02G184800	up	Os03g0305600	Mitochondrial import inner membrane translocase, subunit Tim17/22 family protein. (Os03t0305600-01)	AT4G16160	OEP162 ATOEP16-S
TraesCS5A02G267700	up	Os11g0594800	Protein of unknown function DUF538 family protein. (Os11t0594800-01)	AT1G09310	Putative uncharacterized protein
TraesCS5A02G369800	up	Os11g0454200	Dehydrin RAB 16B. (Os11t0454200-01)	AT3G50980	XERO1 Dehydrin Xero 1
TraesCS4D02G186100	up	Os03g0305600	Mitochondrial import inner membrane translocase, subunit Tim17/22 family protein. (Os03t0305600-01)	AT4G16160	OEP162 ATOEP16-S
TraesCS6D02G260900	up	Os02g0716500	Delta12-fatty acid desaturase (Os02t0716500-01)	AT3G12120	FAD2 FAD2
TraesCS3D02G224700	up	Os01g0633400	Cystathionine beta-synthase, core domain containing protein. (Os01t0633400-01)	AT3G48530	KING1 SNF1-related protein kinase regulatory subunit gamma-1
TraesCS2D02G073900	up	Os04g0266900	Transketolase C-terminal-like domain containing protein. (Os04t0266900-01)	AT2G45290	TKL-2 Transketolase-2, chloroplastic
TraesCS6A02G400100	up	Os02g0821600	Similar to mate efflux family protein. (Os02t0821600-00)	AT4G00350	DTX34 Protein DETOXIFICATION 34
TraesCSU02G020600	up	Os04g0691800	C2 domain containing protein. (Os04t0691800-01)	AT1G22610	C2 calcium/lipid-binding plant phosphoribosyltransferase family protein
TraesCS3D02G448800	up	Os01g0934800	Alpha/beta hydrolase fold-1 domain containing protein. (Os01t0934800-00)	AT2G23620	MES1 Methylesterase 1
TraesCS7B02G244300	up	Os06g0341300	Seed maturation protein domain containing protein. (Os06t0341300-01)	AT3G22490	RAB28 Late embryogenesis abundant protein 31
TraesCS2D02G387300	up	Os04g0541700	HOX22 Similar to Homeobox-leucine zipper protein HOX22. (Os04t0541700-01)	AT2G46680	ATHB-7 Homeobox-leucine zipper protein ATHB-7
TraesCS3D02G301600	up	Os12g0187800	Conserved hypothetical protein. (Os12t0187800-00)	AT4G33467	Putative uncharacterized protein
TraesCS2D02G000300	up	Os01g0846300	Similar to Protein phosphatase 2C. (Os01t0846300-01)	AT5G51760	AHG1 Probable protein phosphatase 2C 75
TraesCS1A02G207600	up	Os10g0548100	Similar to DM280 protein. (Os10t0548100-01)	AT5G52420	Putative uncharacterized protein
TraesCS4B02G076200	up	Os11g0255300	Cysteine endopeptidase (Cysteine proteinase (EC 3.4.22.-)-rice). (Os11t0255300-01)	AT5G50260	CEP1 KDEL-tailed cysteine endopeptidase CEP1
TraesCS5B02G303800	up	Os12g0227400	Allyl alcohol dehydrogenase. (Os12t0227400-01)	AT3G03080	Putative NADP-dependent oxidoreductase
TraesCS7A02G226900	up	Os06g0324400	Late embryogenesis abundant (LEA) group 1 family protein. (Os06t0324400-01)	AT5G06760	LEA46 LEA4-5
TraesCS3A02G237800	up	Os01g0656200	Protein phosphatase 2C family protein. (Os01t0656200-01)	AT2G29380	HAI3 HAI3
TraesCS3B02G336300	up	Os12g0187800	Conserved hypothetical protein. (Os12t0187800-00)	AT4G33467	Putative uncharacterized protein
TraesCS5D02G275500	up	Os11g0594800	Protein of unknown function DUF538 family protein. (Os11t0594800-01)	AT1G09310	Putative uncharacterized protein
TraesCS5A02G219400	up	Os07g0178800	Similar to Low molecular mass early light-inducible protein HV90, chloroplast precursor (ELIP). (Os07t0178800-01)	AT3G22840	ELIP1 ELIP1
TraesCS6B02G205900	up	Os01g0609000	Similar to Pleiotropic drug resistance protein 3. (Os01t0609000-00)	AT1G15520	ABCG40 ABC transporter G family member 40
TraesCS4D02G212100	up	Os03g0386000	Similar to Salt-responsive WD40 protein 5. (Os03t0386000-01)	AT1G78070	At1g78070/F28K19_28
TraesCS3D02G422000	up	Os04g0208500	Cyclin-like F-box domain containing protein. (Os04t0208500-01)	AT3G26922	F-box/LRR-repeat protein At3g26922
TraesCS4A02G307000	up	Os09g0568700	RmlC-like jelly roll fold domain containing protein. (Os09t0568700-01)	AT1G02335	GL22 Germin-like protein subfamily 2 member 2
TraesCS6A02G009800	up	NA	NA	NA	NA
TraesCS5D02G379200	up	Os11g0454200	Dehydrin RAB 16B. (Os11t0454200-01)	AT3G50980	XERO1 Dehydrin Xero 1
TraesCS6A02G240400	up	Os02g0649300	HD-ZIP I protein, Transcription activator, Stress response, Panicle development (Os02t0649300-01)	AT2G46680	ATHB-7 Homeobox-leucine zipper protein ATHB-7
TraesCS2D02G417600	up	NA	NA	AT2G32190	Cysteine-rich/transmembrane domain A-like protein
TraesCS2B02G590100	up	Os11g0555300	Similar to Rp1-like protein. (Os11t0555300-00)	NA	NA
TraesCS2B02G471600	up	Os04g0589800	Late embryogenesis abundant (LEA) group 1 family protein. (Os04t0589800-01)	AT2G35300	LEA18 Late embryogenesis abundant protein 18
TraesCS5B02G267400	up	Os11g0594800	Protein of unknown function DUF538 family protein. (Os11t0594800-01)	AT1G09310	Putative uncharacterized protein
TraesCS5A02G219500	up	Os07g0178800	Similar to Low molecular mass early light-inducible protein HV90, chloroplast precursor (ELIP). (Os07t0178800-01)	AT3G22840	ELIP1 ELIP1
TraesCS7A02G067100	up	Os06g0130800	Winged helix repressor DNA-binding domain containing protein. (Os06t0130800-01)	AT2G18050	HIS1-3 HIS1-3
TraesCS7B02G120900	up	Os07g0178800	Similar to Low molecular mass early light-inducible protein HV90, chloroplast precursor (ELIP). (Os07t0178800-01)	AT3G22840	ELIP1 ELIP1
TraesCS5A02G267800	up	Os11g0594800	Protein of unknown function DUF538 family protein. (Os11t0594800-01)	AT1G09310	Putative uncharacterized protein
TraesCS7D02G131700	up	Os04g0497700	Similar to CONSTANS-like protein. (Os04t0497700-01)	AT5G57660	COL5 Zinc finger protein CONSTANS-LIKE 5
TraesCS2D02G377100	up	Os04g0518600	Similar to OSIGBa0102I15.5 protein. (Os04t0518600-01)	NA	NA
TraesCS3B02G574000	up	Os01g0962100	Conserved hypothetical protein. (Os01t0962100-01)	AT5G45310	AT5g45310/K9E15_9
TraesCS5B02G372100	up	Os11g0454200	Dehydrin RAB 16B. (Os11t0454200-01)	AT3G50980	XERO1 Dehydrin Xero 1
TraesCS3D02G407700	up	Os01g0907600	Cysteine protease, Negative regulator of cell death (Os01t0907600-01)	AT5G50260	CEP1 KDEL-tailed cysteine endopeptidase CEP1
TraesCS4A02G445100	up	Os10g0381200	Conserved hypothetical protein. (Os10t0381200-00)	NA	NA
TraesCS1B02G322600	up	Os05g0494600	Similar to Circadian clock coupling factor ZGT. (Os05t0494600-01)	AT3G63060	EDL3 EID1-like F-box protein 3
TraesCS6D02G342800	up	Os03g0406900	Similar to predicted protein. (Os03t0406900-01)	AT1G23070	Protein LAZ1 homolog 2
TraesCS1D02G389200	up	Os06g0133500	Conserved hypothetical protein. (Os06t0133500-00)	NA	NA
TraesCS7D02G327800	up	Os06g0525200	Similar to avr9/Cf-9 rapidly elicited protein 194. (Os06t0525200-00)	AT5G41810	AT5g41810/K16L22_9
TraesCS2A02G374200	up	Os04g0528200	Similar to OSIGBa0115K01-H0319F09.17 protein. (Os04t0528200-01)	NA	NA
TraesCS5B02G559400	up	Os12g0464400	Similar to Oxidoreductase, short chain dehydrogenase/reductase family protein, expressed. (Os12t0464400-01)	AT5G50600	HSD1 11-beta-hydroxysteroid dehydrogenase 1A
TraesCS7D02G426900	up	Os06g0691500	Transcription factor IIS, N-terminal domain containing protein. (Os06t0691500-00)	NA	NA
TraesCS5A02G374000	up	Os03g0645900	Carotenoid oxygenase family protein. (Os03t0645900-00)	AT1G78390	NCED9 9-cis-epoxycarotenoid dioxygenase NCED9, chloroplastic
TraesCS6B02G325000	up	Os11g0533400	Conserved hypothetical protein. (Os11t0533400-01)	AT5G07330	At5g07330
TraesCS5D02G218500	up	Os10g0155700	Protein kinase, catalytic domain domain containing protein. (Os10t0155700-00)	AT1G17750	PEPR2 Leucine-rich repeat receptor-like protein kinase PEPR2
TraesCS6B02G242900	up	Os02g0627700	Similar to ATCNGC15. (Os02t0627700-00)	AT2G28260	CNGC15 Putative cyclic nucleotide-gated ion channel 15
TraesCS7B02G195200	up	Os06g0498800	Similar to MOTHER of FT and TF1 protein. (Os06t0498800-01)	AT1G18100	MFT Protein MOTHER of FT and TFL1
TraesCS2D02G467500	up	Os02g0537000	Pectinesterase inhibitor domain containing protein. (Os02t0537000-01)	AT5G46940	Plant invertase/pectin methylesterase inhibitor superfamily protein
TraesCS2A02G417100	up	Os04g0547600	Pathogenesis-related transcriptional factor and ERF domain containing protein. (Os04t0547600-01)	AT5G47230	ERF5 ERF5
TraesCS2B02G007900	up	Os04g0461600	Similar to Fw2.2. (Os04t0461600-01)	AT1G68610	PCR11 Protein PLANT CADMIUM RESISTANCE 11
TraesCS5A02G247600	up	Os09g0467300	Similar to PUP1. (Os09t0467300-01)	AT1G28220	PUP3 Purine permease 3
TraesCSU02G171500	up	Os01g0934800	Alpha/beta hydrolase fold-1 domain containing protein. (Os01t0934800-00)	AT2G23620	MES1 Methylesterase 1
TraesCS6D02G166100	up	Os01g0609000	Similar to Pleiotropic drug resistance protein 3. (Os01t0609000-00)	AT1G15520	ABCG40 ABC transporter G family member 40
TraesCS1B02G080300	up	Os03g0286900	RCI2 (rare cold-inducible 2) family protein, Drought resistance (Os03t0286900-01)	AT2G38905	At2g38901/At2g38901
TraesCS2A02G047300	up	Os04g0186400	Pi transporter, Pi homeostasis, Embryo development, Seed germination (Os04t0186400-01)	AT3G54700	PHT1-7 Probable inorganic phosphate transporter 1-7
TraesCS1A02G311200	up	Os05g0494600	Similar to Circadian clock coupling factor ZGT. (Os05t0494600-01)	AT3G63060	EDL3 EID1-like F-box protein 3
TraesCS3A02G137300	up	Os02g0257200	Conserved hypothetical protein. (Os02t0257200-01)	AT5G24130	At5g24130
TraesCS1B02G423200	up	Os06g0641500	Similar to Cytochrome P450 CYP71Y10. (Os06t0641500-00)	AT1G13080	CYP71B2 Cytochrome P450 71B2
TraesCS5A02G548700	up	Os02g0232000	Similar to Heat shock transcription factor 29 (Fragment). (Os02t0232000-01)	AT3G24520	HSFC1 Heat stress transcription factor C-1
TraesCS3B02G434900	up	Os11g0652900	Similar to tropinone reductase 2. (Os11t0652900-00)	AT1G07440	Tropinone reductase homolog At1g07440
TraesCS1A02G365500	up	Os05g0543000	Pectinesterase inhibitor domain containing protein. (Os05t0543000-01)	NA	NA
TraesCS6A02G295000	up	Os11g0533400	Conserved hypothetical protein. (Os11t0533400-01)	AT5G07330	At5g07330
TraesCS4B02G099700	up	Os06g0330400	Fatty acid hydroxylase domain containing protein. (Os06t0330400-00)	AT1G14290	SBH2 SBH2
TraesCS2D02G302100	up	Os08g0444440	Hypothetical conserved gene. (Os08t0444440-01)	NA	NA
TraesCS2B02G407600	up	Os04g0541700	HOX22 Similar to Homeobox-leucine zipper protein HOX22. (Os04t0541700-01)	AT2G46680	ATHB-7 Homeobox-leucine zipper protein ATHB-7
TraesCS2B02G439800	up	NA	NA	AT2G32190	Cysteine-rich/transmembrane domain A-like protein
TraesCS2D02G325500	up	Os04g0462400	Similar to lysine/histidine transporter. (Os04t0462400-01)	AT1G25530	Lysine histidine transporter-like 6
TraesCS5A02G263400	up	Os09g0486000	Similar to BCR/ABL-regulated protein. (Os09t0486000-00)	AT5G13070	At5g13070
TraesCS5B02G244800	up	Os09g0467300	Similar to PUP1. (Os09t0467300-01)	AT1G28220	PUP3 Purine permease 3
TraesCS5A02G079300	up	Os02g0463401	Conserved hypothetical protein. (Os02t0463401-00)	NA	NA
TraesCS7B02G065400	up	Os06g0196500	Conserved hypothetical protein. (Os06t0196500-00)	NA	NA
TraesCS2B02G061400	up	Os04g0191400	Conserved hypothetical protein. (Os04t0191400-01)	NA	NA
TraesCS1A02G075800	up	Os01g0234100	Transcriptional factor B3 family protein. (Os01t0234100-01)	AT5G42700	AP2/B3-like transcriptional factor family protein
TraesCS7A02G540200	up	Os06g0143900	Similar to Coatomer protein complex, beta prime	AT1G79990	Coatomer subunit beta'
TraesCS3D02G238000	up	Os01g0656200	Protein phosphatase 2C family protein. (Os01t0656200-01)	AT2G29380	HAI3 HAI3
TraesCS6D02G261000	up	Os02g0716500	Delta12-fatty acid desaturase (Os02t0716500-01)	AT3G12120	FAD2 FAD2
TraesCS6B02G160900	up	Os02g0158900	Similar to SNF4. (Os02t0158900-01)	AT1G15330	PV42A SNF1-related protein kinase regulatory subunit gamma-like PV42a
TraesCS5B02G145300	up	Os05g0322900	WRKY transcription factor, Benzothiadiazole (BTH)-inducible blast resistance (Os05t0322900-01)	AT2G40740	WRKY55 WRKY DNA-binding protein 55
TraesCS7D02G227500	up	Os06g0324400	Late embryogenesis abundant (LEA) group 1 family protein. (Os06t0324400-01)	AT5G06760	LEA46 LEA4-5
TraesCS2A02G389400	up	Os04g0541700	HOX22 Similar to Homeobox-leucine zipper protein HOX22. (Os04t0541700-01)	AT2G46680	ATHB-7 Homeobox-leucine zipper protein ATHB-7
TraesCS5D02G275600	up	Os11g0594700	Protein of unknown function DUF538 family protein. (Os11t0594700-00)	AT1G56580	SVB At1g56580/F25P12_18
TraesCS7D02G214400	up	Os02g0311150	BTB/POZ-like domain containing protein. (Os02t0311150-00)	AT3G06190	BPM2 BTB/POZ and MATH domain-containing protein 2
TraesCS2B02G368900	up	Os04g0494100	Cht5 Similar to Chitinase. (Os04t0494100-02)	AT2G43570	CHI CHI
TraesCS5D02G518100	up	NA	NA	AT5G21280	At5g21280
TraesCS1D02G403100	up	Os06g0641500	Similar to Cytochrome P450 CYP71Y10. (Os06t0641500-00)	AT1G13080	CYP71B2 Cytochrome P450 71B2
TraesCS6D02G066900	up	Os01g0162800	Hypothetical conserved gene. (Os01t0162800-00)	AT3G05660	AtRLP33 Receptor like protein 33
TraesCS3A02G396200	up	Os11g0454200	Dehydrin RAB 16B. (Os11t0454200-01)	AT3G50980	XERO1 Dehydrin Xero 1
TraesCS5D02G518000	up	NA	NA	AT5G21280	At5g21280
TraesCS4B02G175600	up	Os03g0322900	Late embryogenesis abundant (LEA) protein, Abiotic stress tolerance (Os03t0322900-01)	AT2G36640	ECP63 Late embryogenesis abundant protein ECP63
TraesCS4A02G474800	up	Os10g0468500	Serine/threonine protein kinase-related domain containing protein. (Os10t0468500-01)	AT1G35710	Probable leucine-rich repeat receptor-like protein kinase At1g35710
TraesCS3B02G456500	up	Os01g0915200	Similar to cysteine proteinase inhibitor B. (Os01t0915200-01)	AT2G31980	CYS2 Cysteine proteinase inhibitor
TraesCS5A02G015800	up	Os04g0422300	Protein of unknown function DUF6, transmembrane domain containing protein. (Os04t0422300-01)	AT3G30340	WAT1-related protein At3g30340
TraesCS2A02G350600	up	Os04g0494100	Cht5 Similar to Chitinase. (Os04t0494100-02)	AT2G43570	CHI CHI
TraesCS5D02G383500	up	Os03g0645900	Carotenoid oxygenase family protein. (Os03t0645900-00)	AT1G78390	NCED9 9-cis-epoxycarotenoid dioxygenase NCED9, chloroplastic
TraesCS5D02G275400	up	Os11g0594800	Protein of unknown function DUF538 family protein. (Os11t0594800-01)	AT1G09310	Putative uncharacterized protein
TraesCS1D02G222200	up	Os10g0560000	Protein of unknown function DUF828, plant family protein. (Os10t0560000-01)	AT4G17350	At4g17350
TraesCS2D02G261100	up	Os03g0760200	Cytochrome P450 family protein. (Os03t0760200-01)	AT4G37330	CYP81D4 At4g37330
TraesCS6A02G091400	up	Os03g0723400	Similar to UFG2. (Os03t0723400-01)	AT5G66780	AT5g66780/MUD21_2
TraesCS7D02G208000	up	Os06g0258000	Similar to Typical P-type R2R3 Myb protein (Fragment). (Os06t0258000-01)	AT1G66230	MYB20 Transcription factor MYB20
TraesCS4B02G016500	up	Os12g0626200	Auxin responsive SAUR protein family protein. (Os12t0626200-01)	AT1G56150	SAUR71 Auxin-responsive protein SAUR71
TraesCS3A02G109500	up	Os02g0220000	Similar to cytokinin oxidase1. (Os02t0220000-00)	AT4G29740	CKX4 Cytokinin dehydrogenase 4
TraesCS7D02G052600	up	Os06g0127100	Dehydration-responsive element-binding protein 1C. (Os06t0127100-01)	AT4G25490	DREB1B DRE/CRT-binding factor 1
TraesCS4B02G172700	up	Os03g0330200	2,3-bisphosphoglycerate-independent phosphoglycerate mutase (EC 5.4.2.1) (Phosphoglyceromutase) (BPG-independent PGAM) (PGAM-I). (Os03t0330200-00)	AT3G08590	IPGAM2
TraesCS6A02G383000	up	Os01g0284500	Similar to Nectarin 1 precursor (EC 1.15.1.1) (Superoxide dismutase	AT1G02335	GL22 Germin-like protein subfamily 2 member 2
TraesCS5B02G241900	up	Os05g0569500	Similar to Embryo-specific protein. (Os05t0569500-01)	AT1G05510	OBAP1A Oil body-associated protein 1A
TraesCS6B02G093400	up	Os01g0162800	Hypothetical conserved gene. (Os01t0162800-00)	AT3G11010	AtRLP34 Putative disease resistance protein
TraesCS2B02G624600	up	Os01g0630200	Similar to oligopeptide transporter OPT family. (Os01t0630200-00)	AT5G64410	OPT4 Isp4-like protein
TraesCS3A02G217400	up	Os12g0242500	Conserved hypothetical protein. (Os12t0242500-01)	AT5G63350	Emb
TraesCS7B02G002400	up	Os07g0107800	Similar to Phytosulfokine receptor precursor (EC 2.7.1.37) (Phytosulfokine LRR receptor kinase). (Os07t0107800-01)	AT2G02220	PSKR1 Phytosulfokine receptor 1
TraesCS6B02G410400	up	Os01g0663400	Similar to Aspartic proteinase oryzasin 1 precursor (EC 3.4.23.-). (Os01t0663400-01)	AT1G11910	APA1 aspartic proteinase A1
TraesCS2D02G414300	up	Os04g0547600	Pathogenesis-related transcriptional factor and ERF domain containing protein. (Os04t0547600-01)	AT5G47230	ERF5 ERF5
TraesCS5B02G372200	up	Os11g0454300	Similar to Water-stress inducible protein RAB21. (Os11t0454300-01)	AT3G50980	XERO1 Dehydrin Xero 1
TraesCS5B02G358800	up	Os09g0555500	Similar to Chloroplast phytoene synthase 3. (Os09t0555500-01)	AT5G17230	PSY PHYTOENE SYNTHASE
TraesCS2D02G425400	up	Os04g0610600	Similar to Cor14b protein precursor. (Os04t0610600-01)	AT4G21020	Late embryogenesis abundant protein (LEA) family protein
TraesCS5D02G505500	up	Os03g0827900	Hypothetical conserved gene. (Os03t0827900-00)	NA	NA
TraesCS5D02G250600	up	Os05g0569500	Similar to Embryo-specific protein. (Os05t0569500-01)	AT1G05510	OBAP1A Oil body-associated protein 1A
TraesCS5A02G051000	up	Os01g0690800	Protein kinase, core domain containing protein. (Os01t0690800-01)	AT5G39030	Probable receptor-like protein kinase At5g39030
TraesCS6D02G319500	up	Os03g0110800	DNA methyltransferase, Vegetative and reproductive development (Os03t0110800-01)	AT5G14620	DRM2 DNA (cytosine-5)-methyltransferase DRM2
TraesCS7A02G119200	up	Os02g0660800	Similar to OSIGBa0143N19.7 protein. (Os02t0660800-00)	AT1G68280	Thioesterase superfamily protein
TraesCS5B02G029300	up	Os03g0645900	Carotenoid oxygenase family protein. (Os03t0645900-00)	AT3G14440	NCED3 9-cis-epoxycarotenoid dioxygenase NCED3, chloroplastic
TraesCS3A02G260800	up	Os01g0692100	Glutathione S-transferase, C-terminal-like domain containing protein. (Os01t0692100-01)	AT1G10360	GSTU18 Glutathione S-transferase U18
TraesCS6B02G284300	up	Os02g0649300	HD-ZIP I protein, Transcription activator, Stress response, Panicle development (Os02t0649300-01)	AT2G46680	ATHB-7 Homeobox-leucine zipper protein ATHB-7
TraesCS1A02G282400	up	Os05g0456300	Aldose reductase. (Os05t0456300-01)	AT2G37770	AKR4C9 NADPH-dependent aldo-keto reductase, chloroplastic
TraesCS3B02G247700	up	Os12g0242500	Conserved hypothetical protein. (Os12t0242500-01)	AT5G63350	Emb
TraesCS7D02G184600	up	Os09g0399800	Cinnamyl alcohol dehydrogenase (EC 1.1.1.195). (Os09t0399800-01)	AT4G37980	CAD7 ELI3-1
TraesCS5D02G204700	up	Os09g0378700	Similar to ubiquitin-protein ligase. (Os09t0378700-00)	AT1G60190	PUB19 U-box domain-containing protein 19
TraesCS2A02G030300	up	Os01g0905200	Exo70 exocyst complex subunit family protein. (Os01t0905200-01)	NA	NA
TraesCS7D02G391800	up	Os06g0623300	NAD(P)-binding domain containing protein. (Os06t0623300-01)	AT2G33590	CRL1
TraesCS4B02G006900	up	Os04g0650200	Lipase, GDSL domain containing protein. (Os04t0650200-01)	AT5G03610	GDSL esterase/lipase At5g03610
TraesCS2D02G099700	up	Os11g0557400	Domain of unknown function DUF1618 domain containing protein. (Os11t0557400-01)	NA	NA
TraesCS2B02G090100	up	Os04g0266900	Transketolase C-terminal-like domain containing protein. (Os04t0266900-01)	AT2G45290	TKL-2 Transketolase-2, chloroplastic
TraesCS1A02G394900	up	Os06g0641500	Similar to Cytochrome P450 CYP71Y10. (Os06t0641500-00)	AT1G13080	CYP71B2 Cytochrome P450 71B2
TraesCS5B02G178100	up	Os07g0249700	Similar to IAA-amino acid hydrolase ILR1-like 7. (Os07t0249700-01)	AT3G02875	ILR1 IAA-amino acid hydrolase ILR1
TraesCS5B02G375900	up	Os03g0645900	Carotenoid oxygenase family protein. (Os03t0645900-00)	AT1G78390	NCED9 9-cis-epoxycarotenoid dioxygenase NCED9, chloroplastic
TraesCS4A02G498800	up	Os06g0102750	Hypothetical conserved gene. (Os06t0102750-00)	NA	NA
TraesCS4B02G330600	up	Os07g0421600	Similar to transferase family protein. (Os07t0421600-00)	AT5G17540	At5g17540
TraesCS3A02G141100	up	Os01g0214800	Lipase, GDSL domain containing protein. (Os01t0214800-01)	AT5G45910	GDSL esterase/lipase At5g45910
TraesCS6B02G185000	up	NA	NA	NA	NA
TraesCS3D02G111300	up	Os02g0220000	Similar to cytokinin oxidase1. (Os02t0220000-00)	AT4G29740	CKX4 Cytokinin dehydrogenase 4
TraesCS1B02G444000	up	Os05g0575000	Similar to predicted protein. (Os05t0575000-01)	AT2G25625	Expressed protein
TraesCS5D02G335000	up	NA	NA	AT2G02120	PDF2.1 Defensin-like protein 4
TraesCS7A02G146000	up	Os06g0181800	Protein of unknown function DUF868, plant domain containing protein. (Os06t0181800-00)	AT5G11000	AT5g11000/T30N20_270
TraesCS5A02G550700	up	Os02g0232000	Similar to Heat shock transcription factor 29 (Fragment). (Os02t0232000-01)	AT3G24520	HSFC1 Heat stress transcription factor C-1
TraesCS5B02G033300	up	Os01g0644200	Similar to Little protein 1. (Os01t0644200-01)	AT3G03341	Cold-regulated protein
TraesCS1B02G385300	up	Os05g0545400	Serine/threonine protein kinase domain containing protein. (Os05t0545400-01)	AT4G26890	MAPKKK16 Mitogen-activated protein kinase kinase kinase 16
TraesCS6D02G097000	up	Os02g0139000	Transcription factor, Regulation of Pi signaling and homeostasis, Tolerance to low-Pi stress (Os02t0139000-01)	AT3G13040	PHL6 Myb family transcription factor PHL6
TraesCS1D02G057500	up	Os02g0584700	Heavy metal transport/detoxification protein domain containing protein. (Os02t0584700-01)	AT3G20180	Copper transport protein family
TraesCS3B02G495700	up	Os01g0934800	Alpha/beta hydrolase fold-1 domain containing protein. (Os01t0934800-00)	AT2G23620	MES1 Methylesterase 1
TraesCS2D02G016400	up	Os08g0260800	Similar to NB-ARC domain containing protein. (Os08t0260800-00)	AT3G07040	RPM1 Disease resistance protein RPM1
TraesCS3B02G335300	up	Os01g0764800	Indole-3-acetic acid (IAA)-amido synthetase, Disease resistance, Abiotic stress tolerance (Os01t0764800-01)	AT4G37390	YDK1 Auxin-responsive GH3 family protein
TraesCS5A02G490400	up	Os03g0610650	Similar to cDNA clone:002-125-A07, full insert sequence. (Os03t0610650-01)	AT1G47710	Serine protease inhibitor (SERPIN) family protein
TraesCS5A02G463500	up	Os10g0122000	UDP-glucuronosyl/UDP-glucosyltransferase family protein. (Os10t0122000-00)	AT5G49690	UGT91C1 UDP-glycosyltransferase 91C1
TraesCS7A02G057800	up	Os06g0127100	Dehydration-responsive element-binding protein 1C. (Os06t0127100-01)	AT4G25480	DREB1A Dehydration-responsive element-binding protein 1A
TraesCS4D02G174700	up	Os03g0330200	2,3-bisphosphoglycerate-independent phosphoglycerate mutase (EC 5.4.2.1) (Phosphoglyceromutase) (BPG-independent PGAM) (PGAM-I). (Os03t0330200-00)	AT3G08590	IPGAM2
TraesCS4B02G211500	up	Os03g0386000	Similar to Salt-responsive WD40 protein 5. (Os03t0386000-01)	AT1G78070	At1g78070/F28K19_28
TraesCS4A02G359900	up	Os10g0444700	Phosphate transporter, Pi homeostasis (Os10t0444700-01)	AT2G38940	PHT1-4 PHT1
TraesCS7D02G487900	up	Os11g0212300	Similar to Protein kinase domain containing protein, expressed. (Os11t0212300-00)	AT3G46920	Kinase superfamily with octicosapeptide/Phox/Bem1p domain-containing protein
TraesCS1B02G074100	up	Os02g0584800	Heavy metal transport/detoxification protein domain containing protein. (Os02t0584800-01)	AT4G05030	AT4g05030 protein
TraesCS1B02G253800	up	Os05g0542500	Similar to Isoform 2 of Late embryogenesis abundant protein, group 3. (Os05t0542500-01)	AT1G52690	LEA7 Late embryogenesis abundant protein 7
TraesCS6B02G059300	up	Os01g0601675	Leucine-rich repeat, N-terminal domain containing protein. (Os01t0601675-01)	AT2G34930	Disease resistance family protein / LRR family protein
TraesCS7B02G116600	up	Os05g0302700	Similar to ATP/ADP carrier protein. (Os05t0302700-01)	AT4G28390	AAC3 ADP,ATP carrier protein 3, mitochondrial
TraesCS3A02G455900	up	Os01g0934800	Alpha/beta hydrolase fold-1 domain containing protein. (Os01t0934800-00)	AT2G23620	MES1 Methylesterase 1
TraesCS5A02G450000	up	NA	NA	NA	NA
TraesCS3A02G483100	up	Os01g0944700	Similar to Beta-1,3-glucanase precursor. (Os01t0944700-01)	AT4G16260	Probable glucan endo-1,3-beta-glucosidase At4g16260
TraesCS3D02G057500	up	Os03g0176800	Domain of unknown function DUF1618 domain containing protein. (Os03t0176800-01)	AT2G26340	unknown protein
TraesCS5D02G029100	up	Os11g0564900	Leucine-rich repeat domain containing protein. (Os11t0564900-00)	AT2G34930	Disease resistance family protein / LRR family protein
TraesCS5B02G009300	up	NA	NA	NA	NA
TraesCS2B02G231700	up	Os10g0174548	Similar to Calcium binding EGF domain containing protein. (Os10t0174548-00)	AT1G21250	WAK1 Wall-associated receptor kinase 1
TraesCS1B02G282600	up	Os05g0437401	Conserved hypothetical protein. (Os05t0437401-00)	NA	NA
TraesCSU02G122200	up	Os11g0454200	Dehydrin RAB 16B. (Os11t0454200-01)	AT3G50980	XERO1 Dehydrin Xero 1
TraesCSU02G137500	up	Os08g0460000	Similar to Germin-like protein 1 precursor. (Os08t0460000-01)	AT1G72610	GLP1 Germin-like protein subfamily 3 member 1
TraesCS4B02G088500	up	Os06g0158900	Similar to Multidrug-resistance associated protein 3. (Os06t0158900-00)	AT3G59140	ABCC10 ABC transporter C family member 10
TraesCS7B02G002800	up	Os07g0107800	Similar to Phytosulfokine receptor precursor (EC 2.7.1.37) (Phytosulfokine LRR receptor kinase). (Os07t0107800-01)	AT2G02220	PSKR1 Phytosulfokine receptor 1
TraesCS2B02G591000	up	Os04g0677300	Harpin-induced 1 domain containing protein. (Os04t0677300-01)	AT5G36970	NHL25 NHL25
TraesCS6A02G127700	up	Os05g0341900	Similar to SAG20. (Os05t0341900-00)	AT5G05350	PLAC8 family protein
TraesCS4D02G326100	up	Os03g0133100	Conserved hypothetical protein. (Os03t0133100-01)	AT5G42290	At5g42290
TraesCS6B02G369200	up	Os07g0438600	Proteinase inhibitor I9, subtilisin propeptide domain containing protein. (Os07t0438600-01)	AT1G71950	At1g71950
TraesCS5A02G478100	up	Os03g0820300	TFIIIA-type zinc finger protein, Transcription activator, Abiotic stress tolerance (Os03t0820300-01)	AT3G53600	At3g53600
TraesCS5B02G182000	up	Os09g0325700	Protein phosphatase 2C, Abiotic stress response, Early panicle development (Os09t0325700-01)	AT2G29380	HAI3 HAI3
TraesCS6D02G328200	up	Os08g0114300	D-arabinono-1,4-lactone oxidase domain containing protein. (Os08t0114300-01)	AT2G46750	GULLO2 L-gulonolactone oxidase 2
TraesCS3B02G556500	up	Os01g0956200	Glycosyltransferase AER61, uncharacterized domain containing protein. (Os01t0956200-01)	AT2G41640	At2g41640/T32G6.16
TraesCS6D02G332900	up	Os11g0454200	Dehydrin RAB 16B. (Os11t0454200-01)	AT3G50980	XERO1 Dehydrin Xero 1
TraesCS4B02G210100	up	Os03g0268600	Similar to Protein phosphatase type 2C. (Os03t0268600-01)	AT1G07430	AIP1 Protein phosphatase 2C 3
TraesCS4D02G272200	up	Os03g0157700	Protein of unknown function DUF639 family protein. (Os03t0157700-01)	AT2G21720	Plant protein of unknown function (DUF639)
TraesCS5D02G307100	up	Os03g0305500	Argininosuccinate lyase, Root elongation (Os03t0305500-01)	AT5G10920	Argininosuccinate lyase, chloroplastic
TraesCS2B02G394600	up	Os04g0524500	Oligopeptide transporter OPT superfamily protein. (Os04t0524500-01)	AT1G65730	YSL7 Probable metal-nicotianamine transporter YSL7
TraesCS2A02G034000	up	Os12g0273800	Similar to OSIGBa0147O06.5 protein. (Os12t0273800-00)	AT2G27420	Cysteine proteinase
TraesCS2D02G002400	up	Os07g0141900	Similar to OSIGBa0148A10.13 protein. (Os07t0141900-00)	AT3G14470	RPPL1 Putative disease resistance RPP13-like protein 1
TraesCS2D02G129100	up	Os07g0575600	Similar to Lectin receptor-type kinase. (Os07t0575600-01)	AT2G37710	LECRK41 L-type lectin-domain containing receptor kinase IV.1
TraesCS1D02G242300	up	Os05g0542500	Similar to Isoform 2 of Late embryogenesis abundant protein, group 3. (Os05t0542500-01)	AT3G15670	LEA29 Late embryogenesis abundant protein 29
TraesCS4D02G101200	up	Os12g0187800	Conserved hypothetical protein. (Os12t0187800-00)	AT4G33467	Putative uncharacterized protein
TraesCS5D02G356400	up	Os02g0713500	F-box domain, cyclin-like domain containing protein. (Os02t0713500-00)	AT2G04230	F-box/FBD/LRR-repeat protein At2g04230
TraesCS7D02G383500	up	Os08g0140300	Aromatic L-amino acid decarboxylase (AADC), Senescence-induced serotonin biosynthesis (Os08t0140300-01)	AT2G20340	ELI5 Tyrosine decarboxylase 1
TraesCS7D02G513400	up	Os02g0491700	Putative germin-like protein 2-2. (Os02t0491700-00)	AT5G38960	Putative germin-like protein subfamily 1 member 12
TraesCS7D02G428800	up	Os08g0327700	Late embryogenesis abundant (LEA) group 1 family protein. (Os08t0327700-01)	AT5G06760	LEA46 LEA4-5
TraesCS2D02G217600	up	Os07g0550500	Hypothetical conserved gene. (Os07t0550500-01)	AT4G21380	SD18 Receptor-like serine/threonine-protein kinase SD1-8
TraesCS6B02G419700	up	NA	NA	NA	NA
TraesCS4D02G095900	up	Os06g0330400	Fatty acid hydroxylase domain containing protein. (Os06t0330400-00)	AT1G14290	SBH2 SBH2
TraesCS5A02G163500	up	Os09g0127700	Conserved hypothetical protein. (Os09t0127700-01)	AT4G31830	At4g31830
TraesCS3D02G408700	up	Os06g0138000	Similar to IMB1. (Os06t0138000-01)	AT3G27420	Bromodomain testis-specific protein
TraesCS4A02G400000	up	Os12g0559300	Similar to Leucine Rich Repeat family protein. (Os12t0559300-00)	AT1G59620	CW9 Disease resistance protein (CC-NBS-LRR class) family
TraesCS7D02G040700	up	Os10g0358200	Similar to NB-ARC domain containing protein. (Os10t0358200-00)	AT3G07040	RPM1 Disease resistance protein RPM1
TraesCSU02G127300	up	Os02g0232000	Similar to Heat shock transcription factor 29 (Fragment). (Os02t0232000-01)	AT3G24520	HSFC1 Heat stress transcription factor C-1
TraesCS2A02G126500	up	Os07g0575600	Similar to Lectin receptor-type kinase. (Os07t0575600-01)	AT2G37710	LECRK41 L-type lectin-domain containing receptor kinase IV.1
TraesCS2D02G449300	up	Os04g0589800	Late embryogenesis abundant (LEA) group 1 family protein. (Os04t0589800-01)	AT2G35300	LEA18 Late embryogenesis abundant protein 18
TraesCS4A02G353700	up	NA	NA	AT5G21280	At5g21280
TraesCS1A02G202900	up	Os10g0542100	Plant EC metallothionein-like protein, family 15 protein. (Os10t0542100-01)	AT2G42000	Plant EC metallothionein family protein
TraesCS1D02G381300	up	Os05g0550600	Similar to Nonspecific lipid-transfer protein 2 (nsLTP2) (7 kDa lipid transfer protein). (Os05t0550600-02)	AT3G18280	Bifunctional inhibitor/lipid-transfer protein/seed storage 2S albumin superfamily protein
TraesCS5B02G364300	up	Os08g0262500	Cytochrome P450 family protein. (Os08t0262500-01)	AT4G39490	CYP96A10 CYP96A10
TraesCS4A02G220300	up	Os03g0424200	Serine/threonine protein kinase-related domain containing protein. (Os03t0424200-01)	AT2G45910	PUB33 U-box domain-containing protein 33
TraesCS5A02G502200	up	Os07g0421600	Similar to transferase family protein. (Os07t0421600-00)	AT5G17540	At5g17540
TraesCS7D02G052500	up	Os06g0127100	Dehydration-responsive element-binding protein 1C. (Os06t0127100-01)	AT4G25480	DREB1A Dehydration-responsive element-binding protein 1A
TraesCS7D02G086600	up	Os06g0143100	Similar to Cadmium tolerant 1. (Os06t0143100-01)	NA	NA
TraesCS3B02G042700	up	Os01g0937050	Homolog of xylanase inhibitor, Chitinase-like protein, Defense response against pathogens, Growth regulation through calcium signaling (Os01t0937050-01)	AT1G03230	Eukaryotic aspartyl protease family protein
TraesCS5B02G048500	up	Os08g0189300	Germin-like protein 8-4, Disease resistance (Os08t0189300-01)	AT5G39110	Germin-like protein subfamily 1 member 14
TraesCS7D02G088100	up	Os06g0142200	Early nodulin. (Os06t0142200-01)	AT5G25940	Early nodulin-like protein
TraesCS5A02G424700	up	Os11g0454200	Dehydrin RAB 16B. (Os11t0454200-01)	AT3G50980	XERO1 Dehydrin Xero 1
TraesCS1A02G411200	up	Os05g0572700	Similar to protein phosphatase 2C ABI1. (Os05t0572700-01)	AT2G29380	HAI3 HAI3
TraesCS2D02G461700	up	Os04g0618600	Similar to Long hypocotyl in far-red 1 (bHLH-like protein HFR1) (Reduced phytochrome signaling) (Basic helix-loop-helix FBI1 protein) (Basic helix-loop-helix protein 26) (bHLH26) (AtbHLH026) (Reduced sensitivity to far-red light). (Os04t0618600-01)	AT2G20180	PIF1 Transcription factor PIF1
TraesCS4D02G027900	up	Os12g0638700	Plasma membrane H+ ATPase (EC 3.6.3.6). (Os12t0638700-01)	AT5G62670	AHA11 ATPase 11, plasma membrane-type
TraesCS5D02G168500	up	Os09g0127700	Conserved hypothetical protein. (Os09t0127700-01)	AT4G31830	At4g31830
TraesCS2A02G217200	up	Os07g0535800	Similar to SRK15 protein (Fragment). (Os07t0535800-01)	AT4G23280	CRK20 Putative cysteine-rich receptor-like protein kinase 20
TraesCS6B02G359600	up	Os02g0769100	Auxin responsive SAUR protein family protein. (Os02t0769100-01)	AT2G46690	SAUR32 Auxin-responsive protein SAUR32
TraesCS1A02G372700	up	Os02g0250600	Late embryogenesis abundant protein repeat containing protein. (Os02t0250600-01)	AT3G53040	Late embryogenesis abundant protein At3g53040
TraesCS4D02G173700	up	Os11g0220800	Similar to 60S ribosomal protein L10 (QM protein homolog). (Os11t0220800-01)	AT1G14320	RPL10A 60S ribosomal protein L10-1
TraesCS3D02G408400	up	Os09g0379900	Similar to Beta-glucan binding protein. (Os09t0379900-02)	AT5G15870	Glycosyl hydrolase family 81 protein
TraesCS3D02G254100	up	Os01g0705200	Late embryogenesis abundant protein repeat containing protein. (Os01t0705200-01)	AT3G15670	LEA29 Late embryogenesis abundant protein 29
TraesCS5A02G303400	up	Os12g0227400	Allyl alcohol dehydrogenase. (Os12t0227400-01)	AT3G03080	Putative NADP-dependent oxidoreductase
TraesCS6B02G383600	up	Os11g0454200	Dehydrin RAB 16B. (Os11t0454200-01)	AT3G50980	XERO1 Dehydrin Xero 1
TraesCS3A02G078400	up	Os03g0327800	NAC Family transcriptional activator, Abiotic stress response, Positive regulator of leaf senescence (Os03t0327800-01)	AT1G61110	NAC025 NAC transcription factor 25
TraesCS2D02G364800	up	Os04g0511200	EFA27 for EF hand, abscisic acid, 27kD. (Os04t0511200-01)	AT2G33380	PXG3 Probable peroxygenase 3
TraesCS1B02G393100	up	Os02g0565600	Similar to Homeodomain leucine zipper protein (Fragment). (Os02t0565600-01)	AT5G06710	HAT14 Homeobox-leucine zipper protein HAT14
TraesCS4A02G423600	up	Os06g0130800	Winged helix repressor DNA-binding domain containing protein. (Os06t0130800-01)	AT2G18050	HIS1-3 HIS1-3
TraesCS5A02G083700	up	Os05g0225800	Similar to Szp protein. (Os05t0225800-01)	NA	NA
TraesCS4A02G021700	up	Os03g0165900	Tetratricopeptide-like helical domain containing protein. (Os03t0165900-01)	AT1G04770	Protein SULFUR DEFICIENCY-INDUCED 2
TraesCS6A02G132700	up	Os02g0158900	Similar to SNF4. (Os02t0158900-01)	AT1G15330	PV42A SNF1-related protein kinase regulatory subunit gamma-like PV42a
TraesCS5D02G095900	up	Os05g0226000	Similar to Proline-rich protein. (Os05t0226000-00)	NA	NA
TraesCS1A02G374400	up	Os05g0550600	Similar to Nonspecific lipid-transfer protein 2 (nsLTP2) (7 kDa lipid transfer protein). (Os05t0550600-02)	AT3G18280	Bifunctional inhibitor/lipid-transfer protein/seed storage 2S albumin superfamily protein
TraesCS6B02G282100	up	Os02g0652800	Major facilitator superfamily MFS_1 protein. (Os02t0652800-01)	AT4G17550	Putative glycerol-3-phosphate transporter 4
TraesCS6A02G403200	up	Os11g0592100	Similar to Barwin. (Os11t0592100-01)	AT3G04720	HEL Hevein-like preproprotein
TraesCS7B02G484900	up	Os11g0454200	Dehydrin RAB 16B. (Os11t0454200-01)	AT3G50970	XERO2 Dehydrin Xero 2
TraesCS6D02G275600	up	Os11g0533400	Conserved hypothetical protein. (Os11t0533400-01)	AT5G07330	At5g07330
TraesCS1B02G445100	up	Os05g0576700	Oleosin family protein. (Os05t0576700-01)	AT3G18570	Oleosin family protein
TraesCS2B02G241800	up	Os07g0537000	Similar to Receptor protein kinase. (Os07t0537000-01)	AT4G23180	CRK10 Cysteine-rich receptor-like protein kinase 10
TraesCS5B02G160800	up	Os09g0127700	Conserved hypothetical protein. (Os09t0127700-01)	AT4G31830	At4g31830
TraesCS4B02G072300	up	Os12g0594000	WD40 repeat-like domain containing protein. (Os12t0594000-00)	AT4G34380	At4g34380
TraesCS2B02G082300	up	Os04g0227200	Protein kinase, catalytic domain domain containing protein. (Os04t0227200-00)	AT3G47570	Probable LRR receptor-like serine/threonine-protein kinase At3g47570
TraesCS2A02G350500	up	Os04g0494100	Cht5 Similar to Chitinase. (Os04t0494100-02)	AT2G43570	CHI CHI
TraesCS5D02G188600	up	Os09g0325700	Protein phosphatase 2C, Abiotic stress response, Early panicle development (Os09t0325700-01)	AT2G29380	HAI3 HAI3
TraesCS6D02G333100	up	Os11g0454200	Dehydrin RAB 16B. (Os11t0454200-01)	AT3G50980	XERO1 Dehydrin Xero 1
TraesCS2A02G460500	up	NA	NA	NA	NA
TraesCS3D02G275500	up	Os01g0743500	Cytosolic NADP malic enzyme. (Os01t0743500-01)	AT2G19900	NADP-ME1 NADP-dependent malic enzyme 1
TraesCS7D02G149000	up	Os02g0513100	Similar to MtN3 protein precursor. (Os02t0513100-01)	AT5G13170	SWEET15 Bidirectional sugar transporter SWEET15
TraesCS6D02G323600	up	Os10g0402400	Transferase family protein. (Os10t0402400-00)	AT3G29670	PMAT2 Phenolic glucoside malonyltransferase 2
TraesCS4D02G280400	up	Os03g0165900	Tetratricopeptide-like helical domain containing protein. (Os03t0165900-01)	AT1G04770	Protein SULFUR DEFICIENCY-INDUCED 2
TraesCS5B02G197400	up	Os09g0378700	Similar to ubiquitin-protein ligase. (Os09t0378700-00)	AT1G60190	PUB19 U-box domain-containing protein 19
TraesCS5B02G490800	up	Os03g0820300	TFIIIA-type zinc finger protein, Transcription activator, Abiotic stress tolerance (Os03t0820300-01)	AT3G53600	At3g53600
TraesCS7B02G050500	up	Os02g0513100	Similar to MtN3 protein precursor. (Os02t0513100-01)	AT5G13170	SWEET15 Bidirectional sugar transporter SWEET15
TraesCS7B02G326300	up	Os06g0698200	Similar to Homeobox-leucine zipper protein HOX18. (Os06t0698200-00)	AT5G06710	HAT14 Homeobox-leucine zipper protein HAT14
TraesCS4D02G210900	up	Os03g0268600	Similar to Protein phosphatase type 2C. (Os03t0268600-01)	AT1G07430	AIP1 Protein phosphatase 2C 3
TraesCS5D02G012100	up	Os05g0416400	Similar to Cytochrome P450 CYP51H10. (Os05t0416400-00)	AT1G11680	CYP51G1 Sterol 14-demethylase
TraesCS7A02G147300	up	Os02g0513100	Similar to MtN3 protein precursor. (Os02t0513100-01)	AT5G13170	SWEET15 Bidirectional sugar transporter SWEET15
TraesCS2B02G582100	up	Os11g0592000	Similar to Barwin. (Os11t0592000-01)	AT3G04720	HEL Hevein-like preproprotein
TraesCS3D02G219400	up	Os12g0242500	Conserved hypothetical protein. (Os12t0242500-01)	AT3G48510	At3g48510
TraesCS3B02G262800	up	Os01g0654400	Similar to Salt tolerant correlative protein. (Os01t0654400-01)	AT2G21820	At2g21820
TraesCS5B02G426700	up	Os11g0454200	Dehydrin RAB 16B. (Os11t0454200-01)	AT3G50980	XERO1 Dehydrin Xero 1
TraesCS2A02G000400	up	Os01g0846300	Similar to Protein phosphatase 2C. (Os01t0846300-01)	AT5G51760	AHG1 Probable protein phosphatase 2C 75
TraesCS4A02G119900	up	Os03g0305600	Mitochondrial import inner membrane translocase, subunit Tim17/22 family protein. (Os03t0305600-01)	AT4G16160	OEP162 ATOEP16-S
TraesCS1D02G078100	up	Os01g0234100	Transcriptional factor B3 family protein. (Os01t0234100-01)	AT5G42700	AP2/B3-like transcriptional factor family protein
TraesCS2B02G483300	up	Os04g0618600	Similar to Long hypocotyl in far-red 1 (bHLH-like protein HFR1) (Reduced phytochrome signaling) (Basic helix-loop-helix FBI1 protein) (Basic helix-loop-helix protein 26) (bHLH26) (AtbHLH026) (Reduced sensitivity to far-red light). (Os04t0618600-01)	AT1G09530	PIF3 Transcription factor PIF3
TraesCS2B02G023600	up	Os01g0846300	Similar to Protein phosphatase 2C. (Os01t0846300-01)	AT5G51760	AHG1 Probable protein phosphatase 2C 75
TraesCS6A02G184500	up	Os02g0214400	Similar to Pectate lyase homolog (EC 4.2.2.2) (Fragment). (Os02t0214400-01)	AT3G01270	Pectate lyase
TraesCS4B02G268100	up	Os03g0191900	Pathogenesis-related transcriptional factor and ERF domain containing protein. (Os03t0191900-01)	AT4G39780	ERF060 Ethylene-responsive transcription factor ERF060
TraesCS5D02G038800	up	Os03g0645900	Carotenoid oxygenase family protein. (Os03t0645900-00)	AT3G14440	NCED3 9-cis-epoxycarotenoid dioxygenase NCED3, chloroplastic
TraesCS2B02G187200	up	Os07g0624600	Similar to Trehalose-6-phosphate phosphatase. (Os07t0624600-01)	AT4G39770	TPPH Probable trehalose-phosphate phosphatase H
TraesCS2D02G507800	up	Os04g0652700	Similar to Nuclease PA3. (Os04t0652700-01)	AT4G21585	ENDO4 endonuclease 4
TraesCS4A02G235900	up	Os03g0610650	Similar to cDNA clone:002-125-A07, full insert sequence. (Os03t0610650-01)	AT1G47710	Serine protease inhibitor (SERPIN) family protein
TraesCS5D02G083000	up	Os12g0583300	Peptidase aspartic, catalytic domain containing protein. (Os12t0583300-01)	AT2G03200	At2g03200
TraesCS5B02G336900	up	Os11g0183150	Ankyrin repeat domain containing protein. (Os11t0183150-00)	AT4G03500	Ankyrin repeat family protein
TraesCS7B02G055200	up	Os02g0102300	Arsenate reductase, Sulfurtransferase/rhodanese-like protein, Regulation of arsenic accumulation (Os02t0102300-01)	AT5G66170	STR18 Sulfurtransferase 18
TraesCS1A02G414000	up	Os05g0575000	Similar to predicted protein. (Os05t0575000-01)	AT2G25625	Expressed protein
TraesCS7B02G253700	up	Os02g0113200	Similar to Cytochrome P450-like protein. (Os02t0113200-00)	AT1G11680	CYP51G1 Sterol 14-demethylase
TraesCS7D02G418200	up	Os10g0180800	Wall-associated kinase, Negative regulation of rice blast resistance (Os10t0180800-01)	AT1G21230	WAK5 Wall-associated receptor kinase 5
TraesCS3A02G149900	up	Os01g0225000	Mitochondrial carrier protein domain containing protein. (Os01t0225000-00)	AT1G79900	BAC2 Mitochondrial arginine transporter BAC2
TraesCS7D02G161200	up	Os01g0382400	Similar to Pathogenesis-related protein PRB1-2 precursor. (Os01t0382400-01)	AT2G14610	PR1 Pathogenesis-related protein 1
TraesCS7A02G042200	up	Os10g0468500	Serine/threonine protein kinase-related domain containing protein. (Os10t0468500-01)	AT1G35710	Probable leucine-rich repeat receptor-like protein kinase At1g35710
TraesCS2A02G048300	up	Os04g0188500	Conserved hypothetical protein. (Os04t0188500-01)	NA	NA
TraesCS2B02G358100	up	Os04g0481600	WD-40 repeat containing protein. (Os04t0481600-00)	AT1G24530	F21J9.19
TraesCS7B02G271800	up	Os06g0554600	Conserved hypothetical protein. (Os06t0554600-00)	AT1G52140	Avr9/Cf-9 rapidly elicited protein
TraesCS6D02G170500	up	Os02g0214400	Similar to Pectate lyase homolog (EC 4.2.2.2) (Fragment). (Os02t0214400-01)	AT3G01270	Pectate lyase
TraesCS6B02G320800	up	Os11g0208900	Leucine rich repeat containing protein kinase. (Os11t0208900-01)	AT5G56040	Leucine-rich receptor-like protein kinase family protein
TraesCS6D02G333200	up	Os11g0454200	Dehydrin RAB 16B. (Os11t0454200-01)	AT3G50980	XERO1 Dehydrin Xero 1
TraesCS7D02G469200	up	Os08g0408500	Pathogenesis-related transcriptional factor and ERF domain containing protein. (Os08t0408500-01)	AT1G22190	RAP2-13 Ethylene-responsive transcription factor RAP2-13
TraesCS3D02G301100	up	Os01g0765400	Protease inhibitor I4, serpin, plant domain containing protein. (Os01t0765400-01)	AT1G47710	Serine protease inhibitor (SERPIN) family protein
TraesCS1B02G438600	up	Os12g0270300	NB-ARC domain containing protein. (Os12t0270300-01)	AT3G07040	RPM1 Disease resistance protein RPM1
TraesCS7B02G244000	up	Os02g0629800	Similar to Defensin precursor. (Os02t0629800-01)	AT2G02120	PDF2.1 Defensin-like protein 4
TraesCS7A02G225600	up	Os05g0273800	Similar to Soluble epoxide hydrolase. (Os05t0273800-01)	AT4G02340	AT4g02340 protein
TraesCS7A02G333100	up	Os06g0341300	Seed maturation protein domain containing protein. (Os06t0341300-01)	AT3G22490	RAB28 Late embryogenesis abundant protein 31
TraesCS5A02G424800	up	Os11g0454200	Dehydrin RAB 16B. (Os11t0454200-01)	AT3G50980	XERO1 Dehydrin Xero 1
TraesCS7A02G378800	up	Os09g0368200	Similar to polyamine oxidase precursor. (Os09t0368200-00)	AT5G13700	PAO1 Polyamine oxidase 1
TraesCS4A02G459700	up	Os06g0110200	Late embryogenesis abundant (LEA) group 1 family protein. (Os06t0110200-01)	AT1G32560	LEA6 Late embryogenesis abundant protein 6
TraesCS1B02G168500	up	Os10g0471100	Protein with high similarity to proteins involved in wax production, Cuticular wax biosynthesis (Os10t0471100-01)	AT1G02205	CER1 Fatty acid hydroxylase superfamily
TraesCS3A02G300300	up	Os12g0187800	Conserved hypothetical protein. (Os12t0187800-00)	AT4G33467	Putative uncharacterized protein
TraesCS7D02G272800	up	NA	NA	NA	NA
TraesCS5A02G318000	up	Os09g0530300	Cytochrome P450 family protein. (Os09t0530300-01)	AT3G48310	CYP71A22 Cytochrome P450 71A22
TraesCS6A02G307300	up	Os02g0745100	Aquaporin NIP III subfamily protein, Aquaporin, Silicon influx transporter, Arsenic species (As) uptake, Arsenite efflux, Selenite (Se) uptake, Water transport (Os02t0745100-01)	AT5G37820	NA
TraesCS3B02G317400	up	Os01g0727600	Conserved hypothetical protein. (Os01t0727600-01)	AT1G29640	At1g29640
TraesCS7A02G450200	up	Os01g0179600	UDP-glucuronosyl/UDP-glucosyltransferase family protein. (Os01t0179600-01)	AT4G15550	UGT75D1 UDP-glycosyltransferase 75D1
TraesCS1A02G406300	up	Os01g0662600	Similar to NifU-like protein. (Os01t0662600-01)	AT4G22220	ISU1 Iron-sulfur cluster assembly protein
TraesCS2A02G571600	up	Os04g0688200	Similar to Peroxidase (EC 1.11.1.7). (Os04t0688200-01)	AT1G71695	PER12 Peroxidase
TraesCS3A02G327100	up	Os01g0794400	Thioredoxin domain 2 containing protein. (Os01t0794400-01)	AT1G60420	Probable nucleoredoxin 1
TraesCS3B02G568300	up	Os02g0232000	Similar to Heat shock transcription factor 29 (Fragment). (Os02t0232000-01)	AT3G24520	HSFC1 Heat stress transcription factor C-1
TraesCS7D02G199900	up	Os06g0246500	Similar to Pyruvate dehydrogenase E1 alpha subunit (EC 1.2.4.1). (Os06t0246500-01)	AT1G24180	IAR4 Pyruvate dehydrogenase E1 component subunit alpha-2, mitochondrial
TraesCS6D02G231900	up	Os04g0551600	Zinc finger, FYVE/PHD-type domain containing protein. (Os04t0551600-01)	AT1G02070	At1g02070
TraesCS5A02G369900	up	Os11g0454200	Dehydrin RAB 16B. (Os11t0454200-01)	AT3G50980	XERO1 Dehydrin Xero 1
TraesCS6D02G333600	up	Os11g0454200	Dehydrin RAB 16B. (Os11t0454200-01)	AT3G50980	XERO1 Dehydrin Xero 1
TraesCS2B02G300300	up	Os04g0386700	Similar to OSIGBa0148P16.6 protein. (Os04t0386700-01)	AT1G27990	AT1G27990 protein
TraesCS2D02G021500	up	Os02g0278400	Cytochrome P450 family protein. (Os02t0278400-01)	AT3G48280	CYP71A25 Cytochrome P450 71A25
TraesCS1A02G305600	up	NA	NA	NA	NA
TraesCS4A02G490700	up	Os04g0618700	FLS2 Protein kinase, core domain containing protein. (Os04t0618700-01)	AT1G17230	Leucine-rich receptor-like protein kinase family protein
TraesCS5D02G391000	up	Os09g0275400	Cytochrome P450 family protein. (Os09t0275400-01)	AT3G26330	CYP71B37 Cytochrome P450 71B37
TraesCS3B02G257800	up	Os01g0633400	Cystathionine beta-synthase, core domain containing protein. (Os01t0633400-01)	AT3G48530	KING1 SNF1-related protein kinase regulatory subunit gamma-1
TraesCS2B02G521800	up	Os03g0390200	Serine/threonine protein kinase, Hyperosmotic stress response (Os03t0390200-01)	AT4G33950	SRK2E Serine/threonine-protein kinase SRK2E
TraesCS5D02G379300	up	Os11g0454200	Dehydrin RAB 16B. (Os11t0454200-01)	AT5G66400	RAB18 RAB18
TraesCS6D02G333000	up	Os11g0454200	Dehydrin RAB 16B. (Os11t0454200-01)	AT3G50980	XERO1 Dehydrin Xero 1
TraesCS7B02G318800	up	Os06g0701600	Monovalent cation transporter, Na+ and K+ transport (Os06t0701600-01)	AT4G10310	HKT1 Sodium transporter HKT1
TraesCS4B02G097200	up	Os10g0545200	Similar to 4,4-dimethyl-sterol C4-methyl-oxidase (Fragment). (Os10t0545200-01)	AT4G22756	SMO1-2 Methylsterol monooxygenase 1-2
TraesCS3D02G349400	up	Os05g0462000	Similar to plant-specific domain TIGR01589 family protein. (Os05t0462000-00)	AT3G55240	Putative uncharacterized protein At3g55240
TraesCS2D02G295000	up	Os04g0415800	Similar to OSIGBa0092M08.2 protein. (Os04t0415800-00)	AT5G05960	At5g05960
TraesCS4B02G079100	up	Os03g0610650	Similar to cDNA clone:002-125-A07, full insert sequence. (Os03t0610650-01)	AT1G47710	Serine protease inhibitor (SERPIN) family protein
TraesCS7B02G261900	up	Os06g0581500	Protein kinase, core domain containing protein. (Os06t0581500-01)	AT3G47570	Probable LRR receptor-like serine/threonine-protein kinase At3g47570
TraesCS6D02G397500	up	NA	NA	NA	NA
TraesCS5D02G408200	up	Os10g0542900	Cht8 Similar to chitinase. (Os10t0542900-01)	AT3G12500	CHI-B Basic endochitinase B
TraesCS2A02G467500	up	Os02g0537000	Pectinesterase inhibitor domain containing protein. (Os02t0537000-01)	NA	NA
TraesCS1D02G089900	up	Os10g0379100	Transferase family protein. (Os10t0379100-01)	AT5G48930	HST Shikimate O-hydroxycinnamoyltransferase
TraesCS1B02G119600	up	Os10g0153900	Serine/threonine protein kinase domain containing protein. (Os10t0153900-01)	AT1G67580	Protein kinase superfamily protein
TraesCS5D02G074900	up	Os12g0594000	WD40 repeat-like domain containing protein. (Os12t0594000-00)	AT3G18950	En/Spm-like transposon protein-like
TraesCS2D02G155500	up	Os07g0637100	Molecular chaperone, heat shock protein, Hsp40, DnaJ domain containing protein. (Os07t0637100-01)	AT3G62190	AT3g62190/T17J13_150
TraesCS5D02G244000	up	Os09g0455300	Similar to INDEHISCENT protein. (Os09t0455300-01)	AT5G67060	HEC1 HEC1
TraesCS3B02G053058	up	Os03g0374900	Similar to cationic amino acid transporter. (Os03t0374900-00)	AT3G13620	PUT4
TraesCS3A02G077100	up	Os06g0265000	Asparagine synthetase, Long-distance transport of asparagine (Os06t0265000-01)	AT3G47340	ASN1 DIN6
TraesCS2D02G563900	up	Os03g0138200	Cytochrome P450 family protein. (Os03t0138200-01)	AT4G39490	CYP96A10 CYP96A10
TraesCS5D02G491000	up	Os03g0820300	TFIIIA-type zinc finger protein, Transcription activator, Abiotic stress tolerance (Os03t0820300-01)	AT5G59820	ZAT12 Zinc finger protein ZAT12
TraesCS7A02G387000	up	Os08g0140300	Aromatic L-amino acid decarboxylase (AADC), Senescence-induced serotonin biosynthesis (Os08t0140300-01)	AT2G20340	ELI5 Tyrosine decarboxylase 1
TraesCS1B02G381500	up	Os05g0542500	Similar to Isoform 2 of Late embryogenesis abundant protein, group 3. (Os05t0542500-01)	AT1G52690	LEA7 Late embryogenesis abundant protein 7
TraesCS4A02G431400	up	Os12g0198700	Similar to Jasmonate-induced protein. (Os12t0198700-01)	AT4G38700	DIR15 Dirigent protein 15
TraesCS5A02G183600	up	Os09g0325700	Protein phosphatase 2C, Abiotic stress response, Early panicle development (Os09t0325700-01)	AT2G29380	HAI3 HAI3
TraesCS5B02G041500	up	Os05g0476000	Protein of unknown function DUF688 domain containing protein. (Os05t0476000-01)	NA	NA
TraesCS3A02G528900	up	Os01g0559600	Similar to C13 endopeptidase NP1 precursor. (Os01t0559600-01)	AT4G32940	GAMMA-VPE GAMMAVPE
TraesCS6D02G222600	up	Os02g0649300	HD-ZIP I protein, Transcription activator, Stress response, Panicle development (Os02t0649300-01)	AT2G46680	ATHB-7 Homeobox-leucine zipper protein ATHB-7
TraesCS4B02G367000	up	Os03g0124200	Similar to Pto-like protein kinase F. (Os03t0124200-01)	AT3G46290	HERK1 Receptor-like protein kinase HERK 1
TraesCS4A02G098600	up	Os03g0277300	Heat shock protein 70. (Os03t0277300-01)	AT5G02500	MED37E Probable mediator of RNA polymerase II transcription subunit 37e
TraesCS7A02G151200	up	Os02g0102300	Arsenate reductase, Sulfurtransferase/rhodanese-like protein, Regulation of arsenic accumulation (Os02t0102300-01)	AT5G66170	STR18 Sulfurtransferase 18
TraesCS1B02G004100	up	Os10g0174548	Similar to Calcium binding EGF domain containing protein. (Os10t0174548-00)	AT1G21250	WAK1 Wall-associated receptor kinase 1
TraesCS4D02G278400	up	Os07g0162500	Alpha/beta hydrolase fold-3 domain containing protein. (Os07t0162500-02)	AT5G06570	alpha/beta-Hydrolases superfamily protein
TraesCS6B02G383500	up	Os11g0454200	Dehydrin RAB 16B. (Os11t0454200-01)	AT3G50980	XERO1 Dehydrin Xero 1
TraesCS6B02G312700	up	Os02g0707900	Rossmann-like alpha/beta/alpha sandwich fold domain containing protein. (Os02t0707900-01)	AT5G14680	Adenine nucleotide alpha hydrolases-like superfamily protein
TraesCS1A02G084600	up	NA	NA	NA	NA
TraesCS1D02G210900	up	Os10g0548100	Similar to DM280 protein. (Os10t0548100-01)	AT5G52420	Putative uncharacterized protein
TraesCS5A02G243900	up	Os05g0569500	Similar to Embryo-specific protein. (Os05t0569500-01)	AT1G05510	OBAP1A Oil body-associated protein 1A
TraesCS4B02G017300	up	Os03g0661600	Similar to Alpha-amylase/trypsin inhibitor (Antifungal protein). (Os03t0661600-01)	AT4G11650	OSM34 OSM34
TraesCS3D02G078900	up	Os03g0327800	NAC Family transcriptional activator, Abiotic stress response, Positive regulator of leaf senescence (Os03t0327800-01)	AT1G61110	NAC025 NAC transcription factor 25
TraesCS3D02G066300	up	NA	NA	NA	NA
TraesCS6B02G291400	up	Os02g0692700	Similar to PLATZ transcription factor. (Os02t0692700-01)	AT1G32700	PLATZ transcription factor family protein
TraesCS5A02G090600	up	Os12g0555000	Similar to Probenazole-inducible protein PBZ1. (Os12t0555000-01)	NA	NA
TraesCS7B02G229300	up	Os08g0398800	Cleavage and polyadenylation specificity factor, 25 kDa subunit domain containing protein. (Os08t0398800-02)	AT4G29820	CFIS1 Pre-mRNA cleavage factor Im 25 kDa subunit 1
TraesCS5A02G064500	up	Os12g0592900	Conserved hypothetical protein. (Os12t0592900-02)	NA	NA
TraesCS5A02G091300	up	Os03g0388900	Peptidase C14, caspase catalytic domain containing protein. (Os03t0388900-01)	AT1G02170	AMC1 MCP1b
TraesCS7D02G379100	up	Os04g0244800	Heavy metal transport/detoxification protein domain containing protein. (Os04t0244800-01)	AT4G38580	HIPP26 HIPP26
TraesCS7D02G538300	up	Os04g0223500	Dimethylaniline monooxygenase, N-oxide-forming domain containing protein. (Os04t0223500-01)	AT1G19250	FMO1 Probable flavin-containing monooxygenase 1
TraesCS7A02G057700	up	Os06g0127100	Dehydration-responsive element-binding protein 1C. (Os06t0127100-01)	AT4G25480	DREB1A Dehydration-responsive element-binding protein 1A
TraesCS5A02G253800	up	Os09g0517800	Cyclin-like F-box domain containing protein. (Os09t0517800-01)	AT3G22730	Putative F-box/kelch-repeat protein At3g22730
TraesCS3A02G307900	up	NA	NA	NA	NA
TraesCS5A02G356300	up	Os09g0555500	Similar to Chloroplast phytoene synthase 3. (Os09t0555500-01)	AT5G17230	PSY PHYTOENE SYNTHASE
TraesCS7B02G446100	up	Os06g0716100	Similar to Chaperone protein dnaJ. (Os06t0716100-01)	AT2G17880	At2g17880
TraesCS1B02G243700	up	Os05g0363100	Similar to Monoglyceride lipase. (Os05t0363100-01)	AT2G47630	Alpha/beta-Hydrolases superfamily protein
TraesCS5A02G198800	up	Os09g0378700	Similar to ubiquitin-protein ligase. (Os09t0378700-00)	AT1G60190	PUB19 U-box domain-containing protein 19
TraesCS4D02G016100	up	Os03g0793700	RmlC-like jelly roll fold domain containing protein. (Os03t0793700-01)	AT3G22640	PAP85 Vicilin-like seed storage protein At3g22640
TraesCS1B02G195500	up	Os10g0524300	Peptidoglycan-binding lysin domain domain containing protein. (Os10t0524300-01)	AT3G52790	At3g52790
TraesCS2A02G263800	up	Os07g0115500	Hypothetical protein. (Os07t0115500-01)	AT5G43150	At5g43150
TraesCS6D02G016100	up	Os11g0564900	Leucine-rich repeat domain containing protein. (Os11t0564900-00)	AT2G34930	Disease resistance family protein / LRR family protein
TraesCS2B02G046000	up	Os05g0414300	NB-ARC domain containing protein. (Os05t0414300-01)	AT3G14460	Putative disease resistance protein At3g14460
TraesCS2B02G107100	up	Os03g0299600	Wound-induced protein, Wun1 domain containing protein. (Os03t0299600-01)	AT3G10985	SAG20 Senescence associated gene 20
TraesCS5B02G263000	up	Os09g0486700	Similar to P90 ribosomal S6 kinase. (Os09t0486700-01)	AT1G51170	UNC Serine/threonine-protein kinase UCN
TraesCS7D02G014300	up	Os12g0187800	Conserved hypothetical protein. (Os12t0187800-00)	AT4G33467	Putative uncharacterized protein
TraesCS2B02G490400	up	Os02g0537000	Pectinesterase inhibitor domain containing protein. (Os02t0537000-01)	NA	NA
TraesCS3B02G178200	up	Os01g0226400	ATPase, AAA-type, core domain containing protein. (Os01t0226400-01)	AT1G64110	P-loop containing nucleoside triphosphate hydrolases superfamily protein
TraesCS3A02G148000	up	Os01g0221400	Conserved hypothetical protein. (Os01t0221400-00)	AT5G41761	Putative uncharacterized protein
TraesCS7D02G020079	up	NA	NA	NA	NA
TraesCS4A02G094300	up	Os03g0268600	Similar to Protein phosphatase type 2C. (Os03t0268600-01)	AT1G07430	AIP1 Protein phosphatase 2C 3
TraesCS3D02G328500	up	Os01g0810800	Hypothetical conserved gene. (Os01t0810800-01)	AT4G29990	Leucine-rich repeat transmembrane protein kinase protein
TraesCS3B02G266200	up	Os01g0656200	Protein phosphatase 2C family protein. (Os01t0656200-01)	AT2G29380	HAI3 HAI3
TraesCS6D02G117400	up	Os02g0153200	Protein kinase, core domain containing protein. (Os02t0153200-01)	AT1G17240	AtRLP2 receptor like protein 2
TraesCS7B02G259900	up	Os06g0590700	UDP-glucuronosyl/UDP-glucosyltransferase family protein. (Os06t0590700-01)	AT5G14860	Glycosyltransferase
TraesCS6B02G383800	up	Os11g0454200	Dehydrin RAB 16B. (Os11t0454200-01)	AT3G50980	XERO1 Dehydrin Xero 1
TraesCS5B02G426800	up	Os11g0454200	Dehydrin RAB 16B. (Os11t0454200-01)	AT3G50980	XERO1 Dehydrin Xero 1
TraesCS7B02G192200	up	Os06g0320200	Similar to OSIGBa0135C13.7 protein. (Os06t0320200-01)	AT5G44640	BGLU13 Beta-glucosidase 13
TraesCS4D02G264000	up	Os03g0195800	Similar to Sulfate transporter (Fragment). (Os03t0195800-01)	AT1G22150	NA
TraesCS3D02G159200	up	Os01g0226400	ATPase, AAA-type, core domain containing protein. (Os01t0226400-01)	AT1G64110	P-loop containing nucleoside triphosphate hydrolases superfamily protein
TraesCS6A02G106000	up	Os02g0102300	Arsenate reductase, Sulfurtransferase/rhodanese-like protein, Regulation of arsenic accumulation (Os02t0102300-01)	AT5G66170	STR18 Sulfurtransferase 18
TraesCS1A02G374500	up	Os05g0550600	Similar to Nonspecific lipid-transfer protein 2 (nsLTP2) (7 kDa lipid transfer protein). (Os05t0550600-02)	AT3G18280	Bifunctional inhibitor/lipid-transfer protein/seed storage 2S albumin superfamily protein
TraesCS7D02G340400	up	Os06g0341300	Seed maturation protein domain containing protein. (Os06t0341300-01)	AT3G22490	RAB28 Late embryogenesis abundant protein 31
TraesCS1D02G337300	up	Os05g0515200	Cytochrome P450 family protein. (Os05t0515200-01)	AT3G48280	CYP71A25 Cytochrome P450 71A25
TraesCS2D02G428500	up	Os04g0607500	Ion transporter , Na+ transport (Os04t0607500-01)	AT4G10310	HKT1 Sodium transporter HKT1
TraesCS4B02G044700	up	Os03g0709300	Similar to Chemocyanin precursor (Basic blue protein) (Plantacyanin). (Os03t0709300-01)	AT2G02850	ARPN Basic blue protein
TraesCS3D02G357200	up	Os01g0848200	Similar to Delta 1-pyrroline-5-carboxylate synthetase (P5CS)	AT3G55610	P5CSB Delta-1-pyrroline-5-carboxylate synthase
TraesCS2A02G283000	up	Os04g0386700	Similar to OSIGBa0148P16.6 protein. (Os04t0386700-01)	AT1G27990	AT1G27990 protein
TraesCS3A02G491100	up	Os02g0721700	Similar to Gpi-anchored protein (Fragment). (Os02t0721700-01)	AT5G56170	LLG1 LLG1
TraesCS5A02G017900	up	Os12g0630500	Similar to Thaumatin-like protein. (Os12t0630500-01)	AT4G11650	OSM34 OSM34
TraesCS2B02G184200	up	Os05g0379300	Conserved hypothetical protein. (Os05t0379300-01)	AT2G35290	At2g35290
TraesCS7A02G382700	up	Os04g0244800	Heavy metal transport/detoxification protein domain containing protein. (Os04t0244800-01)	AT4G38580	HIPP26 HIPP26
TraesCS3A02G231000	up	Os05g0577200	Carboxylesterase, type B family protein. (Os05t0577200-01)	AT5G15860	ICME Isoprenylcysteine alpha-carbonyl methylesterase ICME
TraesCS7A02G213700	up	Os07g0178800	Similar to Low molecular mass early light-inducible protein HV90, chloroplast precursor (ELIP). (Os07t0178800-01)	AT3G22840	ELIP1 ELIP1
TraesCS3D02G109100	up	Os01g0192300	Similar to I-box binding factor (Fragment). (Os01t0192300-01)	AT5G47390	KUA1 Transcription factor KUA1
TraesCS5D02G494000	up	Os09g0272900	Disease resistance protein domain containing protein. (Os09t0272900-01)	AT1G12220	RPS5 Disease resistance protein
TraesCS2B02G059700	up	Os04g0188500	Conserved hypothetical protein. (Os04t0188500-01)	NA	NA
TraesCS2B02G101800	up	Os03g0292100	Hypothetical conserved gene. (Os03t0292100-01)	AT2G30020	PP2C-type phosphatase AP2C1
TraesCS2B02G060500	up	Os04g0188500	Conserved hypothetical protein. (Os04t0188500-01)	NA	NA
TraesCS6D02G217800	up	Os02g0638650	Pathogenesis-related transcriptional factor and ERF domain containing protein. (Os02t0638650-01)	AT2G20880	ERF053 Ethylene-responsive transcription factor ERF053
TraesCS1A02G372900	up	Os02g0565600	Similar to Homeodomain leucine zipper protein (Fragment). (Os02t0565600-01)	AT5G06710	HAT14 Homeobox-leucine zipper protein HAT14
TraesCS4B02G181900	up	Os03g0308700	Conserved hypothetical protein. (Os03t0308700-00)	NA	NA
TraesCS2D02G257100	up	Os07g0123900	Similar to cold shock protein-1. (Os07t0123900-01)	AT4G21620	AT4g21620/F17L22_80
TraesCS5D02G066200	up	Os05g0464100	MCM family protein. (Os05t0464100-01)	NA	NA
TraesCS3D02G355900	up	Os01g0846300	Similar to Protein phosphatase 2C. (Os01t0846300-01)	AT1G07430	AIP1 Protein phosphatase 2C 3
TraesCS1B02G285900	up	Os05g0444200	Similar to T6J4.5 protein (WIP6 protein). (Os05t0444200-01)	AT1G08290	WIP3 Zinc finger protein WIP3
TraesCS7A02G176400	up	Os08g0402500	Protein of unknown function DUF761, plant domain containing protein. (Os08t0402500-01)	NA	NA
TraesCS7D02G159500	up	NA	NA	NA	NA
TraesCS7A02G309600	up	Os02g0666700	Permease for cytosine/purines, uracil, thiamine, allantoin family protein. (Os02t0666700-01)	AT5G03555	NCS1 Purine-uracil permease NCS1
TraesCS3D02G514000	up	Os01g0962100	Conserved hypothetical protein. (Os01t0962100-01)	AT5G45310	AT5g45310/K9E15_9
TraesCS7B02G143800	up	Os08g0511000	Pentatricopeptide repeat domain containing protein. (Os08t0511000-01)	AT3G05240	PCMP-E82 Putative pentatricopeptide repeat-containing protein At3g05240
TraesCS5D02G386700	up	Os03g0638900	Cyclin-like F-box domain containing protein. (Os03t0638900-01)	AT3G48880	F-box/LRR-repeat protein At3g48880
TraesCS5A02G063100	up	Os11g0498600	Similar to HVA22 protein. (Os11t0498600-01)	AT5G50720	HVA22E HVA22-like protein
TraesCS1A02G103000	up	Os05g0148900	Similar to Glutathione-S-transferase 19E50. (Os05t0148900-01)	AT3G62760	GSTF13 Glutathione S-transferase F13
TraesCS1A02G415100	up	Os05g0576700	Oleosin family protein. (Os05t0576700-01)	AT3G18570	Oleosin family protein
TraesCS6D02G010100	up	Os12g0559200	Lipoxygenase (EC 1.13.11.12). (Os12t0559200-01)	AT3G45140	LOX2 Lipoxygenase 2, chloroplastic
TraesCS5B02G015500	up	Os12g0630500	Similar to Thaumatin-like protein. (Os12t0630500-01)	AT4G11650	OSM34 OSM34
TraesCS4A02G296300	up	Os03g0661600	Similar to Alpha-amylase/trypsin inhibitor (Antifungal protein). (Os03t0661600-01)	AT4G11650	OSM34 OSM34
TraesCS1D02G097000	up	Os12g0506700	Carbamoyl phosphate synthetase, large subunit, ATP-binding domain containing protein. (Os12t0506700-01)	AT1G65090	unknown protein
TraesCS2B02G541900	up	Os02g0587000	Similar to Glycine rich protein (Fragment). (Os02t0587000-01)	NA	NA
TraesCS2A02G302700	up	Os04g0430200	PLC-like phosphodiesterase, TIM beta/alpha-barrel domain domain containing protein. (Os04t0430200-01)	AT1G49740	F14J22.5 protein
TraesCS7B02G412400	up	Os06g0651200	Conserved hypothetical protein. (Os06t0651200-01)	AT2G38465	Expressed protein
TraesCS4D02G175700	up	Os03g0327800	NAC Family transcriptional activator, Abiotic stress response, Positive regulator of leaf senescence (Os03t0327800-01)	AT3G04070	NAC047 NAC transcription factor 47
TraesCS5D02G310500	up	Os12g0227400	Allyl alcohol dehydrogenase. (Os12t0227400-01)	AT3G03080	Putative NADP-dependent oxidoreductase
TraesCS2B02G160100	up	Os07g0668700	Lipase, class 3 family protein. (Os07t0668700-01)	AT5G18640	alpha/beta-Hydrolases superfamily protein
TraesCS5D02G343400	up	Os11g0183150	Ankyrin repeat domain containing protein. (Os11t0183150-00)	AT1G03670	Ankyrin repeat family protein
TraesCS3A02G362200	up	Os01g0846300	Similar to Protein phosphatase 2C. (Os01t0846300-01)	AT2G29380	HAI3 HAI3
TraesCS6D02G332700	up	NA	NA	NA	NA
TraesCS7B02G312800	up	Os06g0705400	Hypothetical conserved gene. (Os06t0705400-01)	AT1G73780	Bifunctional inhibitor/lipid-transfer protein/seed storage 2S albumin superfamily protein
TraesCS5A02G103700	up	Os06g0168600	Ribonucleotide reductase, Chloroplast biogenesis (Os06t0168600-01)	AT2G21790	RNR1 Ribonucleoside-diphosphate reductase large subunit
TraesCS2A02G461700	up	Os04g0618600	Similar to Long hypocotyl in far-red 1 (bHLH-like protein HFR1) (Reduced phytochrome signaling) (Basic helix-loop-helix FBI1 protein) (Basic helix-loop-helix protein 26) (bHLH26) (AtbHLH026) (Reduced sensitivity to far-red light). (Os04t0618600-01)	AT2G20180	PIF1 Transcription factor PIF1
TraesCS3A02G249000	up	Os01g0583100	Similar to Protein phosphatase 2C. (Os01t0583100-01)	AT1G72770	HAB1 Protein phosphatase 2C 16
TraesCS4A02G269400	up	Os03g0709300	Similar to Chemocyanin precursor (Basic blue protein) (Plantacyanin). (Os03t0709300-01)	AT2G02850	ARPN Basic blue protein
TraesCS3B02G574600	up	Os03g0436400	Similar to A.thaliana gene induced upon wounding stress. (Os03t0436400-01)	AT4G24220	VEP1 3-oxo-Delta(4,5)-steroid 5-beta-reductase
TraesCS7A02G238900	up	Os06g0246500	Similar to Pyruvate dehydrogenase E1 alpha subunit (EC 1.2.4.1). (Os06t0246500-01)	AT1G24180	IAR4 Pyruvate dehydrogenase E1 component subunit alpha-2, mitochondrial
TraesCS3A02G395600	up	Os01g0899700	Pollen Ole e 1 allergen and extensin domain containing protein. (Os01t0899700-01)	NA	NA
TraesCS2D02G057700	up	Os11g0608300	Barley stem rust resistance protein. (Os11t0608300-01)	AT4G00960	Putative receptor-like protein kinase At4g00960
TraesCS5D02G433200	up	Os11g0454200	Dehydrin RAB 16B. (Os11t0454200-01)	AT3G50980	XERO1 Dehydrin Xero 1
TraesCS5B02G235200	up	Os09g0455300	Similar to INDEHISCENT protein. (Os09t0455300-01)	AT3G50330	HEC2 Transcription factor HEC2
TraesCS3B02G128700	up	Os02g0220000	Similar to cytokinin oxidase1. (Os02t0220000-00)	AT4G29740	CKX4 Cytokinin dehydrogenase 4
TraesCS5B02G356800	up	Os09g0554200	Zinc finger, RING/FYVE/PHD-type domain containing protein. (Os09t0554200-01)	AT1G20823	ATL80 RING-H2 finger protein ATL80
TraesCS1B02G250900	up	Os05g0380900	Similar to Polcalcin Jun o 2 (Calcium-binding pollen allergen Jun o 2). (Os05t0380900-01)	AT1G24620	CML25 Probable calcium-binding protein CML25
TraesCS3A02G066600	up	NA	NA	NA	NA
TraesCS5A02G377000	up	Os03g0638200	Similar to Major facilitator superfamily protein, expressed. (Os03t0638200-01)	AT3G13050	OCT7 Organic cation/carnitine transporter 7
TraesCS1A02G242400	up	Os05g0542500	Similar to Isoform 2 of Late embryogenesis abundant protein, group 3. (Os05t0542500-01)	AT3G15670	LEA29 Late embryogenesis abundant protein 29
TraesCS1A02G334800	up	Os05g0515200	Cytochrome P450 family protein. (Os05t0515200-01)	AT3G48290	CYP71A24 Cytochrome P450, family 71, subfamily A, polypeptide 24
TraesCS5A02G143200	up	Os12g0123700	NAC domain containing transcription factor, Abiotic and biotic stress response (Os12t0123700-01)	AT3G04070	NAC047 NAC transcription factor 47
TraesCS1B02G441300	up	Os05g0572000	Pathogenesis-related transcriptional factor and ERF domain containing protein. (Os05t0572000-00)	AT1G64380	ERF061 Ethylene-responsive transcription factor ERF061
TraesCS3A02G275600	up	Os01g0743500	Cytosolic NADP malic enzyme. (Os01t0743500-01)	AT5G25880	NADP-ME3 Malic enzyme
TraesCS1D02G223400	up	Os03g0123800	Similar to Hydrolase. (Os03t0123800-01)	AT2G40095	Alpha/beta hydrolase related protein
TraesCS3D02G122000	up	Os07g0118900	Cyclin-like F-box domain containing protein. (Os07t0118900-01)	AT4G13965	Protein with RNI-like/FBD-like domains
TraesCS1B02G304800	up	Os05g0468800	Phosphatidylethanolamine-binding protein PEBP domain containing protein. (Os05t0468800-01)	AT5G01300	PEBP (Phosphatidylethanolamine-binding protein) family protein
TraesCS3B02G317500	up	Os01g0727500	Protein of unknown function DUF584 family protein. (Os01t0727500-02)	AT4G18980	AtS40-3 AtS40-3
TraesCS7D02G115200	up	Os02g0660800	Similar to OSIGBa0143N19.7 protein. (Os02t0660800-00)	AT1G68280	Thioesterase superfamily protein
TraesCS2B02G276000	up	Os07g0123100	Conserved hypothetical protein. (Os07t0123100-00)	AT1G76600	Poly polymerase
TraesCS2A02G363800	up	Os04g0508500	Similar to OSIGBa0101P20.9 protein. (Os04t0508500-01)	AT4G13480	AtMYB79 Myb domain protein 79
TraesCS4B02G191100	up	NA	NA	NA	NA
TraesCS7A02G434300	up	Os06g0693000	Protein kinase, core domain containing protein. (Os06t0693000-01)	AT4G23310	CRK23 Putative cysteine-rich receptor-like protein kinase 23
TraesCS5D02G042300	up	Os01g0644200	Similar to Little protein 1. (Os01t0644200-01)	AT3G03341	Cold-regulated protein
TraesCS6A02G350200	up	Os11g0454200	Dehydrin RAB 16B. (Os11t0454200-01)	AT1G20440	COR47 Dehydrin COR47
TraesCS5D02G266700	up	Os09g0482300	Late embryogenesis abundant protein, LEA-18 domain containing protein. (Os09t0482300-01)	AT2G33690	At2g33690
TraesCS3D02G142200	up	Os01g0199700	Protein of unknown function DUF1677, plant domain containing protein. (Os01t0199700-00)	AT5G25840	DUF1677 family protein (DUF1677)
TraesCS2A02G132300	up	Os06g0552900	Similar to SP3D. (Os06t0552900-00)	AT1G65480	FT PEBP (phosphatidylethanolamine-binding protein) family protein
TraesCS4B02G071900	up	Os03g0388900	Peptidase C14, caspase catalytic domain containing protein. (Os03t0388900-01)	AT1G02170	AMC1 MCP1b
TraesCS4A02G318300	up	Os01g0601675	Leucine-rich repeat, N-terminal domain containing protein. (Os01t0601675-01)	AT2G34930	Disease resistance family protein / LRR family protein
TraesCS4D02G093600	up	Os10g0545200	Similar to 4,4-dimethyl-sterol C4-methyl-oxidase (Fragment). (Os10t0545200-01)	AT4G22756	SMO1-2 Methylsterol monooxygenase 1-2
TraesCS5B02G069300	up	Os11g0498600	Similar to HVA22 protein. (Os11t0498600-01)	AT5G50720	HVA22E HVA22-like protein
TraesCS5B02G380600	up	Os03g0638200	Similar to Major facilitator superfamily protein, expressed. (Os03t0638200-01)	AT3G13050	OCT7 Organic cation/carnitine transporter 7
TraesCS2B02G584100	up	Os04g0109100	Concanavalin A-like lectin/glucanase domain containing protein. (Os04t0109100-01)	AT5G06740	Concanavalin A-like lectin protein kinase family protein
TraesCS1A02G119000	up	Os05g0179100	DVL family protein. (Os05t0179100-01)	AT4G13395	DVL10 DVL10
TraesCS5B02G403700	up	Os10g0542900	Cht8 Similar to chitinase. (Os10t0542900-01)	AT3G12500	CHI-B Basic endochitinase B
TraesCS6D02G117700	up	Os05g0341900	Similar to SAG20. (Os05t0341900-00)	AT5G05350	PLAC8 family protein
TraesCS3A02G407800	up	Os03g0856000	2OG-Fe(II) oxygenase domain containing protein. (Os03t0856000-01)	AT1G17020	SRG1 Protein SRG1
TraesCS2A02G446100	up	Os04g0593700	RWD domain domain containing protein. (Os04t0593700-01)	AT1G32340	NHL8 F5D14.10 protein
TraesCS7A02G209800	up	Os05g0302700	Similar to ATP/ADP carrier protein. (Os05t0302700-01)	AT4G28390	AAC3 ADP,ATP carrier protein 3, mitochondrial
TraesCS7D02G316500	up	Os04g0603400	Similar to OSIGBa0118P15.3 protein. (Os04t0603400-01)	NA	NA
TraesCSU02G075000	up	Os03g0820300	TFIIIA-type zinc finger protein, Transcription activator, Abiotic stress tolerance (Os03t0820300-01)	AT3G53600	At3g53600
TraesCS3A02G150800	up	Os01g0225600	Similar to Dehydrin. (Os01t0225600-00)	AT1G01470	LEA14 LSR3
TraesCS4B02G096800	up	NA	NA	NA	NA
TraesCS4B02G072200	up	Os12g0594000	WD40 repeat-like domain containing protein. (Os12t0594000-00)	AT4G34380	At4g34380
TraesCS2D02G338400	up	Os01g0885500	Hypothetical conserved gene. (Os01t0885500-01)	NA	NA
TraesCS2D02G515400	up	Os02g0587000	Similar to Glycine rich protein (Fragment). (Os02t0587000-01)	NA	NA
TraesCS3B02G093300	up	Os03g0327800	NAC Family transcriptional activator, Abiotic stress response, Positive regulator of leaf senescence (Os03t0327800-01)	AT1G69490	NAC029 NAP
TraesCS3D02G340800	up	Os09g0433600	Similar to Histone H4. (Os09t0433600-01)	AT3G45930	Histone H4
TraesCS2A02G493800	up	Os03g0390200	Serine/threonine protein kinase, Hyperosmotic stress response (Os03t0390200-01)	AT4G33950	SRK2E Serine/threonine-protein kinase SRK2E
TraesCS4D02G169800	up	Os03g0340500	Similar to Sucrose synthase (EC 2.4.1.13). (Os03t0340500-01)	AT4G02280	SUS3 Sucrose synthase (Fragment)
TraesCS1D02G104500	up	Os05g0106200	Protein of unknown function DUF6, transmembrane domain containing protein. (Os05t0106200-01)	AT5G64700	WAT1-related protein At5g64700
TraesCS3A02G517100	up	Os11g0592000	Similar to Barwin. (Os11t0592000-01)	AT3G04720	HEL Hevein-like preproprotein
TraesCS3D02G524700	up	Os11g0592000	Similar to Barwin. (Os11t0592000-01)	AT3G04720	HEL Hevein-like preproprotein
TraesCS6D02G212800	up	Os02g0629000	Protein of unknown function DUF584 family protein. (Os02t0629000-01)	AT5G03230	Arabidopsis thaliana genomic DNA, chromosome 5, P1 clone:MOK16
TraesCS3D02G474500	up	NA	NA	NA	NA
TraesCS5B02G390600	up	Os03g0747400	Similar to Seed maturation protein. (Os03t0747400-00)	AT3G22490	RAB28 Late embryogenesis abundant protein 31
TraesCS1D02G086000	up	NA	NA	NA	NA
TraesCS4A02G260500	up	Os03g0723400	Similar to UFG2. (Os03t0723400-01)	AT5G66780	AT5g66780/MUD21_2
TraesCS1D02G306600	up	Os05g0489900	Ca/calmodulin-dependent protein kinase, Calcium/calmodulin-dependent protein kinase, Bacterial and fungal symbioses, Common symbiosis signaling (SYM) pathway (Os05t0489900-01)	AT3G10660	CPK2 Calcium-dependent protein kinase 2
TraesCS1B02G228200	up	Os03g0775400	Tetratricopeptide-like helical domain containing protein. (Os03t0775400-01)	AT2G21090	PCMP-E48 Pentatricopeptide repeat-containing protein At2g21090
TraesCS4A02G250900	up	Os11g0451700	Similar to Dehydrin DHN1 (M3) (RAB-17 protein). (Os11t0451700-00)	AT5G66400	RAB18 RAB18
TraesCS5B02G257700	up	Os09g0482300	Late embryogenesis abundant protein, LEA-18 domain containing protein. (Os09t0482300-01)	AT2G33690	At2g33690
TraesCS1A02G047400	up	Os03g0381500	Conserved hypothetical protein. (Os03t0381500-01)	NA	NA
TraesCS4A02G043400	up	Os03g0195800	Similar to Sulfate transporter (Fragment). (Os03t0195800-01)	AT1G78000	NA
TraesCS3B02G277900	up	Os01g0583100	Similar to Protein phosphatase 2C. (Os01t0583100-01)	AT1G72770	HAB1 Protein phosphatase 2C 16
TraesCS2B02G062700	up	Os04g0188500	Conserved hypothetical protein. (Os04t0188500-01)	NA	NA
TraesCS4D02G264100	up	Os03g0195800	Similar to Sulfate transporter (Fragment). (Os03t0195800-01)	AT1G22150	NA
TraesCS4D02G063100	up	Os11g0451700	Similar to Dehydrin DHN1 (M3) (RAB-17 protein). (Os11t0451700-00)	AT5G66400	RAB18 RAB18
TraesCS6D02G308000	up	Os02g0769100	Auxin responsive SAUR protein family protein. (Os02t0769100-01)	AT2G46690	SAUR32 Auxin-responsive protein SAUR32
TraesCS5B02G068200	up	Os12g0592900	Conserved hypothetical protein. (Os12t0592900-02)	NA	NA
TraesCS6A02G350700	up	Os11g0454200	Dehydrin RAB 16B. (Os11t0454200-01)	AT5G66400	RAB18 RAB18
TraesCS3D02G427300	up	Os11g0518900	Conserved hypothetical protein. (Os11t0518900-01)	AT3G05040	HST ARM repeat superfamily protein
TraesCS1D02G353800	up	Os05g0531000	Protein of unknown function DUF584 family protein. (Os05t0531000-01)	AT1G29640	At1g29640
TraesCS5B02G504000	up	Os03g0828500	Similar to (1-4)-beta-mannan endohydrolase precursor (EC 3.2.1.78). (Os03t0828500-01)	AT5G66460	MAN7 MAN7
TraesCS1A02G364000	up	Os05g0542500	Similar to Isoform 2 of Late embryogenesis abundant protein, group 3. (Os05t0542500-01)	AT3G15670	LEA29 Late embryogenesis abundant protein 29
TraesCS3D02G280500	up	Os06g0254600	Caleosin related family protein. (Os06t0254600-01)	AT1G70670	PXG4 Probable peroxygenase 4
TraesCS7D02G088500	up	Os06g0142400	Early nodulin. (Os06t0142400-01)	AT5G25940	Early nodulin-like protein
TraesCS1D02G381200	up	Os05g0550600	Similar to Nonspecific lipid-transfer protein 2 (nsLTP2) (7 kDa lipid transfer protein). (Os05t0550600-02)	AT3G18280	Bifunctional inhibitor/lipid-transfer protein/seed storage 2S albumin superfamily protein
TraesCS7A02G355900	up	Os06g0554600	Conserved hypothetical protein. (Os06t0554600-00)	AT1G52140	Avr9/Cf-9 rapidly elicited protein
TraesCS5B02G412100	up	Os08g0475100	Alpha/beta hydrolase fold-3 domain containing protein. (Os08t0475100-01)	AT1G47480	CXE2 Probable carboxylesterase 2
TraesCS3A02G363700	up	Os01g0848200	Similar to Delta 1-pyrroline-5-carboxylate synthetase (P5CS)	AT3G55610	P5CSB Delta-1-pyrroline-5-carboxylate synthase
TraesCS5A02G219000	up	Os07g0178800	Similar to Low molecular mass early light-inducible protein HV90, chloroplast precursor (ELIP). (Os07t0178800-01)	AT3G22840	ELIP1 ELIP1
TraesCS3B02G036200	up	Os01g0124000	Similar to Bowman Birk trypsin inhibitor. (Os01t0124000-01)	NA	NA
TraesCS3A02G471700	up	Os01g0937100	Similar to Xylanase inhibitor precursor (Xylanase inhibitor TAXI-I). (Os01t0937100-01)	AT1G03230	Eukaryotic aspartyl protease family protein
TraesCS1D02G356400	up	Os05g0533400	NB-ARC domain containing protein. (Os05t0533400-01)	AT3G50950	RPP13L4 Disease resistance RPP13-like protein 4
TraesCS7A02G374200	up	Os06g0602500	Serine/threonine protein kinase-related domain containing protein. (Os06t0602500-01)	AT1G34300	G-type lectin S-receptor-like serine/threonine-protein kinase At1g34300
TraesCS3B02G062600	up	Os11g0427800	Similar to Lipid transfer protein LPT III. (Os11t0427800-01)	AT5G59310	LTP4 Non-specific lipid-transfer protein 4
TraesCS2D02G101000	up	Os07g0684000	Ricin B-related lectin domain containing protein. (Os07t0684000-01)	AT2G39050	EULS3 Ricin B-like lectin EULS3
TraesCS6B02G346100	up	Os03g0188400	Helix-loop-helix DNA-binding domain containing protein. (Os03t0188400-01)	AT1G72210	BHLH96 Transcription factor bHLH96
TraesCS3A02G416800	up	Os01g0910900	Conserved hypothetical protein. (Os01t0910900-01)	NA	NA
TraesCS3B02G234100	up	Os01g0692100	Glutathione S-transferase, C-terminal-like domain containing protein. (Os01t0692100-01)	AT1G10360	GSTU18 Glutathione S-transferase U18
TraesCS7D02G306300	up	Os02g0666700	Permease for cytosine/purines, uracil, thiamine, allantoin family protein. (Os02t0666700-01)	AT5G03555	NCS1 Purine-uracil permease NCS1
TraesCS1A02G358600	up	Os05g0592800	Splicing variant of protein phosphatase 2C 53 (Os05t0592800-01)	AT1G72770	HAB1 Protein phosphatase 2C 16
TraesCS5D02G521400	up	Os05g0106800	F-box domain, cyclin-like domain containing protein. (Os05t0106800-00)	AT5G53840	F-box/FBD/LRR-repeat protein At5g53840
TraesCS2A02G049100	up	Os04g0191400	Conserved hypothetical protein. (Os04t0191400-01)	NA	NA
TraesCS5D02G365100	up	Os09g0555500	Similar to Chloroplast phytoene synthase 3. (Os09t0555500-01)	AT5G17230	PSY PHYTOENE SYNTHASE
TraesCS5B02G056800	up	Os12g0608900	Protein of unknown function DUF26 domain containing protein. (Os12t0608900-00)	AT5G10530	LECRK91 L-type lectin-domain containing receptor kinase IX.1
TraesCS5A02G185600	up	Os09g0334500	WRKY transcription factor, Tolerance to phosphate starvation, Regulator of Fe starvation and cold stress (Os09t0334500-01)	AT4G11070	WRKY41 Probable WRKY transcription factor 41
TraesCS7D02G345700	up	Os05g0322900	WRKY transcription factor, Benzothiadiazole (BTH)-inducible blast resistance (Os05t0322900-01)	AT3G56400	WRKY70 Probable WRKY transcription factor 70
TraesCS1B02G347600	up	Os01g0757200	GA 2-oxidase3, GA metabolism (Os01t0757200-01)	AT1G78440	GA2OX1 Gibberellin 2-beta-dioxygenase 1
TraesCS7B02G460300	up	Os11g0225300	NB-ARC domain containing protein. (Os11t0225300-01)	NA	NA
TraesCS5B02G183800	up	Os09g0334500	WRKY transcription factor, Tolerance to phosphate starvation, Regulator of Fe starvation and cold stress (Os09t0334500-01)	AT2G46400	WRKY46 Probable WRKY transcription factor 46
TraesCSU02G047900	up	Os05g0577900	Conserved hypothetical protein. (Os05t0577900-01)	AT3G27930	AT3g27930/K24A2_2
TraesCS2D02G372000	up	Os04g0526300	Sulfotransferase family protein. (Os04t0526300-00)	AT5G07010	SOT15 Sulfotransferase
TraesCS2D02G403800	up	Os04g0561500	Similar to Prolyl endopeptidase (EC 3.4.21.26) (Post-proline cleaving enzyme) (PE). (Os04t0561500-01)	AT1G76140	Prolyl oligopeptidase family protein
TraesCS1B02G073900	up	Os02g0584800	Heavy metal transport/detoxification protein domain containing protein. (Os02t0584800-01)	AT4G05030	AT4g05030 protein
TraesCS5B02G531200	up	Os10g0505700	Similar to Nonspecific lipid-transfer protein 2 (nsLTP2) (7 kDa lipid transfer protein). (Os10t0505700-01)	AT5G38170	Bifunctional inhibitor/lipid-transfer protein/seed storage 2S albumin superfamily protein
TraesCS6A02G395500	up	Os06g0297400	Conserved hypothetical protein. (Os06t0297400-03)	NA	NA
TraesCS2D02G192100	up	Os07g0592100	Similar to Oxidoreductase, short chain dehydrogenase/reductase family protein, expressed. (Os07t0592100-01)	AT4G03140	NAD(P)-binding Rossmann-fold superfamily protein
TraesCS2D02G387600	up	Os04g0542200	Similar to H0501D11.7 protein. (Os04t0542200-01)	AT5G53550	YSL3 YSL3
TraesCS7D02G366800	up	Os06g0554600	Conserved hypothetical protein. (Os06t0554600-00)	AT1G52140	Avr9/Cf-9 rapidly elicited protein
TraesCS3B02G456400	up	Os01g0915000	Protein of unknown function DUF506, plant family protein. (Os01t0915000-01)	AT3G07350	F21O3.6 protein
TraesCS4A02G035400	up	Os03g0191900	Pathogenesis-related transcriptional factor and ERF domain containing protein. (Os03t0191900-01)	AT1G78080	RAP2-4 Ethylene-responsive transcription factor RAP2-4
TraesCS3A02G214400	up	NA	NA	NA	NA
TraesCS3A02G021900	up	Os03g0370900	Similar to Cytochrome P450. (Os03t0370900-01)	AT2G46950	CYP709B2 Cytochrome P450 709B2
TraesCS1D02G111200	up	Os01g0627800	Similar to Cytochrome P450 monooxygenase CYP72A5 (Fragment). (Os01t0627800-01)	AT3G14680	CYP72A14 Cytochrome P450 72A14
TraesCS5B02G399700	up	Os03g0757600	UDP-glucuronosyl/UDP-glucosyltransferase family protein. (Os03t0757600-01)	AT3G02100	UGT83A1 UDP-glycosyltransferase 83A1
TraesCS4B02G339800	up	Os05g0567800	Similar to solute carrier family 2, facilitated glucose transporter member 8. (Os05t0567800-01)	AT1G75220	Sugar transporter ERD6-like 6
TraesCS7A02G259600	up	Os08g0530300	Exo70 exocyst complex subunit family protein. (Os08t0530300-01)	AT5G50380	ATEXO70F1 Exocyst subunit exo70 family protein F1
TraesCS2A02G087100	up	Os03g0292100	Hypothetical conserved gene. (Os03t0292100-01)	AT2G30020	PP2C-type phosphatase AP2C1
TraesCS3D02G134700	up	NA	NA	NA	NA
TraesCS3B02G451800	up	Os01g0910900	Conserved hypothetical protein. (Os01t0910900-01)	NA	NA
TraesCS2B02G132500	up	Os07g0672700	UDP-glucuronosyl/UDP-glucosyltransferase family protein. (Os07t0672700-00)	AT5G49690	UGT91C1 UDP-glycosyltransferase 91C1
TraesCS5A02G024300	up	Os03g0656500	Similar to K-exchanger-like protein. (Os03t0656500-01)	AT5G17860	CCX1 Cation/calcium exchanger 1
TraesCS4A02G234100	up	Os03g0618300	Isopenicillin N synthase family protein. (Os03t0618300-01)	AT3G19000	2-oxoglutarate (2OG) and Fe(II)-dependent oxygenase superfamily protein
TraesCS1B02G381200	up	Os05g0542500	Similar to Isoform 2 of Late embryogenesis abundant protein, group 3. (Os05t0542500-01)	AT3G15670	LEA29 Late embryogenesis abundant protein 29
TraesCS7A02G427300	up	Os06g0696600	Similar to Xyloglucan endo-transglycosylase homolog. (Os06t0696600-01)	AT5G57560	XTH22 Xyloglucan endotransglucosylase/hydrolase
TraesCS2A02G048000	up	Os04g0188500	Conserved hypothetical protein. (Os04t0188500-01)	NA	NA
TraesCS1D02G205600	up	Os02g0634700	Similar to Serine carboxypeptidase II-like protein. (Os02t0634700-01)	AT5G23210	SCPL34 Serine carboxypeptidase-like 34
TraesCS6A02G297500	up	Os08g0482600	Cupredoxin domain containing protein. (Os08t0482600-01)	AT2G32300	UCC1 uclacyanin 1
TraesCS2D02G225400	up	Os07g0525100	Putative integral membrane protein containing EamA-like transporter family domains, Regulation of intracellular auxin transport (Os07t0525100-01)	AT5G64700	WAT1-related protein At5g64700
TraesCS6B02G324600	up	Os02g0732600	Similar to Typical P-type R2R3 Myb protein (Fragment). (Os02t0732600-01)	AT1G66230	MYB20 Transcription factor MYB20
TraesCS3B02G394600	up	Os01g0846300	Similar to Protein phosphatase 2C. (Os01t0846300-01)	AT1G07430	AIP1 Protein phosphatase 2C 3
TraesCS5A02G258900	up	Os09g0482300	Late embryogenesis abundant protein, LEA-18 domain containing protein. (Os09t0482300-01)	AT2G33690	At2g33690
TraesCS2A02G163300	up	Os07g0622700	Alpha/beta hydrolase fold-1 domain containing protein. (Os07t0622700-01)	AT5G09430	Alpha/beta-Hydrolases superfamily protein
TraesCS5B02G214700	up	Os09g0433900	Similar to Alanine aminotransferase 2 (EC 2.6.1.2) (GPT) (Glutamic--pyruvic transaminase 2) (Glutamic--alanine transaminase 2) (ALAAT-2). (Os09t0433900-01)	AT1G72330	ALAAT2 alanine aminotransferase 2
TraesCS3D02G310100	up	Os08g0424700	NB-ARC domain containing protein. (Os08t0424700-00)	AT3G07040	RPM1 Disease resistance protein RPM1
TraesCS6B02G127100	up	Os02g0134200	DUF1645 family protein, Regulation of stress-tolerance and grain length (Os02t0134200-01)	AT1G70420	At1g70420/F17O7_4
TraesCS3A02G378700	up	Os01g0867300	bZIP transcription factor, Abiotic stress response, ABA signaling, Suppressor of floral transition upon drought stress (Os01t0867300-01)	AT5G44080	Basic leucine zipper transcription factor
TraesCS6A02G215300	up	Os08g0327700	Late embryogenesis abundant (LEA) group 1 family protein. (Os08t0327700-01)	NA	NA
TraesCS1B02G061700	up	Os04g0370600	Leucine-rich repeat, cysteine-containing subtype domain containing protein. (Os04t0370600-01)	AT1G80570	FBL14 F-box/LRR-repeat protein 14
TraesCS6D02G346500	up	Os06g0294200	Conserved hypothetical protein. (Os06t0294200-01)	AT5G50140	Ankyrin repeat family protein
TraesCS2D02G277600	up	Os04g0373400	Similar to MATE efflux family protein, expressed. (Os04t0373400-01)	AT5G52450	DTX16 Protein DETOXIFICATION
TraesCS3B02G444900	up	Os06g0329900	SAM dependent carboxyl methyltransferase family protein. (Os06t0329900-01)	AT4G36470	At4g36470
TraesCS4B02G003300	up	Os08g0560000	Similar to gibberellin 20 oxidase 2. (Os08t0560000-01)	AT2G36690	2-oxoglutarate (2OG) and Fe(II)-dependent oxygenase superfamily protein
TraesCS5D02G074300	up	Os11g0498600	Similar to HVA22 protein. (Os11t0498600-01)	AT5G50720	HVA22E HVA22-like protein
TraesCS6D02G289900	up	Os02g0740500	Conserved hypothetical protein. (Os02t0740500-01)	NA	NA
TraesCS6B02G275300	up	Os02g0658200	Zinc finger, PHD-type domain containing protein. (Os02t0658200-01)	AT1G02070	At1g02070
TraesCS5D02G387000	up	Os03g0638200	Similar to Major facilitator superfamily protein, expressed. (Os03t0638200-01)	AT3G13050	OCT7 Organic cation/carnitine transporter 7
TraesCS7D02G502500	up	Os01g0620800	UDP-glucuronosyl/UDP-glucosyltransferase family protein. (Os01t0620800-01)	AT4G01070	UGT72B1 UDP-glycosyltransferase 72B1
TraesCS7D02G345600	up	Os10g0133166	Conserved hypothetical protein. (Os10t0133166-00)	NA	NA
TraesCS2A02G327300	up	Os04g0476600	C2 calcium-dependent membrane targeting domain containing protein. (Os04t0476600-01)	AT5G50170	C2 and GRAM domain-containing protein At5g50170
TraesCS4A02G210000	up	NA	NA	NA	NA
TraesCS4D02G002800	up	Os08g0560000	Similar to gibberellin 20 oxidase 2. (Os08t0560000-01)	AT2G36690	2-oxoglutarate (2OG) and Fe(II)-dependent oxygenase superfamily protein
TraesCS2B02G189100	up	Os07g0622700	Alpha/beta hydrolase fold-1 domain containing protein. (Os07t0622700-01)	AT5G09430	Alpha/beta-Hydrolases superfamily protein
TraesCS4A02G140000	up	Os03g0340500	Similar to Sucrose synthase (EC 2.4.1.13). (Os03t0340500-01)	AT4G02280	SUS3 Sucrose synthase (Fragment)
TraesCS1A02G238800	up	Os05g0380900	Similar to Polcalcin Jun o 2 (Calcium-binding pollen allergen Jun o 2). (Os05t0380900-01)	AT1G24620	CML25 Probable calcium-binding protein CML25
TraesCS1B02G201100	up	Os10g0509600	Conserved hypothetical protein. (Os10t0509600-00)	AT5G24660	LSU2 Protein RESPONSE TO LOW SULFUR 2
TraesCS7D02G368700	up	Os06g0549600	FAD-linked oxidase, FAD-binding, subdomain 2 domain containing protein. (Os06t0549600-01)	AT5G44400	Berberine bridge enzyme-like 26
TraesCS3B02G288100	up	Os01g0699600	Serine/threonine protein kinase domain containing protein. (Os01t0699600-01)	AT5G55090	MAPKKK15 mitogen-activated protein kinase kinase kinase 15
TraesCS1A02G295800	up	Os05g0468800	Phosphatidylethanolamine-binding protein PEBP domain containing protein. (Os05t0468800-01)	AT5G01300	PEBP (Phosphatidylethanolamine-binding protein) family protein
TraesCS1A02G374300	up	Os05g0550300	Similar to Lipid transfer protein (Fragment). (Os05t0550300-01)	AT3G18280	Bifunctional inhibitor/lipid-transfer protein/seed storage 2S albumin superfamily protein
TraesCS3D02G249000	up	Os01g0583100	Similar to Protein phosphatase 2C. (Os01t0583100-01)	AT1G72770	HAB1 Protein phosphatase 2C 16
TraesCS6A02G325900	up	Os02g0771400	Protein-tyrosine phosphatase, SIW14-like domain containing protein. (Os02t0771400-00)	AT1G05000	Phosphotyrosine protein phosphatases superfamily protein
TraesCS6D02G274900	up	Os02g0732600	Similar to Typical P-type R2R3 Myb protein (Fragment). (Os02t0732600-01)	AT1G66230	MYB20 Transcription factor MYB20
TraesCS1A02G095800	up	Os12g0434400	Similar to predicted protein. (Os12t0434400-00)	AT4G30920	LAP2 Leucine aminopeptidase 2, chloroplastic
TraesCS5B02G252600	up	Os08g0492500	Zinc finger, RING/FYVE/PHD-type domain containing protein. (Os08t0492500-01)	AT2G04240	XERICO Probable E3 ubiquitin-protein ligase XERICO
TraesCS6D02G101400	up	Os01g0598400	Cyclin-like F-box domain containing protein. (Os01t0598400-01)	AT1G67390	Putative F-box protein At1g67390
TraesCS6D02G197600	up	Os08g0327700	Late embryogenesis abundant (LEA) group 1 family protein. (Os08t0327700-01)	NA	NA
TraesCS4B02G047400	up	Os03g0712800	Similar to Glutamine synthetase root isozyme 2 (EC 6.3.1.2) (Glutamate--ammonia ligase). (Os03t0712800-02)	AT1G66200	ATGSR2 Glutamine synthetase
TraesCS2A02G113500	up	Os07g0672700	UDP-glucuronosyl/UDP-glucosyltransferase family protein. (Os07t0672700-00)	AT5G49690	UGT91C1 UDP-glycosyltransferase 91C1
TraesCS7D02G491200	up	Os08g0476900	Similar to Patatin-like protein 1. (Os08t0476900-01)	AT2G26560	PLP2 Patatin-like protein 2
TraesCS1D02G369200	up	Os05g0542500	Similar to Isoform 2 of Late embryogenesis abundant protein, group 3. (Os05t0542500-01)	AT3G15670	LEA29 Late embryogenesis abundant protein 29
TraesCS7B02G015700	up	Os02g0660800	Similar to OSIGBa0143N19.7 protein. (Os02t0660800-00)	AT1G68280	Thioesterase superfamily protein
TraesCS3D02G283600	up	Os01g0727700	Hypothetical conserved gene. (Os01t0727700-00)	AT1G29640	At1g29640
TraesCS2D02G084400	up	Os03g0292100	Hypothetical conserved gene. (Os03t0292100-01)	AT2G30020	PP2C-type phosphatase AP2C1
TraesCS7D02G357500	up	NA	NA	AT2G32210	Cysteine-rich/transmembrane domain A-like protein
TraesCS4B02G377200	up	Os08g0189400	Germin-like protein 8-5, Disease resistance (Os08t0189400-01)	AT5G39110	Germin-like protein subfamily 1 member 14
TraesCS7A02G135500	up	Os06g0174300	Similar to predicted protein. (Os06t0174300-01)	AT1G31170	ATSRX Sulfiredoxin
TraesCS2B02G313300	up	Os04g0415800	Similar to OSIGBa0092M08.2 protein. (Os04t0415800-00)	AT5G05960	At5g05960
TraesCS2D02G401000	up	Os04g0564700	WD40 repeat domain containing protein. (Os04t0564700-01)	AT4G35560	Transducin/WD40 repeat-like superfamily protein
TraesCS7A02G364900	up	Os08g0205800	Hypothetical conserved gene. (Os08t0205800-01)	AT2G32210	Cysteine-rich/transmembrane domain A-like protein
TraesCS4A02G137000	up	Os03g0338000	Similar to alanine--glyoxylate aminotransferase 2. (Os03t0338000-01)	AT3G08860	PYD4 Alanine--glyoxylate aminotransferase 2 homolog 3, mitochondrial
TraesCS3D02G322700	up	Os11g0432900	Peptidase S10, serine carboxypeptidase family protein. (Os11t0432900-01)	AT1G33540	SCPL18 Serine carboxypeptidase-like 18
TraesCS3D02G404800	up	Os07g0604300	Similar to Phytochelatin synthetase (Fragment). (Os07t0604300-01)	AT5G60920	COB Protein COBRA
TraesCS4A02G383400	up	Os11g0306400	Similar to Herbicide safener binding protein. (Os11t0306400-01)	AT4G35160	O-methyltransferase family protein
TraesCS3D02G371900	up	Os01g0867300	bZIP transcription factor, Abiotic stress response, ABA signaling, Suppressor of floral transition upon drought stress (Os01t0867300-01)	AT5G44080	Basic leucine zipper transcription factor
TraesCS7B02G156900	up	Os08g0529800	Alpha/beta hydrolase fold-1 domain containing protein. (Os08t0529800-01)	AT5G14180	LIP2 Triacylglycerol lipase 2
TraesCS6D02G336600	up	Os07g0163000	Similar to FAD linked oxidase family protein. (Os07t0163000-01)	AT5G06580	DLD D-lactate dehydrogenase
TraesCS4B02G095200	up	Os11g0177400	Similar to ATPase, coupled to transmembrane movement of substances. (Os11t0177400-01)	AT1G71960	ABCG25 ABC transporter G family member 25
TraesCS5A02G460500	up	Os03g0581400	Similar to anther-specific proline-rich protein APG. (Os03t0581400-00)	AT5G55050	GDSL esterase/lipase At5g55050
TraesCS5D02G012300	up	Os05g0415800	Similar to Cytochrome P450 CYP51H10. (Os05t0415800-01)	AT1G11680	CYP51G1 Sterol 14-demethylase
TraesCS6A02G178500	up	Os01g0609000	Similar to Pleiotropic drug resistance protein 3. (Os01t0609000-00)	AT1G15520	ABCG40 ABC transporter G family member 40
TraesCS2D02G295900	up	Os04g0417000	Similar to Aluminum-activated malate transporter. (Os04t0417000-01)	AT1G08440	ALMT2 Aluminum-activated malate transporter 2
TraesCS3D02G534200	up	Os01g0559600	Similar to C13 endopeptidase NP1 precursor. (Os01t0559600-01)	AT4G32940	GAMMA-VPE GAMMAVPE
TraesCS2D02G576000	up	Os04g0691400	Similar to POT family protein. (Os04t0691400-00)	AT1G72125	NPF5.13 Protein NRT1/ PTR FAMILY 5.13
TraesCS4D02G079900	up	Os03g0618300	Isopenicillin N synthase family protein. (Os03t0618300-01)	AT3G19000	2-oxoglutarate (2OG) and Fe(II)-dependent oxygenase superfamily protein
TraesCS1D02G389100	up	Os06g0133400	Conserved hypothetical protein. (Os06t0133400-01)	AT1G32928	Avr9/Cf-9 rapidly elicited protein
TraesCS6A02G350300	up	Os11g0454200	Dehydrin RAB 16B. (Os11t0454200-01)	AT1G20440	COR47 Dehydrin COR47
TraesCS3A02G107000	up	Os01g0192300	Similar to I-box binding factor (Fragment). (Os01t0192300-01)	AT5G56840	At5g56840
TraesCS6B02G210400	up	Os06g0604600	Conserved hypothetical protein. (Os06t0604600-01)	AT3G15760	At3g15760
TraesCS6A02G311000	up	Os02g0740400	Similar to GSDL-motif lipase. (Os02t0740400-01)	AT2G23540	GDSL esterase/lipase At2g23540
TraesCS5D02G399900	up	Os03g0759125	Similar to Pollen preferential protein. (Os03t0759125-00)	AT2G27180	Expressed protein
TraesCS1D02G375500	up	Os05g0548900	Similar to Phosphoethanolamine methyltransferase. (Os05t0548900-01)	AT3G18000	NMT1 XPL1
TraesCS7B02G187800	up	NA	NA	NA	NA
TraesCS4B02G167500	up	Os03g0340500	Similar to Sucrose synthase (EC 2.4.1.13). (Os03t0340500-01)	AT4G02280	SUS3 Sucrose synthase (Fragment)
TraesCS3A02G280800	up	Os01g0733200	Similar to Heat shock transcription factor 29 (Fragment). (Os01t0733200-01)	AT3G24520	HSFC1 Heat stress transcription factor C-1
TraesCS6A02G294000	up	Os02g0732600	Similar to Typical P-type R2R3 Myb protein (Fragment). (Os02t0732600-01)	AT1G66230	MYB20 Transcription factor MYB20
TraesCS3B02G151600	up	Os10g0173000	Conserved hypothetical protein. (Os10t0173000-01)	NA	NA
TraesCS3A02G105300	up	Os01g0194600	Thioredoxin fold domain containing protein. (Os01t0194600-02)	AT5G11930	GRXC10 Glutaredoxin-C10
TraesCS2D02G364500	up	Os04g0511200	EFA27 for EF hand, abscisic acid, 27kD. (Os04t0511200-01)	AT2G33380	PXG3 Probable peroxygenase 3
TraesCS1D02G062800	up	Os10g0442400	Similar to UDP-glucoronosyl and UDP-glucosyl transferase family protein, expressed. (Os10t0442400-01)	AT2G36970	UGT86A1 Glycosyltransferase (Fragment)
TraesCS4A02G096400	up	Os03g0273200	Similar to Laccase (EC 1.10.3.2). (Os03t0273200-01)	AT5G60020	LAC17 Laccase-17
TraesCS2D02G073000	up	Os04g0652600	Similar to OSIGBa0113E10.15 protein. (Os04t0652600-01)	AT1G28120	Ubiquitin thioesterase
TraesCS1A02G157900	up	Os04g0520700	Protein of unknown function DUF584 family protein. (Os04t0520700-01)	AT5G03230	Arabidopsis thaliana genomic DNA, chromosome 5, P1 clone:MOK16
TraesCS4D02G283600	up	Os04g0417000	Similar to Aluminum-activated malate transporter. (Os04t0417000-01)	AT2G27240	ALMT7 Aluminum-activated malate transporter 7
TraesCS4A02G295100	up	Os03g0665700	Similar to predicted protein. (Os03t0665700-00)	AT3G22540	At3g22540
TraesCS7D02G325500	up	Os08g0398800	Cleavage and polyadenylation specificity factor, 25 kDa subunit domain containing protein. (Os08t0398800-02)	AT4G29820	CFIS1 Pre-mRNA cleavage factor Im 25 kDa subunit 1
TraesCS1D02G239000	up	Os05g0380900	Similar to Polcalcin Jun o 2 (Calcium-binding pollen allergen Jun o 2). (Os05t0380900-01)	AT1G24620	CML25 Probable calcium-binding protein CML25
TraesCS3A02G040800	up	Os01g0937050	Homolog of xylanase inhibitor, Chitinase-like protein, Defense response against pathogens, Growth regulation through calcium signaling (Os01t0937050-01)	AT1G03230	Eukaryotic aspartyl protease family protein
TraesCS1A02G235000	up	Os05g0373900	Similar to Eukaryotic peptide chain release factor subunit 1 (eRF1) (Eukaryotic release factor 1) (TB3-1) (Cl1 protein). (Os05t0373900-01)	AT1G12920	ERF1-2 Eukaryotic peptide chain release factor subunit 1-2
TraesCS1D02G363500	up	Os01g0583100	Similar to Protein phosphatase 2C. (Os01t0583100-01)	AT1G72770	HAB1 Protein phosphatase 2C 16
TraesCS2D02G493700	up	Os03g0390200	Serine/threonine protein kinase, Hyperosmotic stress response (Os03t0390200-01)	AT1G78290	SRK2C SRK2C
TraesCS4D02G021000	up	Os03g0676400	VQ domain containing protein. (Os03t0676400-01)	AT2G22880	At2g22880
TraesCS7A02G106000	up	Os06g0151100	Similar to Transferase. (Os06t0151100-00)	AT1G31490	HXXXD-type acyl-transferase family protein
TraesCS1D02G184500	up	Os10g0517500	Cys/Met metabolism, pyridoxal phosphate-dependent enzyme domain containing protein. (Os10t0517500-02)	AT1G64660	MGL Methionine gamma-lyase
TraesCS6D02G352300	up	NA	NA	NA	NA
TraesCS4B02G022800	up	Os12g0634000	Conserved hypothetical protein. (Os12t0634000-01)	NA	NA
TraesCS2D02G348700	up	Os04g0494100	Cht5 Similar to Chitinase. (Os04t0494100-02)	AT2G43570	CHI CHI
TraesCS4B02G070000	up	Os03g0626700	Multi antimicrobial extrusion protein MatE family protein. (Os03t0626700-01)	AT3G26590	DTX29 Protein DETOXIFICATION 29
TraesCS2D02G456900	up	Os04g0583900	Similar to LHY protein. (Os04t0583900-01)	AT1G18330	RVE7 Protein REVEILLE 7
TraesCS3B02G395900	up	Os01g0848200	Similar to Delta 1-pyrroline-5-carboxylate synthetase (P5CS)	AT3G55610	P5CSB Delta-1-pyrroline-5-carboxylate synthase
TraesCS6A02G333600	up	Os02g0766700	bZIP transcription factor, Regulation of ABA signaling and biosynthesis, Drought resistance (Os02t0766700-01)	AT3G56850	DPBF3 ABSCISIC ACID-INSENSITIVE 5-like protein 2
TraesCS4A02G175800	up	NA	NA	NA	NA
TraesCS1D02G279800	up	Os05g0453700	Similar to USP family protein. (Os05t0453700-01)	AT3G53990	AT3G53990 protein
TraesCS2D02G468000	up	Os01g0555100	Similar to TATA-binding protein associated factor 2N (RNA-binding protein 56) (TAFII68) (TAF(II)68). (Os01t0555100-01)	AT3G15680	At3g15680
TraesCS5A02G506900	up	Os11g0524900	Similar to Jacalin-like lectin domain containing protein, expressed. (Os11t0524900-00)	AT1G57570	JAL14 Jacalin-related lectin 14
TraesCS4A02G297800	up	Os03g0659300	Glyoxalase/bleomycin resistance protein/dioxygenase domain containing protein. (Os03t0659300-01)	AT2G32090	At2g32090/F22D22.16
TraesCS2A02G266900	up	Os07g0123900	Similar to cold shock protein-1. (Os07t0123900-01)	AT4G21620	AT4g21620/F17L22_80
TraesCS1D02G369300	up	Os05g0542500	Similar to Isoform 2 of Late embryogenesis abundant protein, group 3. (Os05t0542500-01)	AT1G52690	LEA7 Late embryogenesis abundant protein 7
TraesCS3B02G356500	up	Os01g0794400	Thioredoxin domain 2 containing protein. (Os01t0794400-01)	AT1G60420	Probable nucleoredoxin 1
TraesCS7D02G259900	up	Os08g0529300	Hypothetical conserved gene. (Os08t0529300-00)	AT3G26010	F-box protein At3g26010
TraesCS3A02G419800	up	Os01g0914100	Plant lipid transfer protein/seed storage/trypsin-alpha amylase inhibitor domain containing protein. (Os01t0914100-00)	AT5G55410	Bifunctional inhibitor/lipid-transfer protein/seed storage 2S albumin superfamily protein
TraesCS7B02G192700	up	Os06g0324400	Late embryogenesis abundant (LEA) group 1 family protein. (Os06t0324400-01)	AT5G06760	LEA46 LEA4-5
TraesCS5D02G210800	up	Os09g0400500	Serine/threonine protein kinase domain containing protein. (Os09t0400500-01)	AT1G48480	RKL1 Probable inactive receptor kinase At1g48480
TraesCS2B02G132100	up	Os07g0672700	UDP-glucuronosyl/UDP-glucosyltransferase family protein. (Os07t0672700-00)	AT5G49690	UGT91C1 UDP-glycosyltransferase 91C1
TraesCS6B02G326000	up	Os02g0733900	Conserved hypothetical protein. (Os02t0733900-01)	NA	NA
TraesCS2B02G569200	up	Os10g0532300	Heavy metal transport/detoxification protein domain containing protein. (Os10t0532300-01)	AT1G01490	Heavy metal transport/detoxification superfamily protein
TraesCS2D02G425700	up	Os04g0610400	APETALA-2-like transcription Factor, Control of the abscisic acid (ABA)/gibberellin (GA) balance (Os04t0610400-01)	AT3G15210	ERF4 Ethylene-responsive transcription factor 4
TraesCS2B02G245100	up	Os07g0525100	Putative integral membrane protein containing EamA-like transporter family domains, Regulation of intracellular auxin transport (Os07t0525100-01)	AT5G64700	WAT1-related protein At5g64700
TraesCS6B02G266600	up	Os02g0681200	Zinc finger, RING/FYVE/PHD-type domain containing protein. (Os02t0681200-01)	AT3G61460	BRH1 BRH1 RING finger protein
TraesCS1B02G091900	up	Os05g0130100	Hypothetical conserved gene. (Os05t0130100-00)	AT1G70520	CRK2 Cysteine-rich receptor-like protein kinase 2
TraesCS1B02G375100	up	Os05g0592800	Splicing variant of protein phosphatase 2C 53 (Os05t0592800-01)	AT1G72770	HAB1 Protein phosphatase 2C 16
TraesCS2B02G475100	up	Os04g0586100	Protein of unknown function DUF581 family protein. (Os04t0586100-01)	AT5G47060	Putative uncharacterized protein
TraesCS2D02G563200	up	Os04g0678400	Zinc finger, Dof-type domain containing protein. (Os04t0678400-01)	AT5G66940	DOF5.8 Dof zinc finger protein DOF5.8
TraesCS1B02G440300	up	Os05g0571200	Similar to WRKY transcription factor 19. (Os05t0571200-01)	AT4G23810	WRKY53 Probable WRKY transcription factor 53
TraesCS2D02G270000	up	Os04g0300600	Hypothetical conserved gene. (Os04t0300600-00)	AT5G57150	Basic helix-loop-helix (BHLH) DNA-binding superfamily protein
TraesCS6B02G298700	up	Os02g0703900	Similar to Nodulin-like protein. (Os02t0703900-01)	AT5G45370	WAT1-related protein At5g45370
TraesCS1D02G173800	up	Os04g0677300	Harpin-induced 1 domain containing protein. (Os04t0677300-01)	AT1G65690	NHL6 NDR1/HIN1-like protein 6
TraesCS7D02G369900	up	Os06g0547400	Similar to Peroxidase P7 (EC 1.11.1.7) (TP7). (Os06t0547400-01)	AT5G05340	PER52 Peroxidase 52
TraesCS7A02G454600	up	Os02g0162200	Similar to Early salt stress and cold acclimation-induced protein 2-3. (Os02t0162200-00)	AT3G20570	ENODL9 At3g20570
TraesCS1B02G403900	up	Os06g0133500	Conserved hypothetical protein. (Os06t0133500-00)	NA	NA
TraesCS6B02G236200	up	Os02g0592833	Protein of unknown function DUF581 family protein. (Os02t0592833-00)	AT3G63210	MARD1 Protein MARD1
TraesCS4B02G393300	up	Os10g0505700	Similar to Nonspecific lipid-transfer protein 2 (nsLTP2) (7 kDa lipid transfer protein). (Os10t0505700-01)	AT5G38170	Bifunctional inhibitor/lipid-transfer protein/seed storage 2S albumin superfamily protein
TraesCS7D02G321200	up	Os08g0104900	Protein of unknown function DUF6, transmembrane domain containing protein. (Os08t0104900-01)	AT1G77610	UDP-GALT1 UDP-galactose transporter 1
TraesCS7D02G269400	up	Os01g0609900	Similar to Pleiotropic drug resistance protein 4. (Os01t0609900-01)	AT1G66950	ABCG39 ABC transporter G family member 39
TraesCS7A02G023100	up	Os03g0248200	Similar to Cytochrome P450 family protein, expressed. (Os03t0248200-01)	AT2G45550	CYP76C4 Cytochrome P450 76C4
TraesCS1A02G202100	up	Os02g0634700	Similar to Serine carboxypeptidase II-like protein. (Os02t0634700-01)	AT5G23210	SCPL34 Serine carboxypeptidase-like 34
TraesCS1B02G144500	up	Os05g0198400	Similar to Zinc transporter 4, chloroplast precursor (ZRT/IRT-like protein 4). (Os05t0198400-01)	AT1G10970	ZIP4 Zinc transporter 4, chloroplastic
TraesCS7D02G037100	up	Os10g0381200	Conserved hypothetical protein. (Os10t0381200-00)	NA	NA
TraesCS2A02G461500	up	NA	NA	AT1G44224	ECA1 gametogenesis related family protein
TraesCS1B02G061800	up	Os10g0351200	Similar to Cytochrome P450 family protein, expressed. (Os10t0351200-00)	AT2G45550	CYP76C4 Cytochrome P450 76C4
TraesCS1D02G094700	up	Os01g0369700	Similar to Glutathione S-transferase GST 8 (EC 2.5.1.18). (Os01t0369700-01)	AT3G62760	GSTF13 Glutathione S-transferase F13
TraesCS7B02G103800	up	Os02g0739600	Similar to Pyruvate dehydrogenase E1 component alpha subunit, mitochondrial precursor (EC 1.2.4.1) (PDHE1-A). (Os02t0739600-01)	AT1G24180	IAR4 Pyruvate dehydrogenase E1 component subunit alpha-2, mitochondrial
TraesCS3B02G158700	up	Os01g0200700	Similar to Metallothionein-like protein type 3 (MT-3) (MWMT3). (Os01t0200700-01)	AT3G15353	MT3 Metallothionein-like protein 3
TraesCSU02G147400	up	Os04g0461600	Similar to Fw2.2. (Os04t0461600-01)	AT1G68610	PCR11 Protein PLANT CADMIUM RESISTANCE 11
TraesCS5D02G050800	up	Os01g0303300	Similar to Stress-inducible membrane pore protein. (Os01t0303300-01)	AT4G16160	OEP162 ATOEP16-S
TraesCS2A02G048100	up	NA	NA	NA	NA
TraesCS4B02G150000	up	Os11g0660000	Sodium/calcium exchanger membrane region domain containing protein. (Os11t0660000-01)	AT2G47600	MHX Magnesium/proton exchanger
TraesCS3B02G063200	up	Os11g0427800	Similar to Lipid transfer protein LPT III. (Os11t0427800-01)	AT5G59310	LTP4 Non-specific lipid-transfer protein 4
TraesCS4B02G036300	up	NA	NA	NA	NA
TraesCS5B02G183700	up	Os09g0334500	WRKY transcription factor, Tolerance to phosphate starvation, Regulator of Fe starvation and cold stress (Os09t0334500-01)	AT4G11070	WRKY41 Probable WRKY transcription factor 41
TraesCS2B02G132400	up	Os07g0672700	UDP-glucuronosyl/UDP-glucosyltransferase family protein. (Os07t0672700-00)	AT5G49690	UGT91C1 UDP-glycosyltransferase 91C1
TraesCS3D02G396900	up	Os11g0654400	Similar to tropinone reductase 2. (Os11t0654400-00)	AT5G06060	Tropinone reductase homolog At5g06060
TraesCS7D02G300300	up	Os08g0150700	Cyclin-like F-box domain containing protein. (Os08t0150700-01)	AT2G02360	PP2B10 F-box protein PP2-B10
TraesCS6D02G332500	up	Os11g0454200	Dehydrin RAB 16B. (Os11t0454200-01)	AT1G20440	COR47 Dehydrin COR47
TraesCS6A02G362600	up	Os01g0976000	Vacuolar fusion protein MON1 domain containing protein. (Os01t0976000-01)	AT2G28390	MON1 Vacuolar fusion protein MON1 homolog
TraesCS6D02G312800	up	Os02g0766700	bZIP transcription factor, Regulation of ABA signaling and biosynthesis, Drought resistance (Os02t0766700-01)	AT3G56850	DPBF3 ABSCISIC ACID-INSENSITIVE 5-like protein 2
TraesCS7D02G549900	up	Os11g0454200	Dehydrin RAB 16B. (Os11t0454200-01)	AT3G50970	XERO2 Dehydrin Xero 2
TraesCS2A02G433500	up	Os04g0604900	Similar to Xyloglucan endotransglycosylase (Fragment). (Os04t0604900-01)	AT5G57540	XTH13 Putative xyloglucan endotransglucosylase/hydrolase protein 13
TraesCS2A02G158700	up	Os01g0615050	Proteinase inhibitor I13, potato inhibitor I family protein. (Os01t0615050-00)	AT2G38900	Serine protease inhibitor, potato inhibitor I-type family protein
TraesCS3D02G041800	up	Os01g0134700	Calmodulin binding protein-like family protein. (Os01t0134700-01)	AT5G57580	CBP60B Calmodulin-binding protein 60 B
TraesCS5D02G148800	up	Os12g0123700	NAC domain containing transcription factor, Abiotic and biotic stress response (Os12t0123700-01)	AT3G04070	NAC047 NAC transcription factor 47
TraesCS2D02G138800	up	Os07g0668700	Lipase, class 3 family protein. (Os07t0668700-01)	AT5G18640	alpha/beta-Hydrolases superfamily protein
TraesCS7B02G092300	up	Os06g0226950	Fatty acid hydroxylase domain containing protein. (Os06t0226950-01)	AT1G14290	SBH2 SBH2
TraesCS6B02G171500	up	Os11g0599101	Domain of unknown function DUF629 domain containing protein. (Os11t0599101-01)	AT3G47910	Ubiquitin carboxyl-terminal hydrolase-related protein
TraesCS7B02G355200	up	Os06g0681200	Cupredoxin domain containing protein. (Os06t0681200-01)	AT3G20570	ENODL9 At3g20570
TraesCS3D02G519600	up	Os02g0541325	Similar to Serine decarboxylase. (Os02t0541325-00)	AT1G43710	SDC SDC1
TraesCS4B02G075200	up	Os11g0634200	Conserved hypothetical protein. (Os11t0634200-01)	AT5G67390	At5g67390
TraesCS1D02G236800	up	Os03g0425300	Similar to DGK1 (DIACYLGLYCEROL KINASE1)	AT5G07920	DGK1 Diacylglycerol kinase 1
TraesCS2D02G281700	up	Os04g0386700	Similar to OSIGBa0148P16.6 protein. (Os04t0386700-01)	AT1G27990	AT1G27990 protein
TraesCS1D02G208400	up	Os10g0544600	Zinc finger, RING/FYVE/PHD-type domain containing protein. (Os10t0544600-01)	AT4G35840	RING/U-box superfamily protein
TraesCS3A02G283800	up	Os01g0727500	Protein of unknown function DUF584 family protein. (Os01t0727500-02)	AT4G18980	AtS40-3 AtS40-3
TraesCS7A02G061000	up	Os06g0129100	Short-chain dehydrogenase/reductase SDR family protein. (Os06t0129100-01)	AT4G24050	AT4g24050/T19F6_40
TraesCS4B02G240700	up	Os07g0178800	Similar to Low molecular mass early light-inducible protein HV90, chloroplast precursor (ELIP). (Os07t0178800-01)	AT3G22840	ELIP1 ELIP1
TraesCS5D02G492300	up	Os03g0820500	Similar to WCOR719. (Os03t0820500-01)	AT1G01750	ADF11 actin depolymerizing factor 11
TraesCS6B02G335900	up	Os02g0745100	Aquaporin NIP III subfamily protein, Aquaporin, Silicon influx transporter, Arsenic species (As) uptake, Arsenite efflux, Selenite (Se) uptake, Water transport (Os02t0745100-01)	AT5G37820	NA
TraesCS7A02G092700	up	Os06g0142400	Early nodulin. (Os06t0142400-01)	AT5G25940	Early nodulin-like protein
TraesCS2B02G535400	up	Os04g0652700	Similar to Nuclease PA3. (Os04t0652700-01)	AT4G21585	ENDO4 endonuclease 4
TraesCS3A02G260100	up	Os03g0418000	Cht12 Similar to Basic endochitinase 2 precursor (EC 3.2.1.14). (Os03t0418000-00)	AT3G12500	CHI-B Basic endochitinase B
TraesCS1A02G179400	up	Os10g0509600	Conserved hypothetical protein. (Os10t0509600-00)	AT5G24660	LSU2 Protein RESPONSE TO LOW SULFUR 2
TraesCS4A02G049100	up	Os03g0206400	Conserved hypothetical protein. (Os03t0206400-01)	AT5G43150	At5g43150
TraesCS5D02G075300	up	Os12g0592900	Conserved hypothetical protein. (Os12t0592900-02)	NA	NA
TraesCS4A02G311000	up	Os08g0560000	Similar to gibberellin 20 oxidase 2. (Os08t0560000-01)	AT2G36690	2-oxoglutarate (2OG) and Fe(II)-dependent oxygenase superfamily protein
TraesCS1D02G237100	up	Os05g0373900	Similar to Eukaryotic peptide chain release factor subunit 1 (eRF1) (Eukaryotic release factor 1) (TB3-1) (Cl1 protein). (Os05t0373900-01)	AT1G12920	ERF1-2 Eukaryotic peptide chain release factor subunit 1-2
TraesCS3B02G099900	up	Os04g0573900	Similar to cDNA clone:001-036-C03, full insert sequence. (Os04t0573900-01)	AT2G45510	CYP704A2 At2g45510
TraesCS3D02G396800	up	Os11g0654400	Similar to tropinone reductase 2. (Os11t0654400-00)	AT5G06060	Tropinone reductase homolog At5g06060
TraesCS2B02G369000	up	Os04g0494100	Cht5 Similar to Chitinase. (Os04t0494100-02)	AT2G43590	Endochitinase At2g43590
TraesCS1D02G341700	up	Os05g0519300	Protein of unknown function DUF506, plant family protein. (Os05t0519300-01)	AT4G32480	AT4g32480/F8B4_180
TraesCS4D02G047400	up	Os03g0712800	Similar to Glutamine synthetase root isozyme 2 (EC 6.3.1.2) (Glutamate--ammonia ligase). (Os03t0712800-02)	AT1G66200	ATGSR2 Glutamine synthetase
TraesCS4B02G299800	up	Os03g0183500	Protein of unknown function DUF581 family protein. (Os03t0183500-01)	AT5G20700	At5g20700
TraesCS3B02G029900	up	Os01g0770000	Uncharacterised protein family UPF0089 domain containing protein. (Os01t0770000-01)	AT5G53390	WSD11
TraesCS3D02G416400	up	Os01g0915000	Protein of unknown function DUF506, plant family protein. (Os01t0915000-01)	AT3G07350	F21O3.6 protein
TraesCS7D02G037700	up	Os10g0468500	Serine/threonine protein kinase-related domain containing protein. (Os10t0468500-01)	AT1G35710	Probable leucine-rich repeat receptor-like protein kinase At1g35710
TraesCS5A02G253700	up	Os08g0492500	Zinc finger, RING/FYVE/PHD-type domain containing protein. (Os08t0492500-01)	AT2G04240	XERICO Probable E3 ubiquitin-protein ligase XERICO
TraesCS3A02G508600	up	Os03g0436400	Similar to A.thaliana gene induced upon wounding stress. (Os03t0436400-01)	AT4G24220	VEP1 3-oxo-Delta(4,5)-steroid 5-beta-reductase
TraesCS4D02G177500	up	Os03g0322900	Late embryogenesis abundant (LEA) protein, Abiotic stress tolerance (Os03t0322900-01)	AT2G36640	ECP63 Late embryogenesis abundant protein ECP63
TraesCS6A02G350400	up	Os07g0502200	Multi antimicrobial extrusion protein MatE family protein. (Os07t0502200-01)	AT3G23560	DTX19 Protein DETOXIFICATION 19
TraesCS2B02G448100	up	Os04g0610400	APETALA-2-like transcription Factor, Control of the abscisic acid (ABA)/gibberellin (GA) balance (Os04t0610400-01)	AT3G15210	ERF4 Ethylene-responsive transcription factor 4
TraesCS7A02G228300	up	Os06g0318600	Peptidase S41 domain containing protein. (Os06t0318600-01)	AT3G57680	CTPA3 Carboxyl-terminal-processing peptidase 3, chloroplastic
TraesCS3D02G141100	up	Os01g0200700	Similar to Metallothionein-like protein type 3 (MT-3) (MWMT3). (Os01t0200700-01)	AT3G15353	MT3 Metallothionein-like protein 3
TraesCS3A02G313200	up	Os01g0200700	Similar to Metallothionein-like protein type 3 (MT-3) (MWMT3). (Os01t0200700-01)	AT3G15353	MT3 Metallothionein-like protein 3
TraesCS1B02G248600	up	Os05g0373900	Similar to Eukaryotic peptide chain release factor subunit 1 (eRF1) (Eukaryotic release factor 1) (TB3-1) (Cl1 protein). (Os05t0373900-01)	AT1G12920	ERF1-2 Eukaryotic peptide chain release factor subunit 1-2
TraesCS5B02G197700	up	Os08g0416000	Homeodomain leucine zipper protein. (Os08t0416000-01)	AT3G01470	HAT5 HD-ZIP-1
TraesCS3B02G123700	up	Os01g0194600	Thioredoxin fold domain containing protein. (Os01t0194600-02)	AT5G11930	GRXC10 Glutaredoxin-C10
TraesCS1B02G199600	up	Os10g0517500	Cys/Met metabolism, pyridoxal phosphate-dependent enzyme domain containing protein. (Os10t0517500-02)	AT1G64660	MGL Methionine gamma-lyase
TraesCS6B02G258900	up	Os02g0629000	Protein of unknown function DUF584 family protein. (Os02t0629000-01)	AT5G03230	Arabidopsis thaliana genomic DNA, chromosome 5, P1 clone:MOK16
TraesCS5A02G427800	up	Os03g0790900	Similar to Aldehyde oxidase-2. (Os03t0790900-01)	AT3G43600	AAO2 Indole-3-acetaldehyde oxidase
TraesCS1D02G342100	up	Os05g0519700	Heat shock protein, Long-term acquired thermotolerance (Os05t0519700-01)	AT1G74310	CLPB1 Chaperone protein ClpB1
TraesCS4A02G216900	up	Os11g0177400	Similar to ATPase, coupled to transmembrane movement of substances. (Os11t0177400-01)	AT1G71960	ABCG25 ABC transporter G family member 25
TraesCS4A02G298400	up	Os03g0656500	Similar to K-exchanger-like protein. (Os03t0656500-01)	AT5G17860	CCX1 Cation/calcium exchanger 1
TraesCS2A02G452700	up	Os04g0587200	Similar to invertase inhibitor. (Os04t0587200-00)	AT5G46930	Plant invertase/pectin methylesterase inhibitor superfamily protein
TraesCS2A02G317800	up	Os04g0450000	Zinc finger, FYVE/PHD-type domain containing protein. (Os04t0450000-01)	AT1G02070	At1g02070
TraesCS3A02G219200	up	Os04g0174900	Similar to Acyl-protein thioesterase 2. (Os04t0174900-01)	AT5G20060	Alpha/beta-Hydrolases superfamily protein
TraesCS4D02G059000	up	Os03g0729000	Similar to Peptidase, M50 family. (Os03t0729000-01)	AT1G17870	EGY3 Probable zinc metallopeptidase EGY3, chloroplastic
TraesCS6D02G045700	up	Os05g0106200	Protein of unknown function DUF6, transmembrane domain containing protein. (Os05t0106200-01)	AT5G64700	WAT1-related protein At5g64700
TraesCS1D02G422600	up	Os05g0576700	Oleosin family protein. (Os05t0576700-01)	AT3G18570	Oleosin family protein
TraesCS1D02G155400	up	Os04g0520700	Protein of unknown function DUF584 family protein. (Os04t0520700-01)	AT5G03230	Arabidopsis thaliana genomic DNA, chromosome 5, P1 clone:MOK16
TraesCS3A02G494800	up	Os01g0956200	Glycosyltransferase AER61, uncharacterized domain containing protein. (Os01t0956200-01)	AT2G41640	At2g41640/T32G6.16
TraesCS2D02G405800	up	Os04g0558700	Conserved hypothetical protein. (Os04t0558700-01)	NA	NA
TraesCS3A02G347400	up	Os01g0826000	Heavy metal transport/detoxification protein domain containing protein. (Os01t0826000-00)	AT5G05365	Heavy metal transport/detoxification superfamily protein
TraesCS2D02G540100	up	Os03g0126700	Similar to Barley stem rust resistance protein. (Os03t0126700-01)	AT1G01490	Heavy metal transport/detoxification superfamily protein
TraesCS7D02G020100	up	Os06g0168700	Similar to Prolin rich protein. (Os06t0168700-01)	AT3G22142	Bifunctional inhibitor/lipid-transfer protein/seed storage 2S albumin superfamily protein
TraesCS3B02G600800	up	Os08g0467100	Zinc finger, C2H2 domain containing protein. (Os08t0467100-01)	AT1G25250	AtIDD16 IDD16
TraesCS4B02G281800	up	Os03g0165900	Tetratricopeptide-like helical domain containing protein. (Os03t0165900-01)	AT1G04770	Protein SULFUR DEFICIENCY-INDUCED 2
TraesCS2A02G297100	up	Os04g0415800	Similar to OSIGBa0092M08.2 protein. (Os04t0415800-00)	AT5G05960	At5g05960
TraesCS1A02G263700	up	Os01g0884300	No apical meristem (NAM) protein domain containing protein. (Os01t0884300-01)	AT1G01720	NAC002 ATAF1
TraesCS7B02G251100	up	Os01g0327100	Haem peroxidase family protein. (Os01t0327100-01)	AT5G06730	PER54 Peroxidase 54
TraesCS3B02G086900	up	Os04g0103500	Serine/threonine protein kinase-related domain containing protein. (Os04t0103500-01)	AT2G19130	G-type lectin S-receptor-like serine/threonine-protein kinase At2g19130
TraesCS4A02G131000	up	Os03g0327800	NAC Family transcriptional activator, Abiotic stress response, Positive regulator of leaf senescence (Os03t0327800-01)	AT3G04070	NAC047 NAC transcription factor 47
TraesCS3D02G425900	up	Os01g0922700	Conserved hypothetical protein. (Os01t0922700-01)	NA	NA
TraesCS2A02G296100	up	Os04g0414300	Similar to H0622F05.1 protein. (Os04t0414300-00)	AT5G06210	S-RBP11 Small RNA-binding protein 11, chloroplastic
TraesCS2B02G478700	up	Os04g0583900	Similar to LHY protein. (Os04t0583900-01)	AT1G18330	RVE7 Protein REVEILLE 7
TraesCS3D02G445500	up	Os12g0549800	Armadillo-type fold domain containing protein. (Os12t0549800-00)	AT5G18980	ARM repeat superfamily protein
TraesCS5A02G403600	up	Os03g0767800	Cold acclimation WCOR413 family protein. (Os03t0767800-01)	AT3G50830	COR413PM2 COR413-PM2
TraesCS7A02G328600	up	Os08g0398800	Cleavage and polyadenylation specificity factor, 25 kDa subunit domain containing protein. (Os08t0398800-02)	AT4G29820	CFIS1 Pre-mRNA cleavage factor Im 25 kDa subunit 1
TraesCS2B02G602700	up	Os04g0685700	Similar to H0723C07.4 protein. (Os04t0685700-01)	NA	NA
TraesCS5A02G472300	up	Os08g0105800	Cytochrome P450 family protein. (Os08t0105800-01)	AT3G48310	CYP71A22 Cytochrome P450 71A22
TraesCS3A02G260200	up	Os03g0418000	Cht12 Similar to Basic endochitinase 2 precursor (EC 3.2.1.14). (Os03t0418000-00)	AT3G12500	CHI-B Basic endochitinase B
TraesCS1B02G310400	up	Os05g0477900	Similar to nonspecific lipid-transfer protein. (Os05t0477900-01)	AT5G01870	LTP10 Non-specific lipid-transfer protein
TraesCS4A02G428800	up	Os06g0129100	Short-chain dehydrogenase/reductase SDR family protein. (Os06t0129100-01)	AT4G24050	AT4g24050/T19F6_40
TraesCS2B02G275500	up	Os07g0123900	Similar to cold shock protein-1. (Os07t0123900-01)	AT4G21620	AT4g21620/F17L22_80
TraesCS6D02G283000	up	Os02g0586000	Quinonprotein alcohol dehydrogenase-like domain containing protein. (Os02t0586000-01)	NA	NA
TraesCS2A02G116100	up	Os02g0325600	Nitrate-inducible and autorepressible transcriptional repressor, Nitrogen response (Os02t0325600-01)	AT1G25550	HHO3 Transcription factor HHO3
TraesCS3B02G584700	up	Os11g0592000	Similar to Barwin. (Os11t0592000-01)	AT3G04720	HEL Hevein-like preproprotein
TraesCS6A02G078400	up	Os10g0490900	Similar to Secretory protein. (Os10t0490900-00)	AT2G15220	At2g15220/F15A23.4
TraesCS1D02G300000	up	Os05g0478000	Zinc finger, RING/FYVE/PHD-type domain containing protein. (Os05t0478000-01)	AT3G10910	ATL72 RING-H2 finger protein ATL72
TraesCS4D02G042200	up	Os03g0709300	Similar to Chemocyanin precursor (Basic blue protein) (Plantacyanin). (Os03t0709300-01)	AT2G02850	ARPN Basic blue protein
TraesCS2D02G273600	up	Os04g0338000	Similar to IN2-2 protein. (Os04t0338000-01)	AT1G60710	ATB2 Probable aldo-keto reductase 4
TraesCS1A02G265800	up	Os01g0131900	Similar to Wound-induced protease inhibitor (WIP1). (Os01t0131900-00)	NA	NA
TraesCS3B02G529700	up	Os01g0944700	Similar to Beta-1,3-glucanase precursor. (Os01t0944700-01)	AT4G16260	Probable glucan endo-1,3-beta-glucosidase At4g16260
TraesCS3A02G283700	up	Os01g0727600	Conserved hypothetical protein. (Os01t0727600-01)	AT1G29640	At1g29640
TraesCS4A02G213900	up	NA	NA	NA	NA
TraesCS1D02G263800	up	Os01g0884300	No apical meristem (NAM) protein domain containing protein. (Os01t0884300-01)	AT1G01720	NAC002 ATAF1
TraesCS2D02G193400	up	Os03g0445700	Similar to LOB domain protein 39. (Os03t0445700-01)	AT5G67420	LBD37 LOB domain-containing protein 37
TraesCS5B02G196900	up	Os08g0414300	Conserved hypothetical protein. (Os08t0414300-01)	AT4G38060	AT4G38060 protein
TraesCS2D02G100700	up	Os07g0684800	Similar to NAM / CUC2-like protein. (Os07t0684800-01)	AT5G61430	NAC100 NAC domain-containing protein 100
TraesCS3B02G063500	up	Os11g0427800	Similar to Lipid transfer protein LPT III. (Os11t0427800-01)	AT5G59310	LTP4 Non-specific lipid-transfer protein 4
TraesCS5D02G353800	up	Os05g0165500	Conserved hypothetical protein. (Os05t0165500-01)	AT5G01790	At5g01790
TraesCS4A02G005200	up	Os03g0183500	Protein of unknown function DUF581 family protein. (Os03t0183500-01)	AT5G20700	At5g20700
TraesCS2B02G121900	up	Os07g0680400	WRKY transcription factor, Drought tolerance (Os07t0680400-01)	AT2G46400	WRKY46 Probable WRKY transcription factor 46
TraesCS2D02G007000	up	Os03g0347900	Terpenoid synthase domain containing protein. (Os03t0347900-01)	AT5G23960	TPS21 Alpha-humulene/(-)-(E)-beta-caryophyllene synthase
TraesCS4A02G404500	up	Os08g0480000	Multi antimicrobial extrusion protein MatE family protein. (Os08t0480000-01)	AT5G65380	DTX27 Protein DETOXIFICATION 27
TraesCS1A02G369600	up	Os05g0548900	Similar to Phosphoethanolamine methyltransferase. (Os05t0548900-01)	AT3G18000	NMT1 XPL1
TraesCS5B02G362500	up	Os09g0558100	Similar to Low-temperature induced protein lt101.2. (Os09t0558100-01)	AT4G30650	UPF0057 membrane protein At4g30650
TraesCS5D02G204100	up	Os08g0414300	Conserved hypothetical protein. (Os08t0414300-01)	AT4G38060	AT4G38060 protein
TraesCS3D02G039300	up	Os01g0937050	Homolog of xylanase inhibitor, Chitinase-like protein, Defense response against pathogens, Growth regulation through calcium signaling (Os01t0937050-01)	AT1G03220	Eukaryotic aspartyl protease family protein
TraesCS2D02G423700	up	Os04g0611400	Similar to Vacuolar sorting receptor 7 precursor (AtVSR7) (Epidermal growth factor receptor-like protein 3) (AtELP3) (BP80-like protein f) (AtBP80f). (Os04t0611400-01)	AT4G20110	VSR7 VACUOLAR SORTING RECEPTOR 7
TraesCS3D02G280600	up	Os01g0733200	Similar to Heat shock transcription factor 29 (Fragment). (Os01t0733200-01)	AT3G24520	HSFC1 Heat stress transcription factor C-1
TraesCS7D02G127600	up	Os06g0166400	Similar to TINY-like protein (AP2 domain containing protein RAP2.10) (Fragment). (Os06t0166400-01)	AT2G23340	ERF008 Ethylene-responsive transcription factor ERF008
TraesCS7D02G445700	up	Os10g0429600	Similar to BTB/POZ domain containing protein. (Os10t0429600-00)	AT2G39760	BPM3 BTB/POZ and MATH domain-containing protein 3
TraesCS3D02G104500	up	Os01g0160100	Similar to Pyruvate decarboxylase isozyme 2 (EC 4.1.1.1) (PDC) (Fragment). (Os01t0160100-01)	AT5G01320	PDC4 Pyruvate decarboxylase 4
TraesCS5D02G533700	up	Os03g0845500	Similar to Acyl-CoA synthetase-like protein. (Os03t0845500-01)	AT3G23790	AAE16 Probable acyl-activating enzyme 16, chloroplastic
TraesCS5A02G322300	up	Os09g0533600	Similar to Avr9/Cf-9 induced kinase 1. (Os09t0533600-01)	AT5G47070	PBL19 Probable serine/threonine-protein kinase PBL19
TraesCS3A02G420900	up	Os01g0915000	Protein of unknown function DUF506, plant family protein. (Os01t0915000-01)	AT3G07350	F21O3.6 protein
TraesCS3D02G283700	up	Os01g0727500	Protein of unknown function DUF584 family protein. (Os01t0727500-02)	AT4G18980	AtS40-3 AtS40-3
TraesCS7B02G191400	up	Os06g0318600	Peptidase S41 domain containing protein. (Os06t0318600-01)	AT3G57680	CTPA3 Carboxyl-terminal-processing peptidase 3, chloroplastic
TraesCS4D02G316500	up	Os03g0126800	Similar to CBL-interacting protein kinase 9. (Os03t0126800-00)	AT1G01140	CIPK9 CBL-interacting protein kinase 9
TraesCS7D02G357400	up	Os08g0205800	Hypothetical conserved gene. (Os08t0205800-01)	AT2G32210	Cysteine-rich/transmembrane domain A-like protein
TraesCS1B02G352000	up	Os05g0519300	Protein of unknown function DUF506, plant family protein. (Os05t0519300-01)	AT4G32480	AT4g32480/F8B4_180
TraesCS2A02G507400	up	Os04g0652700	Similar to Nuclease PA3. (Os04t0652700-01)	AT4G21585	ENDO4 endonuclease 4
TraesCS6A02G115400	up	Os08g0562600	C2 calcium-dependent membrane targeting domain containing protein. (Os08t0562600-03)	AT5G23950	Calcium-dependent lipid-binding (CaLB domain) family protein
TraesCS2D02G100900	up	Os03g0327100	Similar to CUC1. (Os03t0327100-01)	AT5G39610	NAC92 NAC domain-containing protein 92
TraesCS7B02G262400	up	NA	NA	AT2G32210	Cysteine-rich/transmembrane domain A-like protein
TraesCS3A02G307300	up	Os01g0328300	Similar to cDNA clone:J033084P10, full insert sequence. (Os01t0328300-01)	AT2G17030	SKIP23 F-box protein SKIP23
TraesCS2D02G329900	up	Os04g0468600	Hypothetical conserved gene. (Os04t0468600-01)	AT4G05030	AT4g05030 protein
TraesCS1D02G044300	up	Os12g0257600	Similar to Laccase-25. (Os12t0257600-00)	AT3G09220	LAC7 Laccase-7
TraesCS2B02G008000	up	Os04g0461600	Similar to Fw2.2. (Os04t0461600-01)	AT1G14880	PCR1 Protein PLANT CADMIUM RESISTANCE 1
TraesCS5B02G396600	up	Os03g0752800	MADS14 Similar to Isoform 2 of MADS-box transcription factor 14. (Os03t0752800-01)	AT1G69120	AP1 AP1
TraesCS6B02G282700	up	NA	NA	NA	NA
TraesCS3B02G201000	up	NA	NA	NA	NA
TraesCS3B02G200000	up	Os03g0559700	Conserved hypothetical protein. (Os03t0559700-00)	NA	NA
TraesCS5D02G190800	up	Os09g0334500	WRKY transcription factor, Tolerance to phosphate starvation, Regulator of Fe starvation and cold stress (Os09t0334500-01)	AT4G11070	WRKY41 Probable WRKY transcription factor 41
TraesCS5D02G190700	up	Os09g0334500	WRKY transcription factor, Tolerance to phosphate starvation, Regulator of Fe starvation and cold stress (Os09t0334500-01)	AT4G23810	WRKY53 Probable WRKY transcription factor 53
TraesCS5B02G014000	up	Os02g0301800	NB-ARC domain containing protein. (Os02t0301800-01)	AT3G07040	RPM1 Disease resistance protein RPM1
TraesCS3B02G062700	up	Os11g0427800	Similar to Lipid transfer protein LPT III. (Os11t0427800-01)	AT5G59310	LTP4 Non-specific lipid-transfer protein 4
TraesCS2A02G002700	up	Os10g0122500	Hypothetical conserved gene. (Os10t0122500-00)	AT3G62160	At3g62160
TraesCS3D02G160300	up	Os01g0227500	Cytochrome P450 family protein. (Os01t0227500-01)	AT3G48280	CYP71A25 Cytochrome P450 71A25
TraesCS2D02G364600	up	Os04g0511200	EFA27 for EF hand, abscisic acid, 27kD. (Os04t0511200-01)	AT2G33380	PXG3 Probable peroxygenase 3
TraesCS1D02G375700	up	Os05g0548900	Similar to Phosphoethanolamine methyltransferase. (Os05t0548900-01)	AT3G18000	NMT1 XPL1
TraesCS1A02G408300	up	Os05g0568600	Protein of unknown function DUF1645 family protein. (Os05t0568600-01)	AT1G23710	At1g23710
TraesCS3D02G478000	up	Os01g0944700	Similar to Beta-1,3-glucanase precursor. (Os01t0944700-01)	AT4G16260	Probable glucan endo-1,3-beta-glucosidase At4g16260
TraesCS7A02G499700	up	Os03g0396200	Hypothetical conserved gene. (Os03t0396200-01)	AT4G33990	EMB2758 Pentatricopeptide repeat-containing protein At4g33990
TraesCS6A02G315600	up	Os02g0759400	Zinc finger, RING/FYVE/PHD-type domain containing protein. (Os02t0759400-01)	AT3G05200	ATL6 E3 ubiquitin-protein ligase ATL6
TraesCS6D02G305600	up	Os02g0771400	Protein-tyrosine phosphatase, SIW14-like domain containing protein. (Os02t0771400-00)	AT1G05000	Phosphotyrosine protein phosphatases superfamily protein
TraesCS3A02G209100	up	Os01g0582600	Phospholipase A2, active site domain containing protein. (Os01t0582600-01)	AT5G12010	AT5g12010/F14F18_180
TraesCS3D02G514300	up	Os03g0436400	Similar to A.thaliana gene induced upon wounding stress. (Os03t0436400-01)	AT4G24220	VEP1 3-oxo-Delta(4,5)-steroid 5-beta-reductase
TraesCS4D02G357400	up	Os05g0190500	Similar to Acid phosphatase. (Os05t0190500-02)	AT4G29260	Acid phosphatase-like protein
TraesCS7D02G367700	up	Os02g0232000	Similar to Heat shock transcription factor 29 (Fragment). (Os02t0232000-01)	AT3G24520	HSFC1 Heat stress transcription factor C-1
TraesCSU02G057000	up	Os11g0427800	Similar to Lipid transfer protein LPT III. (Os11t0427800-01)	AT5G59310	LTP4 Non-specific lipid-transfer protein 4
TraesCS7B02G220900	up	Os04g0603400	Similar to OSIGBa0118P15.3 protein. (Os04t0603400-01)	NA	NA
TraesCS6D02G276500	up	Os02g0733900	Conserved hypothetical protein. (Os02t0733900-01)	AT1G67920	At1g67920
TraesCS7A02G277500	up	Os02g0108800	Cytochrome P450 domain containing protein. (Os02t0108800-01)	AT1G64940	CYP89A6 Cytochrome P450, family 87, subfamily A, polypeptide 6
TraesCS1B02G388700	up	Os05g0548900	Similar to Phosphoethanolamine methyltransferase. (Os05t0548900-01)	AT3G18000	NMT1 XPL1
TraesCS1D02G163800	up	Os10g0505900	Conserved hypothetical protein. (Os10t0505900-01)	NA	NA
TraesCS4D02G299400	up	Os07g0257200	Manganese and Cadmium transporter, Mn and Cd uptake (Os07t0257200-01)	AT1G15960	NRAMP6 Metal transporter Nramp6
TraesCS2D02G140700	up	Os07g0649300	Armadillo-like helical domain containing protein. (Os07t0649300-00)	AT5G18980	ARM repeat superfamily protein
TraesCS5B02G405300	up	Os03g0762300	Similar to Peroxidase 51 precursor (EC 1.11.1.7) (Atperox P51) (ATP37). (Os03t0762300-01)	AT3G49960	PER35 Peroxidase 35
TraesCS4A02G263200	up	Os03g0719400	Alpha/beta hydrolase fold-1 domain containing protein. (Os03t0719400-01)	AT1G73480	Alpha/beta-Hydrolases superfamily protein
TraesCS1A02G181000	up	Os10g0517500	Cys/Met metabolism, pyridoxal phosphate-dependent enzyme domain containing protein. (Os10t0517500-02)	AT1G64660	MGL Methionine gamma-lyase
TraesCS2D02G260200	up	Os07g0115500	Hypothetical protein. (Os07t0115500-01)	AT5G43150	At5g43150
TraesCS5A02G307200	up	Os10g0101200	Serine carboxypeptidase, Regulation of grain filling and seed germination (Os10t0101200-01)	AT1G33540	SCPL18 Serine carboxypeptidase-like 18
TraesCS3A02G355400	up	Os05g0462000	Similar to plant-specific domain TIGR01589 family protein. (Os05t0462000-00)	AT3G55240	Putative uncharacterized protein At3g55240
TraesCS1D02G418900	up	Os05g0572000	Pathogenesis-related transcriptional factor and ERF domain containing protein. (Os05t0572000-00)	AT1G64380	ERF061 Ethylene-responsive transcription factor ERF061
TraesCS6B02G340500	up	Os02g0740500	Conserved hypothetical protein. (Os02t0740500-01)	NA	NA
TraesCS4D02G298700	up	Os03g0183500	Protein of unknown function DUF581 family protein. (Os03t0183500-01)	AT5G20700	At5g20700
TraesCS4B02G208000	up	Os03g0273200	Similar to Laccase (EC 1.10.3.2). (Os03t0273200-01)	AT5G60020	LAC17 Laccase-17
TraesCS7D02G422400	up	NA	NA	NA	NA
TraesCS6B02G327200	up	Os08g0482600	Cupredoxin domain containing protein. (Os08t0482600-01)	AT2G32300	UCC1 uclacyanin 1
TraesCS1B02G107400	up	Os10g0379100	Transferase family protein. (Os10t0379100-01)	AT5G48930	HST Shikimate O-hydroxycinnamoyltransferase
TraesCS3D02G315700	up	Os01g0783200	Similar to Diacylglycerol kinase. (Os01t0783200-01)	AT2G20900	DGK5 Diacylglycerol kinase 5
TraesCS2D02G381300	up	Os04g0513100	Similar to Beta-glucosidase. (Os04t0513100-01)	AT4G21760	BGLU47 beta-glucosidase 47
TraesCS2A02G013500	up	Os03g0602300	Cytochrome P450 85A1 (EC 1.14.-.-) (C6-oxidase) (OsDWARF) (Dwarf protein). (Os03t0602300-01)	AT3G30180	CYP85A2 Cytochrome P450 85A2
TraesCS3B02G489000	up	Os01g0933200	Heavy metal transport/detoxification protein domain containing protein. (Os01t0933200-00)	AT5G27690	HIPP36 Heavy metal-associated isoprenylated plant protein 36
TraesCS3A02G025400	up	Os07g0586100	Similar to Esterase precursor (EC 3.1.1.-) (Early nodule-specific protein homolog) (Latex allergen Hev b 13). (Os07t0586100-01)	AT3G26430	GDSL esterase/lipase At3g26430
TraesCS6A02G303400	up	Os02g0586000	Quinonprotein alcohol dehydrogenase-like domain containing protein. (Os02t0586000-01)	NA	NA
TraesCS1B02G248300	up	Os03g0425300	Similar to DGK1 (DIACYLGLYCEROL KINASE1)	AT5G07920	DGK1 Diacylglycerol kinase 1
TraesCS4B02G091500	up	Os11g0232100	Protein kinase, core domain containing protein. (Os11t0232100-01)	AT1G72180	CEPR2 Receptor protein-tyrosine kinase CEPR2
TraesCS3D02G516900	up	Os01g0962700	Similar to Peroxidase 12 precursor (EC 1.11.1.7) (Atperox P12) (PRXR6) (ATP4a). (Os01t0962700-01)	AT1G71695	PER12 Peroxidase
TraesCS2B02G132700	up	Os07g0672700	UDP-glucuronosyl/UDP-glucosyltransferase family protein. (Os07t0672700-00)	AT5G49690	UGT91C1 UDP-glycosyltransferase 91C1
TraesCS3A02G129600	up	Os01g0172800	Embryo-specific 3 family protein. (Os01t0172800-01)	AT2G41475	ATS3A Embryo-specific protein ATS3A
TraesCS3A02G521900	up	Os10g0180800	Wall-associated kinase, Negative regulation of rice blast resistance (Os10t0180800-01)	AT1G21230	WAK5 Wall-associated receptor kinase 5
TraesCS7A02G351900	up	Os06g0523300	Conserved hypothetical protein. (Os06t0523300-01)	AT5G41761	Putative uncharacterized protein
TraesCS5D02G050100	up	NA	NA	NA	NA
TraesCS3D02G310300	up	Os05g0508400	Mannose-binding lectin domain containing protein. (Os05t0508400-01)	AT1G19715	JAL3 Jacalin-related lectin 3
TraesCS5D02G102000	up	Os12g0556300	Calmodulin binding protein-like family protein. (Os12t0556300-01)	AT4G25800	CBP60D Calmodulin-binding protein 60 D
TraesCS4D02G192300	up	NA	NA	NA	NA
TraesCS3B02G344800	up	Os05g0508400	Mannose-binding lectin domain containing protein. (Os05t0508400-01)	AT1G19715	JAL3 Jacalin-related lectin 3
TraesCS4D02G092000	up	Os11g0177400	Similar to ATPase, coupled to transmembrane movement of substances. (Os11t0177400-01)	AT1G71960	ABCG25 ABC transporter G family member 25
TraesCS4D02G014300	up	Os03g0659300	Glyoxalase/bleomycin resistance protein/dioxygenase domain containing protein. (Os03t0659300-01)	AT2G32090	At2g32090/F22D22.16
TraesCS1D02G256700	up	Os05g0410500	TGF-beta receptor, type I/II extracellular region family protein. (Os05t0410500-01)	AT1G68570	NPF3.1 Protein NRT1/ PTR FAMILY 3.1
TraesCS3B02G293200	up	Os03g0418000	Cht12 Similar to Basic endochitinase 2 precursor (EC 3.2.1.14). (Os03t0418000-00)	AT3G12500	CHI-B Basic endochitinase B
TraesCS7D02G544300	up	Os11g0704100	Similar to NB-ARC domain containing protein. (Os11t0704100-00)	AT3G14470	RPPL1 Putative disease resistance RPP13-like protein 1
TraesCS1B02G394100	up	Os05g0550300	Similar to Lipid transfer protein (Fragment). (Os05t0550300-01)	AT3G18280	Bifunctional inhibitor/lipid-transfer protein/seed storage 2S albumin superfamily protein
TraesCS4D02G303600	up	Os03g0189100	Uncharacterised protein family UPF0503 domain containing protein. (Os03t0189100-01)	NA	NA
TraesCS5D02G324300	up	Os09g0530300	Cytochrome P450 family protein. (Os09t0530300-01)	AT3G48310	CYP71A22 Cytochrome P450 71A22
TraesCS5D02G536400	up	Os03g0849900	Nucleotide-diphospho-sugar transferase domain containing protein. (Os03t0849900-01)	AT4G19975	Glycosyltransferase
TraesCS4A02G110600	up	Os03g0293000	Similar to DnaJ domain containing protein, expressed. (Os03t0293000-01)	AT3G08970	ERDJ3A TMS1
TraesCS5A02G237500	up	Os09g0455300	Similar to INDEHISCENT protein. (Os09t0455300-01)	AT5G67060	HEC1 HEC1
TraesCS3D02G346300	up	Os01g0833600	Conserved hypothetical protein. (Os01t0833600-00)	AT1G68660	CPLS1 ATP-dependent Clp protease adapter protein CLPS1, chloroplastic
TraesCS6D02G294800	up	Os02g0759400	Zinc finger, RING/FYVE/PHD-type domain containing protein. (Os02t0759400-01)	AT3G05200	ATL6 E3 ubiquitin-protein ligase ATL6
TraesCS7B02G460500	up	Os12g0565100	NB-ARC domain containing protein. (Os12t0565100-01)	AT3G46530	RPP13 Disease resistance protein RPP13
TraesCS7B02G253600	up	Os02g0112900	Similar to Viroid RNA-binding protein (Fragment). (Os02t0112900-00)	AT3G22200	POP2 Pyridoxal phosphate (PLP)-dependent transferases superfamily protein
TraesCS4A02G339800	up	Os03g0849900	Nucleotide-diphospho-sugar transferase domain containing protein. (Os03t0849900-01)	AT4G19975	Glycosyltransferase
TraesCS7B02G207600	up	Os08g0138900	Conserved hypothetical protein. (Os08t0138900-01)	NA	NA
TraesCS4B02G312300	up	Os01g0701500	Cytochrome P450 family protein. (Os01t0701500-00)	AT2G26170	CYP711A1 Cytochrome P450 711A1
TraesCS1B02G436500	up	Os01g0662600	Similar to NifU-like protein. (Os01t0662600-01)	AT4G22220	ISU1 Iron-sulfur cluster assembly protein
TraesCS3D02G103900	up	Os10g0419600	Chlorophyllase family protein. (Os10t0419600-00)	AT5G43860	CLH2 Chlorophyllase-2, chloroplastic
TraesCS1D02G296500	up	Os05g0468800	Phosphatidylethanolamine-binding protein PEBP domain containing protein. (Os05t0468800-01)	AT5G01300	PEBP (Phosphatidylethanolamine-binding protein) family protein
TraesCS1B02G301200	up	Os01g0833400	Conserved hypothetical protein. (Os01t0833400-01)	AT4G08330	Uncharacterized protein At4g08330, chloroplastic
TraesCS5B02G355800	up	Os09g0552600	RmlC-like jelly roll fold domain containing protein. (Os09t0552600-01)	AT1G07750	At1g07750/F24B9_13
TraesCS5B02G475000	up	Os10g0122000	UDP-glucuronosyl/UDP-glucosyltransferase family protein. (Os10t0122000-00)	AT5G49690	UGT91C1 UDP-glycosyltransferase 91C1
TraesCS6B02G353400	up	Os06g0727900	Domain of unknown function DUF23 domain containing protein. (Os06t0727900-00)	AT4G37420	Glycosyltransferase
TraesCS5B02G188900	up	Os09g0361300	F-box domain, cyclin-like domain containing protein. (Os09t0361300-01)	NA	NA
TraesCS4D02G202500	up	Os04g0298501	Conserved hypothetical protein. (Os04t0298501-00)	NA	NA
TraesCS7D02G518900	up	Os03g0235700	Similar to Peptide transporter 1. (Os03t0235700-01)	AT2G02040	NPF8.3 Protein NRT1/ PTR FAMILY 8.3
TraesCS1A02G238400	up	Os08g0412200	Nucleotide-binding, alpha-beta plait domain containing protein. (Os08t0412200-01)	NA	NA
TraesCS1B02G274300	up	Os01g0884300	No apical meristem (NAM) protein domain containing protein. (Os01t0884300-01)	AT1G01720	NAC002 ATAF1
TraesCS1A02G163700	up	Os10g0478450	MATH domain containing protein. (Os10t0478450-00)	AT3G17380	TRAF-like family protein
TraesCSU02G144800	up	Os03g0103200	Similar to Physical impedance induced protein. (Os03t0103200-01)	AT4G12490	pEARLI1-like lipid transfer protein 2
TraesCS2B02G571700	up	Os04g0668900	Protein similar to plastid terminal oxidase, Carotenoid and strigolactone synthesis (Os04t0668900-01)	AT4G22260	AOX4 Ubiquinol oxidase 4, chloroplastic/chromoplastic
TraesCS6B02G059000	up	Os04g0244800	Heavy metal transport/detoxification protein domain containing protein. (Os04t0244800-01)	AT5G66110	HIPP27 Heavy metal-associated isoprenylated plant protein 27
TraesCS4A02G053800	up	Os03g0211500	Hypothetical conserved gene. (Os03t0211500-01)	AT5G61280	Gb
TraesCS7D02G037600	up	Os06g0111200	Conserved hypothetical protein. (Os06t0111200-01)	NA	NA
TraesCS2D02G135600	up	Os12g0641100	Similar to Na+/H+ antiporter. (Os12t0641100-01)	AT2G01980	NHX7 Sodium/hydrogen exchanger 7
TraesCS1A02G291100	up	Os02g0306401	Similar to Nicotianamine aminotransferase A. (Os02t0306401-00)	AT5G53970	Probable aminotransferase TAT2
TraesCS3B02G580500	up	Os02g0541325	Similar to Serine decarboxylase. (Os02t0541325-00)	AT1G43710	SDC SDC1
TraesCS4B02G077900	up	Os03g0607200	Gibberellin regulated protein family protein. (Os03t0607200-01)	AT2G39540	Gibberellin-regulated protein 8
TraesCS7A02G407600	up	Os06g0710700	Similar to Benzoyl coenzyme A: benzyl alcohol benzoyl transferase (Benzoyl- CoA:benzyl alcohol/phenylethanol benzoyltransferase). (Os06t0710700-01)	AT5G17540	At5g17540
TraesCS1D02G145800	up	NA	NA	NA	NA
TraesCS6B02G366100	up	Os02g0776400	Similar to nuclear transcription factor Y subunit A-3. (Os02t0776400-01)	AT1G54160	NFYA5 Nuclear transcription factor Y subunit A-5
TraesCS5A02G482100	up	Os11g0586825	Hypothetical conserved gene. (Os11t0586825-00)	AT5G15900	TBL19 TRICHOME BIREFRINGENCE-LIKE 19
TraesCS3B02G598200	up	Os01g0734800	UDP-glucuronosyl/UDP-glucosyltransferase family protein. (Os01t0734800-01)	AT3G16520	UGT88A1 UDP-glycosyltransferase 88A1
TraesCS3A02G231900	up	Os01g0644000	Twin-arginine translocation pathway signal domain containing protein. (Os01t0644000-01)	AT2G01400	Expressed protein
TraesCS1A02G021000	up	Os03g0823400	Similar to Bowman-Birk type trypsin inhibitor (WTI). (Os03t0823400-01)	NA	NA
TraesCS2B02G118500	up	Os03g0327100	Similar to CUC1. (Os03t0327100-01)	AT5G39610	NAC92 NAC domain-containing protein 92
TraesCS2A02G344800	up	Os04g0459600	Mog1/PsbP, alpha/beta/alpha sandwich domain containing protein. (Os04t0459600-01)	AT1G69680	At1g69680/T6C23_12
TraesCS4B02G377100	up	Os08g0189400	Germin-like protein 8-5, Disease resistance (Os08t0189400-01)	AT5G39110	Germin-like protein subfamily 1 member 14
TraesCS7A02G137000	up	Os03g0805700	Similar to Pheophorbide a oxygenase. (Os03t0805700-00)	AT4G25650	PTC52 Protochlorophyllide-dependent translocon component 52, chloroplastic
TraesCS3B02G393300	up	Os01g0842801	Similar to WRKY transcription factor 56. (Os01t0842801-00)	AT5G43290	WRKY49 Probable WRKY transcription factor 49
TraesCS5B02G232700	up	Os09g0451400	ACC oxidase, Ethylene biosynthesis (Os09t0451400-01)	AT1G05010	ACO4 1-aminocyclopropane-1-carboxylate oxidase 4
TraesCS6A02G381700	up	Os02g0811400	Similar to Cinnamoyl CoA reductase. (Os02t0811400-00)	AT1G15950	CCR1 Cinnamoyl-CoA reductase 1
TraesCS5B02G046000	up	Os01g0303300	Similar to Stress-inducible membrane pore protein. (Os01t0303300-01)	AT4G16160	OEP162 ATOEP16-S
TraesCS5B02G292400	up	Os11g0686400	Similar to WRKY transcription factor 41. (Os11t0686400-00)	AT1G58400	Putative disease resistance protein At1g58400
TraesCS3B02G125500	up	Os01g0192300	Similar to I-box binding factor (Fragment). (Os01t0192300-01)	AT5G47390	KUA1 Transcription factor KUA1
TraesCS2D02G535400	up	Os10g0557900	Peptidase M10A and M12B, matrixin and adamalysin family protein. (Os10t0557900-00)	AT4G16640	1MMP Metalloendoproteinase 1-MMP
TraesCS3D02G406600	up	Os04g0191600	Hypothetical conserved gene. (Os04t0191600-01)	AT5G49610	F-box protein At5g49610
TraesCS1A02G339700	up	Os05g0519300	Protein of unknown function DUF506, plant family protein. (Os05t0519300-01)	AT4G32480	AT4g32480/F8B4_180
TraesCS2B02G152300	up	Os07g0659400	Similar to rhythmically expressed protein. (Os07t0659400-00)	AT2G41250	Haloacid dehalogenase-like hydrolase (HAD) superfamily protein
TraesCS5D02G413600	up	Os03g0767800	Cold acclimation WCOR413 family protein. (Os03t0767800-01)	AT3G50830	COR413PM2 COR413-PM2
TraesCS7A02G405800	up	Os06g0711900	Bifunctional inhibitor/plant lipid transfer protein/seed storage domain containing protein. (Os06t0711900-01)	AT1G18280	At1g18280
TraesCS2D02G170200	up	Os07g0622700	Alpha/beta hydrolase fold-1 domain containing protein. (Os07t0622700-01)	AT5G09430	Alpha/beta-Hydrolases superfamily protein
TraesCS7A02G319900	up	Os04g0603400	Similar to OSIGBa0118P15.3 protein. (Os04t0603400-01)	NA	NA
TraesCS1B02G018100	up	Os02g0629800	Similar to Defensin precursor. (Os02t0629800-01)	AT2G02130	PDF2.3 Defensin-like protein 1
TraesCS3A02G053100	up	Os11g0115350	Similar to Non-specific lipid-transfer protein 2. (Os11t0115350-01)	AT5G59310	LTP4 Non-specific lipid-transfer protein 4
TraesCS2B02G472800	up	Os04g0588700	ABC transporter-like domain containing protein. (Os04t0588700-01)	AT3G60160	ABCC9 ABC transporter C family member 9
TraesCS3A02G362500	up	Os01g0173900	Similar to MRP-like ABC transporter. (Os01t0173900-01)	AT3G13080	ABCC3 MRP3
TraesCS6B02G132400	up	Os02g0585700	Quinonprotein alcohol dehydrogenase-like domain containing protein. (Os02t0585700-00)	NA	NA
TraesCS3B02G063100	up	Os11g0427800	Similar to Lipid transfer protein LPT III. (Os11t0427800-01)	AT5G59310	LTP4 Non-specific lipid-transfer protein 4
TraesCS5B02G142100	up	Os12g0123700	NAC domain containing transcription factor, Abiotic and biotic stress response (Os12t0123700-01)	AT3G04070	NAC047 NAC transcription factor 47
TraesCS3B02G279400	up	Os01g0300200	Similar to ATP-citrate lyase subunit B. (Os01t0300200-01)	AT3G06650	ACLB-1 ACLB-1
TraesCS2A02G130200	up	Os07g0659400	Similar to rhythmically expressed protein. (Os07t0659400-00)	AT2G41250	Haloacid dehalogenase-like hydrolase (HAD) superfamily protein
TraesCS4B02G059500	up	Os03g0729000	Similar to Peptidase, M50 family. (Os03t0729000-01)	AT1G17870	EGY3 Probable zinc metallopeptidase EGY3, chloroplastic
TraesCS2D02G047200	up	Os04g0188500	Conserved hypothetical protein. (Os04t0188500-01)	NA	NA
TraesCS1D02G086300	up	Os05g0142200	Conserved hypothetical protein. (Os05t0142200-00)	NA	NA
TraesCS3B02G597800	up	Os01g0559600	Similar to C13 endopeptidase NP1 precursor. (Os01t0559600-01)	AT4G32940	GAMMA-VPE GAMMAVPE
TraesCS5A02G538700	up	Os10g0557900	Peptidase M10A and M12B, matrixin and adamalysin family protein. (Os10t0557900-00)	AT4G16640	1MMP Metalloendoproteinase 1-MMP
TraesCS3D02G164900	up	Os01g0233900	Similar to cDNA clone:J013003E06, full insert sequence. (Os01t0233900-01)	AT3G15355	UBC25 Probable ubiquitin-conjugating enzyme E2 25
TraesCS6B02G445100	up	Os10g0513900	Cytochrome P450 family protein. (Os10t0513900-01)	AT1G64940	CYP89A6 Cytochrome P450, family 87, subfamily A, polypeptide 6
TraesCS4A02G066200	up	Os03g0218400	MST4 Similar to Hexose transporter. (Os03t0218400-01)	AT5G26340	STP13 STP13
TraesCS2D02G141700	up	NA	NA	NA	NA
TraesCS7B02G417700	up	Os12g0630500	Similar to Thaumatin-like protein. (Os12t0630500-01)	AT4G11650	OSM34 OSM34
TraesCS6D02G191200	up	Os02g0592833	Protein of unknown function DUF581 family protein. (Os02t0592833-00)	AT5G49120	DUF581 family protein, putative (DUF581)
TraesCS6B02G364000	up	Os02g0766700	bZIP transcription factor, Regulation of ABA signaling and biosynthesis, Drought resistance (Os02t0766700-01)	AT3G56850	DPBF3 ABSCISIC ACID-INSENSITIVE 5-like protein 2
TraesCS4A02G218400	up	Os10g0545200	Similar to 4,4-dimethyl-sterol C4-methyl-oxidase (Fragment). (Os10t0545200-01)	AT4G22756	SMO1-2 Methylsterol monooxygenase 1-2
TraesCS6B02G263800	up	Os02g0638650	Pathogenesis-related transcriptional factor and ERF domain containing protein. (Os02t0638650-01)	AT2G20880	ERF053 Ethylene-responsive transcription factor ERF053
TraesCS6B02G143000	up	Os08g0562600	C2 calcium-dependent membrane targeting domain containing protein. (Os08t0562600-03)	AT5G23950	Calcium-dependent lipid-binding (CaLB domain) family protein
TraesCS1B02G197000	up	Os10g0521400	Alpha/beta hydrolase fold-1 domain containing protein. (Os10t0521400-01)	AT2G36290	Alpha/beta-Hydrolases superfamily protein
TraesCS6B02G367100	up	Os06g0202900	Serine/threonine protein kinase domain containing protein. (Os06t0202900-01)	AT2G05940	RIPK Serine/threonine-protein kinase RIPK
TraesCS7A02G338500	up	Os05g0322900	WRKY transcription factor, Benzothiadiazole (BTH)-inducible blast resistance (Os05t0322900-01)	AT3G56400	WRKY70 Probable WRKY transcription factor 70
TraesCS5D02G205000	up	Os08g0416000	Homeodomain leucine zipper protein. (Os08t0416000-01)	AT3G01470	HAT5 HD-ZIP-1
TraesCS7D02G226300	up	Os06g0318600	Peptidase S41 domain containing protein. (Os06t0318600-01)	AT3G57680	CTPA3 Carboxyl-terminal-processing peptidase 3, chloroplastic
TraesCSU02G057100	up	Os11g0427800	Similar to Lipid transfer protein LPT III. (Os11t0427800-01)	AT5G59310	LTP4 Non-specific lipid-transfer protein 4
TraesCS2B02G442700	up	Os03g0300400	Pathogen-related protein (JIOsPR10). (Os03t0300400-01)	NA	NA
TraesCS6A02G162900	up	Os06g0254300	Similar to EF-hand calcium bining protein. (Os06t0254300-01)	AT1G70670	PXG4 Probable peroxygenase 4
TraesCS3D02G436900	up	Os06g0143900	Similar to Coatomer protein complex, beta prime	AT1G79990	Coatomer subunit beta'
TraesCS2D02G104300	up	Os07g0680600	Protein of unknown function DUF3133 domain containing protein. (Os07t0680600-01)	AT5G05190	EDR4 Protein ENHANCED DISEASE RESISTANCE 4
TraesCS7B02G443100	up	Os01g0647200	Hypothetical conserved gene. (Os01t0647200-01)	NA	NA
TraesCS6B02G188300	up	Os06g0254300	Similar to EF-hand calcium bining protein. (Os06t0254300-01)	AT2G33380	PXG3 Probable peroxygenase 3
TraesCS4A02G019900	up	Os03g0168200	Similar to F16A14.21. (Os03t0168200-01)	AT1G13990	unknown protein
TraesCS5A02G405100	up	Os08g0100400	Zinc finger, RING-CH-type domain containing protein. (Os08t0100400-01)	AT4G34100	SUD1 Probable E3 ubiquitin ligase SUD1
TraesCS4D02G208900	up	Os03g0273200	Similar to Laccase (EC 1.10.3.2). (Os03t0273200-01)	AT5G60020	LAC17 Laccase-17
TraesCS2D02G249800	up	Os07g0162100	3-oxo-5-alpha-steroid 4-dehydrogenase, C-terminal domain containing protein. (Os07t0162100-00)	AT5G16010	3-oxo-5-alpha-steroid 4-dehydrogenase family protein
TraesCS3D02G212000	up	Os01g0582600	Phospholipase A2, active site domain containing protein. (Os01t0582600-01)	AT5G12010	AT5g12010/F14F18_180
TraesCS7D02G461200	up	Os01g0294700	Haem peroxidase, plant/fungal/bacterial family protein. (Os01t0294700-01)	AT4G33420	Peroxidase superfamily protein
TraesCS3D02G534100	up	Os01g0559600	Similar to C13 endopeptidase NP1 precursor. (Os01t0559600-01)	AT4G32940	GAMMA-VPE GAMMAVPE
TraesCS4A02G440100	up	Os11g0557400	Domain of unknown function DUF1618 domain containing protein. (Os11t0557400-01)	NA	NA
TraesCS5A02G438600	up	Os08g0325134	Putative B3 domain-containing protein Os08g0325100. (Os08t0325134-00)	AT4G33280	AP2/B3-like transcriptional factor family protein
TraesCS2A02G516200	up	Os04g0532100	Short-chain dehydrogenase/reductase SDR domain containing protein. (Os04t0532100-01)	AT3G61220	NAD(P)-binding Rossmann-fold superfamily protein
TraesCS4B02G052800	up	Os05g0345700	Protein of unknown function DUF569 domain containing protein. (Os05t0345700-01)	AT3G01311	Actin cross-linking protein, putative (DUF569)
TraesCS3B02G151000	up	NA	NA	NA	NA
TraesCS3D02G357000	up	Os01g0847800	Similar to Aldose reductase (EC 1.1.1.21) (AR) (Aldehyde reductase) (20-alpha- hydroxysteroid dehydrogenase) (EC 1.1.1.149) (20-alpha-HSD). (Os01t0847800-01)	AT2G37790	AKR4C10 Aldo-keto reductase family 4 member C10
TraesCS4B02G174100	up	Os07g0684100	Similar to Thioredoxin-like 1. (Os07t0684100-01)	AT1G08570	ACHT4 Thioredoxin-like 1-1, chloroplastic
TraesCS1A02G203200	up	Os10g0542400	Expansin/Lol pI family protein. (Os10t0542400-01)	AT3G45970	EXLA1 Expansin-like A1
TraesCS3B02G183800	up	Os01g0233900	Similar to cDNA clone:J013003E06, full insert sequence. (Os01t0233900-01)	AT3G15355	UBC25 Probable ubiquitin-conjugating enzyme E2 25
TraesCS3A02G321000	up	Os05g0508400	Mannose-binding lectin domain containing protein. (Os05t0508400-01)	AT1G19715	JAL3 Jacalin-related lectin 3
TraesCS2A02G494300	up	Os04g0662400	Auxin responsive SAUR protein family protein. (Os04t0662400-01)	AT1G19840	F6F9.11 protein
TraesCS4A02G115600	up	Os03g0299600	Wound-induced protein, Wun1 domain containing protein. (Os03t0299600-01)	AT3G10985	SAG20 Senescence associated gene 20
TraesCS3B02G563800	up	Os02g0278400	Cytochrome P450 family protein. (Os02t0278400-01)	AT3G26300	CYP71B34 Cytochrome P450 71B34
TraesCS3B02G002300	up	Os01g0108600	Basic helix-loop-helix dimerisation region bHLH domain containing protein. (Os01t0108600-01)	AT1G10585	BHLH167 Transcription factor bHLH167
TraesCS4A02G375300	up	Os02g0735100	Peptidase M48, Ste24p family protein. (Os02t0735100-01)	AT5G51740	Peptidase family M48 family protein
TraesCS7D02G428200	up	Os03g0345300	Similar to Desiccation-related protein Lb_13-62 (Fragment). (Os03t0345300-01)	AT3G62730	AT3g62730/F26K9_160
TraesCS2D02G348900	up	Os04g0494100	Cht5 Similar to Chitinase. (Os04t0494100-02)	AT3G54420	EP3 EP3
TraesCSU02G082700	up	Os08g0373000	Hypothetical conserved gene. (Os08t0373000-00)	AT3G46730	RPP13L3 Putative disease resistance RPP13-like protein 3
TraesCS3D02G507500	up	Os01g0958900	Similar to MLH1 protein (Fragment). (Os01t0958900-01)	AT4G09140	MLH1 DNA mismatch repair protein MLH1
TraesCS2B02G212400	up	Os07g0589000	Lateral organ boundaries, LOB domain containing protein. (Os07t0589000-01)	AT5G67420	LBD37 LOB domain-containing protein 37
TraesCS5B02G261300	up	Os01g0384800	Conserved hypothetical protein. (Os01t0384800-01)	AT3G21570	At3g21570
TraesCS1B02G176500	up	Os10g0484400	Ribosomal protein L18/L5 domain containing protein. (Os10t0484400-02)	AT3G22450	Expressed protein
TraesCS4D02G330100	up	Os03g0136600	Complex 1 LYR protein family protein. (Os03t0136600-01)	AT1G76060	EMB1793 At1g76060
TraesCS7D02G194000	up	Os06g0236300	Conserved hypothetical protein. (Os06t0236300-01)	AT1G60010	D-ribose-binding periplasmic protein
TraesCS1A02G443900	up	Os05g0595100	UGE-1 Uridine-diphospho-(UDP)-glucose 4-epimerase, Cell wall carbohydrate partitioning during nitrogen (N) limitation (Os05t0595100-01)	AT4G10960	UGE5 UDP-glucose 4-epimerase 5
TraesCS1B02G381400	up	Os05g0542500	Similar to Isoform 2 of Late embryogenesis abundant protein, group 3. (Os05t0542500-01)	AT1G52690	LEA7 Late embryogenesis abundant protein 7
TraesCS2A02G212800	up	Os02g0513800	Ovarian tumour, otubain domain containing protein. (Os02t0513800-01)	NA	NA
TraesCS6D02G266600	up	Os07g0130000	F-box domain, Skp2-like domain containing protein. (Os07t0130000-00)	NA	NA
TraesCS5A02G198200	up	Os08g0414300	Conserved hypothetical protein. (Os08t0414300-01)	AT4G38060	AT4G38060 protein
TraesCS2D02G129900	up	Os07g0661000	Adenosine/AMP deaminase domain containing protein. (Os07t0661000-01)	AT4G04880	adenosine/AMP deaminase family protein
TraesCS5D02G504800	up	Os03g0828500	Similar to (1-4)-beta-mannan endohydrolase precursor (EC 3.2.1.78). (Os03t0828500-01)	AT5G66460	MAN7 MAN7
TraesCS5A02G501500	up	Os01g0175700	Boron (B) transporter (Os01t0175700-01)	AT1G15460	BOR4 BOR4
TraesCS5A02G078100	up	Os12g0569900	Similar to Zn finger protein (Fragment). (Os12t0569900-01)	AT5G02460	DOF5.1 Dof zinc finger protein DOF5.1
TraesCS6A02G235100	up	Os02g0638650	Pathogenesis-related transcriptional factor and ERF domain containing protein. (Os02t0638650-01)	AT2G20880	ERF053 Ethylene-responsive transcription factor ERF053
TraesCS6D02G058700	up	Os02g0822300	Similar to RNA-binding protein Nova-1. (Os02t0822300-00)	AT5G04430	BTR1 binding to TOMV RNA 1L (long form)
TraesCS1A02G418900	up	Os08g0158400	Similar to Berberine bridge enzyme-like protein. (Os08t0158400-00)	AT1G30760	FAD-binding Berberine family protein
TraesCS2A02G552600	up	Os07g0554500	Similar to OSIGBa0107A02.1 protein. (Os07t0554500-00)	NA	NA
TraesCS1D02G403300	up	Os06g0641500	Similar to Cytochrome P450 CYP71Y10. (Os06t0641500-00)	AT2G30750	CYP71A12 Cytochrome P450 71A12
TraesCS5D02G329100	up	Os09g0533600	Similar to Avr9/Cf-9 induced kinase 1. (Os09t0533600-01)	AT5G47070	PBL19 Probable serine/threonine-protein kinase PBL19
TraesCS4D02G240400	up	Os07g0178800	Similar to Low molecular mass early light-inducible protein HV90, chloroplast precursor (ELIP). (Os07t0178800-01)	AT3G22840	ELIP1 ELIP1
TraesCS6A02G222200	up	Os02g0629000	Protein of unknown function DUF584 family protein. (Os02t0629000-01)	AT5G03230	Arabidopsis thaliana genomic DNA, chromosome 5, P1 clone:MOK16
TraesCS6B02G156000	up	Os10g0478450	MATH domain containing protein. (Os10t0478450-00)	AT5G06600	UBP12 Ubiquitin carboxyl-terminal hydrolase 12
TraesCS1B02G221300	up	Os10g0548100	Similar to DM280 protein. (Os10t0548100-01)	AT5G52420	Putative uncharacterized protein
TraesCS6D02G207800	up	Os11g0582300	Similar to root hair defective 3 GTP-binding (RHD3) family protein. (Os11t0582300-01)	AT5G45160	Protein ROOT HAIR DEFECTIVE 3 homolog 2
TraesCS1D02G303400	up	Os10g0427300	Similar to BTB/POZ domain containing protein, expressed. (Os10t0427300-01)	AT5G19000	BPM1 BPM1
TraesCSU02G096900	up	Os08g0503700	Sodium/sulphate symporter family protein. (Os08t0503700-01)	AT5G47560	TDT Tonoplast dicarboxylate transporter
TraesCS5A02G063900	up	Os12g0594000	WD40 repeat-like domain containing protein. (Os12t0594000-00)	AT3G18950	En/Spm-like transposon protein-like
TraesCS2A02G468000	up	Os01g0555100	Similar to TATA-binding protein associated factor 2N (RNA-binding protein 56) (TAFII68) (TAF(II)68). (Os01t0555100-01)	AT3G15680	At3g15680
TraesCS6A02G210000	up	Os02g0595900	NAR2.1 Partner protein of NRT2, Activator for NRT2, High-affinity nitrate transport (Os02t0595900-01)	AT5G50200	NRT3.1 High-affinity nitrate transporter 3.1
TraesCS6A02G068500	up	Os02g0121400	Conserved hypothetical protein. (Os02t0121400-00)	NA	NA
TraesCS1D02G142000	up	Os10g0456600	ADP-ribosylation factor domain containing protein. (Os10t0456600-01)	AT5G03530	RABC2A RABC2A
TraesCS6B02G359700	up	Os02g0769100	Auxin responsive SAUR protein family protein. (Os02t0769100-01)	AT2G46690	SAUR32 Auxin-responsive protein SAUR32
TraesCS4A02G313100	up	Os11g0565920	Leucine-rich repeat domain containing protein. (Os11t0565920-00)	AT2G34930	Disease resistance family protein / LRR family protein
TraesCS5D02G360600	up	Os09g0552600	RmlC-like jelly roll fold domain containing protein. (Os09t0552600-01)	AT1G07750	At1g07750/F24B9_13
TraesCS3A02G528800	up	Os01g0559600	Similar to C13 endopeptidase NP1 precursor. (Os01t0559600-01)	AT4G32940	GAMMA-VPE GAMMAVPE
TraesCS2A02G406900	up	Os04g0561500	Similar to Prolyl endopeptidase (EC 3.4.21.26) (Post-proline cleaving enzyme) (PE). (Os04t0561500-01)	AT1G76140	Prolyl oligopeptidase family protein
TraesCS2D02G315500	up	Os04g0450000	Zinc finger, FYVE/PHD-type domain containing protein. (Os04t0450000-01)	AT1G02070	At1g02070
TraesCS3B02G399600	up	Os01g0854000	Similar to AER. (Os01t0854000-01)	AT2G39980	At2g39980/T28M21.14
TraesCS5B02G103800	up	Os02g0100600	Harpin-induced 1 domain containing protein. (Os02t0100600-01)	AT5G53730	NHL26 NHL26
TraesCS5D02G505300	up	Os03g0827900	Hypothetical conserved gene. (Os03t0827900-00)	NA	NA
TraesCS1B02G288800	up	Os05g0451900	Similar to Axi 1 (Auxin-independent growth promoter)-like protein. (Os05t0451900-01)	AT2G37980	OFUT19 O-fucosyltransferase 19
TraesCS2A02G193000	up	Os07g0587500	Armadillo-like helical domain containing protein. (Os07t0587500-01)	AT3G01400	ARM repeat superfamily protein
TraesCS4B02G113500	up	NA	NA	NA	NA
TraesCS4B02G328400	up	Os12g0608900	Protein of unknown function DUF26 domain containing protein. (Os12t0608900-00)	AT5G10530	LECRK91 L-type lectin-domain containing receptor kinase IX.1
TraesCS2D02G119100	up	Os02g0325600	Nitrate-inducible and autorepressible transcriptional repressor, Nitrogen response (Os02t0325600-01)	AT1G25550	HHO3 Transcription factor HHO3
TraesCS1D02G330200	up	Os05g0509900	Winged helix repressor DNA-binding domain containing protein. (Os05t0509900-01)	AT1G73325	Kunitz family trypsin and protease inhibitor protein
TraesCS3D02G039400	up	Os01g0937050	Homolog of xylanase inhibitor, Chitinase-like protein, Defense response against pathogens, Growth regulation through calcium signaling (Os01t0937050-01)	AT1G03230	Eukaryotic aspartyl protease family protein
TraesCS3D02G080100	up	Os02g0216300	Similar to cDNA clone:J023088C01, full insert sequence. (Os02t0216300-01)	NA	NA
TraesCS5A02G004600	up	Os05g0415800	Similar to Cytochrome P450 CYP51H10. (Os05t0415800-01)	AT1G11680	CYP51G1 Sterol 14-demethylase
TraesCS6D02G349500	up	Os02g0799700	Similar to serine-rich protein. (Os02t0799700-01)	AT5G25280	AT5g25280/F18G18_20
TraesCS7B02G456500	up	Os02g0761900	Dimethylmenaquinone methyltransferase family protein. (Os02t0761900-01)	AT5G56260	Ribonuclease E inhibitor RraA/Dimethylmenaquinone methyltransferase
TraesCS3A02G142900	up	Os01g0218100	Helix-loop-helix DNA-binding domain containing protein. (Os01t0218100-01)	AT2G40200	BHLH51 Transcription factor bHLH51
TraesCS1B02G246600	up	Os05g0370300	Similar to src2-like protein. (Os05t0370300-00)	AT3G16510	At3g16510
TraesCS6D02G238500	up	Os02g0678200	SPX-MFS protein, Pi homeostasis (Os02t0678200-01)	AT1G63010	Major Facilitator Superfamily with SPX (SYG1/Pho81/XPR1) domain-containing protein
TraesCS5A02G140000	up	Os11g0135000	Similar to Major facilitator superfamily antiporter. (Os11t0135000-01)	AT5G13750	ZIFL1 ZIFL1
TraesCS4B02G015900	up	Os03g0659300	Glyoxalase/bleomycin resistance protein/dioxygenase domain containing protein. (Os03t0659300-01)	AT2G32090	At2g32090/F22D22.16
TraesCS4B02G228000	up	Os03g0241900	Similar to Senescence-associated protein 12. (Os03t0241900-02)	AT2G17840	ERD7 Protein EARLY-RESPONSIVE TO DEHYDRATION 7, chloroplastic
TraesCS5A02G513200	up	Os03g0141200	Similar to Beta-amylase PCT-BMYI (EC 3.2.1.2). (Os03t0141200-01)	AT3G23920	BAM1 Beta-amylase
TraesCS6A02G112000	up	Os02g0141100	Similar to Auxin response factor 5. (Os02t0141100-00)	AT5G20730	NPH4 Transcriptional factor B3 family protein / auxin-responsive factor AUX/IAA-related
TraesCS7D02G137200	up	Os03g0805700	Similar to Pheophorbide a oxygenase. (Os03t0805700-00)	AT4G25650	PTC52 Protochlorophyllide-dependent translocon component 52, chloroplastic
TraesCS3A02G127100	up	Os01g0175100	Kv1.4 voltage-gated K+ channel family protein. (Os01t0175100-01)	AT1G52720	At1g52720
TraesCS2B02G127100	up	Os02g0314600	Peptidase A1 domain containing protein. (Os02t0314600-01)	AT2G03200	At2g03200
TraesCS7A02G529200	up	Os06g0716100	Similar to Chaperone protein dnaJ. (Os06t0716100-01)	AT4G36040	ATJ11 At4g36040
TraesCS2B02G145600	up	Os07g0663000	Hypothetical protein. (Os07t0663000-00)	NA	NA
TraesCS3A02G375500	up	Os05g0442400	R-R-type MYB-like transcription factor, Response to drought stress during reproductive development (Os05t0442400-01)	AT5G58900	Homeodomain-like transcriptional regulator
TraesCS3B02G079300	up	NA	NA	NA	NA
TraesCS6B02G296300	up	Os02g0700300	Similar to Phosphate starvation response regulator-like protein. (Os02t0700300-01)	AT5G45580	PHL11 Myb family transcription factor PHL11
TraesCS6D02G242100	up	Os02g0686100	Similar to RING-H2 finger protein ATL1B. (Os02t0686100-00)	AT1G76410	ATL8 ATL8
TraesCS2D02G132200	up	Os07g0659400	Similar to rhythmically expressed protein. (Os07t0659400-00)	AT2G41250	Haloacid dehalogenase-like hydrolase (HAD) superfamily protein
TraesCS1A02G235100	up	Os03g0425300	Similar to DGK1 (DIACYLGLYCEROL KINASE1)	AT5G07920	DGK1 Diacylglycerol kinase 1
TraesCS3D02G107400	up	Os01g0194600	Thioredoxin fold domain containing protein. (Os01t0194600-02)	AT5G11930	GRXC10 Glutaredoxin-C10
TraesCS5B02G056700	up	Os12g0608900	Protein of unknown function DUF26 domain containing protein. (Os12t0608900-00)	AT5G10530	LECRK91 L-type lectin-domain containing receptor kinase IX.1
TraesCS5A02G341800	up	Os07g0517700	F-box domain, Skp2-like domain containing protein. (Os07t0517700-00)	AT5G17710	EMB1241 GrpE protein homolog
TraesCS6A02G154700	up	Os02g0174800	Protein of unknown function DUF581 family protein. (Os02t0174800-01)	AT1G19200	Protein of unknown function (DUF581)
TraesCS6D02G144600	up	Os02g0174800	Protein of unknown function DUF581 family protein. (Os02t0174800-01)	AT1G19200	Protein of unknown function (DUF581)
TraesCS7D02G153100	up	Os02g0102300	Arsenate reductase, Sulfurtransferase/rhodanese-like protein, Regulation of arsenic accumulation (Os02t0102300-01)	AT5G66170	STR18 Sulfurtransferase 18
TraesCS3B02G100000	up	Os04g0573900	Similar to cDNA clone:001-036-C03, full insert sequence. (Os04t0573900-01)	AT2G45510	CYP704A2 At2g45510
TraesCS7D02G036700	up	Os11g0208900	Leucine rich repeat containing protein kinase. (Os11t0208900-01)	AT3G47570	Probable LRR receptor-like serine/threonine-protein kinase At3g47570
TraesCS2D02G146400	up	Os07g0643700	Alpha/beta hydrolase fold-3 domain containing protein. (Os07t0643700-01)	AT5G23530	CXE18 Probable carboxylesterase 18
TraesCS4D02G142300	up	Os11g0700500	Similar to Snapdragon myb protein 305 homolog. (Os11t0700500-01)	AT5G59780	MYB59 Transcription factor MYB59
TraesCS7B02G028700	up	Os06g0166400	Similar to TINY-like protein (AP2 domain containing protein RAP2.10) (Fragment). (Os06t0166400-01)	AT2G23340	ERF008 Ethylene-responsive transcription factor ERF008
TraesCS1B02G128000	up	Os05g0106200	Protein of unknown function DUF6, transmembrane domain containing protein. (Os05t0106200-01)	AT5G64700	WAT1-related protein At5g64700
TraesCS4B02G263900	up	Os03g0195800	Similar to Sulfate transporter (Fragment). (Os03t0195800-01)	AT1G78000	NA
TraesCS4B02G319900	up	Os03g0126800	Similar to CBL-interacting protein kinase 9. (Os03t0126800-00)	AT1G01140	CIPK9 CBL-interacting protein kinase 9
TraesCS3B02G407500	up	Os01g0862600	Protein of unknown function DUF584 family protein. (Os01t0862600-01)	AT3G15040	At3g15040
TraesCS2D02G129800	up	Os07g0661000	Adenosine/AMP deaminase domain containing protein. (Os07t0661000-01)	AT4G04880	adenosine/AMP deaminase family protein
TraesCS4D02G012600	up	Os03g0655500	Ankyrin domain containing protein. (Os03t0655500-00)	AT1G05640	Ankyrin repeat family protein
TraesCS6D02G271500	up	Os11g0208900	Leucine rich repeat containing protein kinase. (Os11t0208900-01)	AT3G47570	Probable LRR receptor-like serine/threonine-protein kinase At3g47570
TraesCS3D02G041500	up	Os01g0135700	EF-HAND 2 domain containing protein. (Os01t0135700-01)	AT5G37770	CML24 TCH2
TraesCS1A02G221700	up	Os03g0123800	Similar to Hydrolase. (Os03t0123800-01)	AT2G40095	Alpha/beta hydrolase related protein
TraesCS5B02G102700	up	Os06g0168500	Similar to Syntaxin-like protein (Fragment). (Os06t0168500-01)	AT3G03800	SYP131 Syntaxin of plants 131
TraesCS1D02G303100	up	Os05g0484800	Protein of unknown function DUF567 family protein. (Os05t0484800-01)	AT2G38640	Protein LURP-one-related 8
TraesCS3B02G247200	up	Os01g0606900	Heat shock protein DnaJ, N-terminal domain containing protein. (Os01t0606900-01)	AT1G71000	Chaperone DnaJ-domain superfamily protein
TraesCS7B02G305700	up	Os06g0711900	Bifunctional inhibitor/plant lipid transfer protein/seed storage domain containing protein. (Os06t0711900-01)	AT1G62790	At1g62790
TraesCS4D02G170300	up	Os03g0338000	Similar to alanine--glyoxylate aminotransferase 2. (Os03t0338000-01)	AT3G08860	PYD4 Alanine--glyoxylate aminotransferase 2 homolog 3, mitochondrial
TraesCS7B02G273600	up	Os06g0549600	FAD-linked oxidase, FAD-binding, subdomain 2 domain containing protein. (Os06t0549600-01)	AT5G44400	Berberine bridge enzyme-like 26
TraesCS1D02G312900	up	Os05g0496000	Conserved hypothetical protein. (Os05t0496000-01)	AT5G04000	unknown protein
TraesCS1B02G394400	up	Os05g0550300	Similar to Lipid transfer protein (Fragment). (Os05t0550300-01)	AT3G18280	Bifunctional inhibitor/lipid-transfer protein/seed storage 2S albumin superfamily protein
TraesCS5B02G332300	up	Os09g0540800	Basic leucine zipper (bZIP)-containing transcription factor, Promotion of flowering (Os09t0540800-01)	AT4G35900	FD Protein FD
TraesCS1B02G055200	up	Os12g0567300	Myb transcription factor domain containing protein. (Os12t0567300-00)	AT3G46130	ATMYB48 myb domain protein 48
TraesCS6B02G332700	up	Os02g0586000	Quinonprotein alcohol dehydrogenase-like domain containing protein. (Os02t0586000-01)	NA	NA
TraesCS1B02G352400	up	Os05g0519700	Heat shock protein, Long-term acquired thermotolerance (Os05t0519700-01)	AT1G74310	CLPB1 Chaperone protein ClpB1
TraesCS7D02G105600	up	Os11g0588400	Similar to NB-ARC domain containing protein, expressed. (Os11t0588400-01)	AT1G58400	Putative disease resistance protein At1g58400
TraesCS7D02G236600	up	Os08g0495500	Kelch related domain containing protein. (Os08t0495500-01)	AT1G55760	BTB/POZ domain-containing protein At1g55760
TraesCS1A02G366500	up	Os02g0108800	Cytochrome P450 domain containing protein. (Os02t0108800-01)	AT1G64950	CYP89A5 Cytochrome P450, family 89, subfamily A, polypeptide 5
TraesCS3B02G162600	up	Os01g0217400	Conserved hypothetical protein. (Os01t0217400-00)	NA	NA
TraesCS1A02G431800	up	Os06g0713400	Cyclin-like F-box domain containing protein. (Os06t0713400-01)	AT3G58940	F-box/LRR-repeat protein At3g58940
TraesCS7D02G065400	up	Os06g0131500	Glycoside hydrolase, family 17 protein. (Os06t0131500-01)	AT1G32860	Glucan endo-1,3-beta-glucosidase 11
TraesCS5D02G232900	up	Os09g0417600	WRKY transcription factor, Transcriptional repressor, Pathogen defense (Os09t0417600-01)	AT4G31800	WRKY18 WRKY like transcription factor
TraesCS3B02G036400	up	Os01g0124401	Similar to Bowman-Birk type bran trypsin inhibitor. (Os01t0124401-01)	NA	NA
TraesCS1A02G155600	up	Os10g0478900	Conserved hypothetical protein. (Os10t0478900-01)	AT5G10745	At5g10745
TraesCS7D02G380400	up	Os06g0713800	Alpha-amylase isozyme 2A precursor (EC 3.2.1.1) (1,4-alpha-D-glucan glucanohydrolase). (Os06t0713800-01)	AT4G25000	AMY1 Alpha-amylase 1
TraesCS1B02G100700	up	Os05g0140300	Conserved hypothetical protein. (Os05t0140300-00)	AT3G62070	At3g62070
TraesCS3D02G353100	up	Os01g0841000	ENTH/VHS domain containing protein. (Os01t0841000-01)	AT3G46540	ENTH/VHS family protein
TraesCS3D02G444600	up	Os01g0933200	Heavy metal transport/detoxification protein domain containing protein. (Os01t0933200-00)	AT5G27690	HIPP36 Heavy metal-associated isoprenylated plant protein 36
TraesCS6B02G077800	up	Os02g0119600	Conserved hypothetical protein. (Os02t0119600-01)	AT1G76250	At1g76250
TraesCS4A02G475000	up	Os06g0143900	Similar to Coatomer protein complex, beta prime	AT1G79990	Coatomer subunit beta'
TraesCS5A02G341600	up	Os07g0517700	F-box domain, Skp2-like domain containing protein. (Os07t0517700-00)	NA	NA
TraesCS2D02G275400	up	Os04g0348400	Similar to OSIGBa0130K07.9 protein. (Os04t0348400-01)	AT3G07360	PUB9 RING-type E3 ubiquitin transferase
TraesCS3D02G342200	up	Os01g0828100	Similar to Cinnamoyl-CoA reductase. (Os01t0828100-00)	AT5G58490	Cinnamoyl-CoA reductase-like protein
TraesCS4D02G260500	up	Os03g0200200	Conserved hypothetical protein. (Os03t0200200-01)	AT5G67620	At5g67620
TraesCS3D02G355300	up	Os01g0844500	Peptidase aspartic, catalytic domain containing protein. (Os01t0844500-00)	AT2G39710	Eukaryotic aspartyl protease family protein
TraesCS4D02G314400	up	Os03g0125100	Beta-carotene hydroxylase, Drought and oxidative stress resistance (Os03t0125100-01)	AT4G25700	BETA-OHASE 1 Beta-carotene 3-hydroxylase 1, chloroplastic
TraesCS1A02G300300	up	Os05g0477900	Similar to nonspecific lipid-transfer protein. (Os05t0477900-01)	AT2G38540	LTP1 Non-specific lipid-transfer protein
TraesCS3D02G253700	up	Os01g0705700	Similar to Transcription factor ICE1 (Inducer of CBF expression 1) (Basic helix- loop-helix protein 116) (bHLH116) (AtbHLH116). (Os01t0705700-01)	AT2G46510	AIB Transcription factor ABA-INDUCIBLE bHLH-TYPE
TraesCS2D02G185400	up	Os07g0598000	Similar to NADPH HC toxin reductase (Fragment). (Os07t0598000-01)	AT4G27250	NAD(P)-binding Rossmann-fold superfamily protein
TraesCS5D02G369400	up	Os09g0558100	Similar to Low-temperature induced protein lt101.2. (Os09t0558100-01)	AT4G30650	UPF0057 membrane protein At4g30650
TraesCS1A02G312800	up	Os05g0496000	Conserved hypothetical protein. (Os05t0496000-01)	AT5G04000	unknown protein
TraesCS3D02G036000	up	Os02g0710500	Similar to Receptor protein kinase. (Os02t0710500-01)	AT4G00970	CRK41 Cysteine-rich receptor-like protein kinase 41
TraesCS7B02G262300	up	Os08g0205800	Hypothetical conserved gene. (Os08t0205800-01)	AT2G32210	Cysteine-rich/transmembrane domain A-like protein
TraesCSU02G032900	up	Os10g0505700	Similar to Nonspecific lipid-transfer protein 2 (nsLTP2) (7 kDa lipid transfer protein). (Os10t0505700-01)	AT5G38170	Bifunctional inhibitor/lipid-transfer protein/seed storage 2S albumin superfamily protein
TraesCS2D02G255500	up	Os07g0134800	Similar to Succinate dehydrogenase	AT5G66760	SDH1-1 Succinate dehydrogenase
TraesCS4A02G213100	up	NA	NA	NA	NA
TraesCS7B02G334100	up	Os06g0693000	Protein kinase, core domain containing protein. (Os06t0693000-01)	AT4G11530	CRK34 cysteine-rich RLK (RECEPTOR-like protein kinase) 34
TraesCS1B02G315900	up	Os10g0206800	Multidrug and toxic compound extrusion (MATE) protein, Al-induced secretion of citrate (Os10t0206800-01)	AT1G51340	DTX42 Protein DETOXIFICATION
TraesCS5B02G137400	up	Os11g0135000	Similar to Major facilitator superfamily antiporter. (Os11t0135000-01)	AT5G13750	ZIFL1 ZIFL1
TraesCS3D02G158600	up	Os01g0225600	Similar to Dehydrin. (Os01t0225600-00)	AT1G01470	LEA14 LSR3
TraesCS3D02G275300	up	Os01g0743800	Similar to histidine-containing phosphotransfer protein 4. (Os01t0743800-00)	AT3G16360	AHP4 AHP4
TraesCS5D02G204600	up	Os09g0376900	Similar to Potassium transporter 13 (AtPOT13) (AtKT5). (Os09t0376900-01)	AT1G60160	POT12 Putative potassium transporter 12
TraesCS7B02G418800	up	Os06g0648500	Conserved hypothetical protein. (Os06t0648500-01)	AT4G31805	POLAR Protein POLAR LOCALIZATION DURING ASYMMETRIC DIVISION AND REDISTRIBUTION
TraesCS4D02G103900	up	Os11g0214900	Plant disease resistance response protein family protein. (Os11t0214900-00)	AT5G42510	DIR1 Dirigent protein 1
TraesCS5B02G408300	up	Os03g0767800	Cold acclimation WCOR413 family protein. (Os03t0767800-01)	AT3G50830	COR413PM2 COR413-PM2
TraesCS1A02G257400	up	Os05g0410500	TGF-beta receptor, type I/II extracellular region family protein. (Os05t0410500-01)	AT1G68570	NPF3.1 Protein NRT1/ PTR FAMILY 3.1
TraesCS3D02G382100	up	Os03g0408500	Similar to Transcription initiation factor IID, 31kD subunit family protein, expressed. (Os03t0408500-01)	AT1G54140	TAF9 TAFII21
TraesCS4B02G294900	up	Os02g0828500	Tetratricopeptide-like helical domain containing protein. (Os02t0828500-01)	AT3G19990	E3 ubiquitin-protein ligase
TraesCS7D02G038000	up	Os06g0110200	Late embryogenesis abundant (LEA) group 1 family protein. (Os06t0110200-01)	AT1G32560	LEA6 Late embryogenesis abundant protein 6
TraesCS4A02G130400	up	Os07g0684100	Similar to Thioredoxin-like 1. (Os07t0684100-01)	AT1G08570	ACHT4 Thioredoxin-like 1-1, chloroplastic
TraesCS3D02G513800	up	Os01g0975800	Similar to DNA binding protein. (Os01t0975800-00)	AT4G36590	MADS-box protein
TraesCS2A02G158600	up	Os01g0615050	Proteinase inhibitor I13, potato inhibitor I family protein. (Os01t0615050-00)	AT2G38900	Serine protease inhibitor, potato inhibitor I-type family protein
TraesCS3D02G052100	up	Os11g0427800	Similar to Lipid transfer protein LPT III. (Os11t0427800-01)	AT5G59310	LTP4 Non-specific lipid-transfer protein 4
TraesCS7A02G358900	up	Os06g0563900	Similar to Diacylglycerol acyltransferase. (Os06t0563900-01)	AT2G19450	DGAT1 Diacylglycerol O-acyltransferase 1
TraesCS3B02G042800	up	Os01g0937050	Homolog of xylanase inhibitor, Chitinase-like protein, Defense response against pathogens, Growth regulation through calcium signaling (Os01t0937050-01)	AT1G03220	Eukaryotic aspartyl protease family protein
TraesCS1B02G081600	up	Os08g0193700	Similar to NBS-LRR disease resistance protein homologue (Fragment). (Os08t0193700-00)	AT3G07040	RPM1 Disease resistance protein RPM1
TraesCS6B02G005000	up	Os05g0225800	Similar to Szp protein. (Os05t0225800-01)	NA	NA
TraesCS4A02G271100	up	Os03g0707200	Similar to Integral membrane protein DUF6 containing protein, expressed. (Os03t0707200-00)	NA	NA
TraesCSU02G057300	up	Os11g0427800	Similar to Lipid transfer protein LPT III. (Os11t0427800-01)	AT5G59310	LTP4 Non-specific lipid-transfer protein 4
TraesCS3A02G037700	up	Os01g0134700	Calmodulin binding protein-like family protein. (Os01t0134700-01)	AT5G57580	CBP60B Calmodulin-binding protein 60 B
TraesCS5D02G341100	up	Os09g0542600	Similar to RING-H2 finger protein ATL1I. (Os09t0542600-01)	AT2G17730	NIP2 NEP-interacting protein 2
TraesCS7A02G423900	up	Os06g0698300	Protein phosphatase 2C family protein. (Os06t0698300-01)	AT4G31750	WIN2 WIN2
TraesCS1B02G182000	up	Os07g0452100	Similar to Alpha-galactosidase. (Os07t0452100-00)	AT5G08380	AGAL1 Alpha-galactosidase 1
TraesCS4B02G015500	up	Os03g0656800	Similar to 3-glucanase. (Os03t0656800-01)	AT2G19440	O-Glycosyl hydrolases family 17 protein
TraesCS3A02G250700	up	Os01g0710200	Polyamine oxidase, Polyamine catabolism (Os01t0710200-01)	AT4G29720	PAO5 Probable polyamine oxidase 5
TraesCS7D02G298100	up	Os02g0293300	Similar to Gene X-like protein (Fragment). (Os02t0293300-01)	AT1G15910	FDM1 IDP1
TraesCS7D02G524300	up	Os06g0717900	Peptidase A1 domain containing protein. (Os06t0717900-01)	AT4G35880	AT4G35880 protein
TraesCS1D02G261400	up	Os01g0888600	Similar to Seven transmembrane protein Mlo5 (Fragment). (Os01t0888600-01)	AT4G02600	MLO1 MLO-like protein 1
TraesCS3A02G506400	up	Os03g0436400	Similar to A.thaliana gene induced upon wounding stress. (Os03t0436400-01)	AT4G24220	VEP1 3-oxo-Delta(4,5)-steroid 5-beta-reductase
TraesCS4D02G251000	up	Os03g0374600	Glycoside hydrolase, family 17 protein. (Os03t0374600-01)	AT1G11820	Glucan endo-1,3-beta-glucosidase 1
TraesCS5A02G144300	up	Os12g0121300	Similar to Phosphoethanolamine cytidylyltransferase. (Os12t0121300-01)	AT2G38670	PECT1 Ethanolamine-phosphate cytidylyltransferase
TraesCS1B02G422400	up	Os05g0561600	Protein of unknown function DUF1421 domain containing protein. (Os05t0561600-01)	AT4G28300	Formin-like protein (DUF1421)
TraesCS6D02G218900	up	Os02g0640300	Similar to Membrane steroid binding protein 1 (AtMP1). (Os02t0640300-01)	AT3G48890	MSBP2 Membrane steroid-binding protein 2
TraesCS4D02G214100	up	Os03g0265600	Similar to Transformer-2-like protein. (Os03t0265600-01)	AT1G07350	SR45A Serine/arginine-rich splicing factor SR45a
TraesCS3D02G155200	up	Os01g0221400	Conserved hypothetical protein. (Os01t0221400-00)	AT5G41761	Putative uncharacterized protein
TraesCS3A02G452100	up	Os01g0933200	Heavy metal transport/detoxification protein domain containing protein. (Os01t0933200-00)	AT5G27690	HIPP36 Heavy metal-associated isoprenylated plant protein 36
TraesCS7D02G385800	up	Os06g0635200	Protein of unknown function DUF3537 domain containing protein. (Os06t0635200-01)	AT3G20300	AT3g20300/MQC12_5
TraesCS5D02G138700	up	NA	NA	NA	NA
TraesCS6D02G297900	up	Os02g0754600	Conserved hypothetical protein. (Os02t0754600-01)	AT5G64230	unknown protein
TraesCS1D02G144400	up	Os10g0463800	Domain of unknown function, DUF1338, containing green-plant-unique protein, Regulation of starch synthesis and amyloplast development, Peripheral endosperm development (Os10t0463800-01)	AT1G07040	At1g07040
TraesCS4B02G062900	up	Os11g0637200	Similar to Sorbitol transporter. (Os11t0637200-01)	AT3G18830	PLT5 PMT5
TraesCS3B02G545900	up	Os11g0490100	Protein of unknown function DUF579, plant family protein. (Os11t0490100-01)	AT1G27930	Probable methyltransferase At1g27930
TraesCS5A02G185700	up	Os09g0334500	WRKY transcription factor, Tolerance to phosphate starvation, Regulator of Fe starvation and cold stress (Os09t0334500-01)	AT2G46400	WRKY46 Probable WRKY transcription factor 46
TraesCS3B02G239400	up	Os01g0582600	Phospholipase A2, active site domain containing protein. (Os01t0582600-01)	AT5G12010	AT5g12010/F14F18_180
TraesCS7A02G537200	up	Os06g0717900	Peptidase A1 domain containing protein. (Os06t0717900-01)	AT4G35880	AT4G35880 protein
TraesCS3D02G061500	up	Os08g0105400	Similar to P450. (Os08t0105400-00)	AT3G26300	CYP71B34 Cytochrome P450 71B34
TraesCS2A02G367700	up	Os04g0511200	EFA27 for EF hand, abscisic acid, 27kD. (Os04t0511200-01)	AT2G33380	PXG3 Probable peroxygenase 3
TraesCS3B02G173400	up	Os01g0221400	Conserved hypothetical protein. (Os01t0221400-00)	AT5G41761	Putative uncharacterized protein
TraesCS6B02G359400	up	Os02g0769100	Auxin responsive SAUR protein family protein. (Os02t0769100-01)	AT2G46690	SAUR32 Auxin-responsive protein SAUR32
TraesCSU02G057200	up	Os11g0427800	Similar to Lipid transfer protein LPT III. (Os11t0427800-01)	AT5G59310	LTP4 Non-specific lipid-transfer protein 4
TraesCS3B02G525200	up	Os07g0177300	Uncharacterised protein family UPF0005 domain containing protein. (Os07t0177300-01)	AT1G03070	LFG4 Protein LIFEGUARD 4
TraesCS6B02G464400	up	Os08g0372700	Hypothetical conserved gene. (Os08t0372700-00)	AT3G07040	RPM1 Disease resistance protein RPM1
TraesCS7B02G322900	up	Os06g0699400	MAP kinase 2. (Os06t0699400-01)	AT1G10210	MPK1 MPK1
TraesCS7A02G523800	up	Os01g0628900	Cytochrome P450 family protein. (Os01t0628900-01)	AT3G14680	CYP72A14 Cytochrome P450 72A14
TraesCS3D02G427500	up	Os01g0923000	Conserved hypothetical protein. (Os01t0923000-01)	AT1G27290	Putative uncharacterized protein At1g27290
TraesCS1B02G183100	up	Os10g0490900	Similar to Secretory protein. (Os10t0490900-00)	AT2G15220	At2g15220/F15A23.4
TraesCS1A02G420100	up	Os05g0581700	Similar to Tie-dyed 1. (Os05t0581700-01)	NA	NA
TraesCS7A02G416300	up	Os06g0702700	Butirosin biosynthesis, BtrG-like domain containing protein. (Os06t0702700-01)	AT2G24390	AIG2LD AIG2-like protein D
TraesCS2B02G175800	up	Os07g0637000	Similar to CBL-interacting protein kinase 21. (Os07t0637000-01)	AT3G17510	CIPK1 CBL-interacting serine/threonine-protein kinase 1
TraesCS3B02G314600	up	Os01g0733200	Similar to Heat shock transcription factor 29 (Fragment). (Os01t0733200-01)	AT3G24520	HSFC1 Heat stress transcription factor C-1
TraesCS1A02G145800	up	Os10g0463800	Domain of unknown function, DUF1338, containing green-plant-unique protein, Regulation of starch synthesis and amyloplast development, Peripheral endosperm development (Os10t0463800-01)	AT1G07040	At1g07040
TraesCS3A02G146300	up	Os01g0221400	Conserved hypothetical protein. (Os01t0221400-00)	AT5G41761	Putative uncharacterized protein
TraesCS4A02G063600	up	Os07g0178800	Similar to Low molecular mass early light-inducible protein HV90, chloroplast precursor (ELIP). (Os07t0178800-01)	AT3G22840	ELIP1 ELIP1
TraesCS6B02G362700	up	Os03g0362200	Armadillo-like helical domain containing protein. (Os03t0362200-01)	AT5G18980	ARM repeat superfamily protein
TraesCS7B02G450100	up	Os06g0717100	Senescence-associated family protein. (Os06t0717100-01)	AT3G51250	Senescence/dehydration-associated protein At3g51250
TraesCS6D02G278800	up	Os02g0736300	Membrane attack complex component/perforin/complement C9 family protein. (Os02t0736300-01)	AT1G14780	MACPF domain-containing protein At1g14780
TraesCS7D02G206100	up	Os06g0254600	Caleosin related family protein. (Os06t0254600-01)	AT1G70670	PXG4 Probable peroxygenase 4
TraesCS4D02G255800	up	Os03g0206400	Conserved hypothetical protein. (Os03t0206400-01)	AT5G43150	At5g43150
TraesCS6A02G318700	up	Os02g0754600	Conserved hypothetical protein. (Os02t0754600-01)	AT5G64230	unknown protein
TraesCS3D02G332400	up	Os01g0815100	Hypothetical conserved gene. (Os01t0815100-00)	AT3G01170	At3g01170
TraesCS1D02G380300	up	Os02g0262800	Similar to NBS-LRR protein (Fragment). (Os02t0262800-01)	AT3G14460	Putative disease resistance protein At3g14460
TraesCS4D02G339400	up	Os03g0141200	Similar to Beta-amylase PCT-BMYI (EC 3.2.1.2). (Os03t0141200-01)	AT3G23920	BAM1 Beta-amylase
TraesCS7D02G142000	up	Os06g0176700	Isopenicillin N synthase family protein. (Os06t0176700-01)	AT5G20400	2-oxoglutarate (2OG) and Fe(II)-dependent oxygenase superfamily protein
TraesCS6A02G240800	up	Os02g0649900	Metal-nicotianamine (NA) transporter, Fe and Mn transport to the endosperm (Os02t0649900-01)	AT5G24380	YSL2 Metal-nicotianamine transporter YSL2
TraesCS4D02G206600	up	Os03g0277300	Heat shock protein 70. (Os03t0277300-01)	AT5G02500	MED37E Probable mediator of RNA polymerase II transcription subunit 37e
TraesCS1A02G244300	up	Os05g0390600	Conserved hypothetical protein. (Os05t0390600-00)	AT5G26230	MAKR1 Probable membrane-associated kinase regulator 1
TraesCS2B02G451700	up	Os04g0607500	Ion transporter , Na+ transport (Os04t0607500-01)	AT4G10310	HKT1 Sodium transporter HKT1
TraesCS6B02G056900	up	Os04g0624500	Similar to Polyphenol oxidase (EC 1.10.3.1) (Fragment). (Os04t0624500-01)	NA	NA
TraesCS1D02G440500	up	Os01g0248500	Similar to Pathogen-related protein. (Os01t0248500-01)	AT1G78780	pathogenesis-related family protein
TraesCS3D02G372000	up	Os11g0538400	Cyclin-like F-box domain containing protein. (Os11t0538400-01)	AT5G41840	Putative F-box/LRR-repeat protein At5g41840
TraesCS6B02G303800	up	Os02g0710500	Similar to Receptor protein kinase. (Os02t0710500-01)	AT4G21390	B120 B120
TraesCS5D02G355200	up	Os07g0270800	Protein of unknown function DUF594 domain containing protein. (Os07t0270800-00)	AT5G45540	Putative uncharacterized protein
TraesCS7B02G254000	up	Os06g0600301	Similar to GTP-binding nuclear protein Ran1B (Fragment). (Os06t0600301-00)	AT5G55190	RAN3 GTP-binding nuclear protein
TraesCS2A02G315600	up	Os04g0447700	Similar to Polyketide reductase. (Os04t0447700-01)	AT1G59960	NAD(P)-linked oxidoreductase superfamily protein
TraesCS3D02G412300	up	Os01g0910900	Conserved hypothetical protein. (Os01t0910900-01)	NA	NA
TraesCS4A02G385100	up	Os04g0424200	Similar to OSIGBa0076I14.10 protein. (Os04t0424200-00)	AT1G16800	P-loop containing nucleoside triphosphate hydrolases superfamily protein
TraesCS5A02G492000	up	Os03g0126800	Similar to CBL-interacting protein kinase 9. (Os03t0126800-00)	AT1G01140	CIPK9 CBL-interacting protein kinase 9
TraesCS2B02G061900	up	Os04g0191400	Conserved hypothetical protein. (Os04t0191400-01)	NA	NA
TraesCS4A02G445000	up	Os10g0476700	Esterase, SGNH hydrolase-type, subgroup domain containing protein. (Os10t0476700-01)	AT5G62930	SGNH hydrolase-type esterase superfamily protein
TraesCS4A02G498000	up	Os12g0629600	Thaumatin-like protein. (Os12t0629600-00)	AT4G11650	OSM34 OSM34
TraesCS6B02G374100	up	Os02g0782500	Similar to Small heat stress protein class CIII. (Os02t0782500-01)	AT1G54050	HSP17.4B 17.4 kDa class III heat shock protein
TraesCS1A02G204300	up	Os02g0667500	Similar to tetracycline transporter protein. (Os02t0667500-01)	AT5G42210	Major facilitator superfamily protein
TraesCS1D02G264500	up	Os05g0423400	Similar to PISTILLATA-like MADS box protein. (Os05t0423400-01)	AT5G20240	PI Floral homeotic protein PISTILLATA
TraesCS3A02G113500	up	Os01g0183850	Conserved hypothetical protein. (Os01t0183850-00)	NA	NA
TraesCS4D02G035300	up	Os03g0699600	Cyclin-like F-box domain containing protein. (Os03t0699600-01)	AT1G55000	F-box protein At1g55000
TraesCS2D02G328100	up	Os02g0736200	RDR1 RNA-dependent RNA polymerase, Regulation of endogenous genes through smRNA-mediated pathways involving DNA methylation (Os02t0736200-01)	AT4G11130	RDR2 RNA-dependent RNA polymerase 2
TraesCS2D02G552700	up	Os04g0674000	Similar to H0403D02.10 protein. (Os04t0674000-01)	AT1G01550	BPS1 Protein BPS1, chloroplastic
TraesCS5B02G566400	up	Os07g0422100	AWPM-19-like family protein. (Os07t0422100-01)	AT1G04560	AWPM-19-like family protein
TraesCS2B02G201900	up	Os07g0603700	CYP78A13 (Cytochrome P450), Size control between embryo and endosperm (Os07t0603700-01)	AT1G74110	CYP78A10 Cytochrome P450 family protein
TraesCS7B02G205100	up	Os08g0150700	Cyclin-like F-box domain containing protein. (Os08t0150700-01)	AT2G02250	PP2B2 Putative F-box protein PP2-B2
TraesCS2A02G542700	up	Os04g0669200	Similar to Ethylene response factor 2 (Ethylene response factor 3). (Os04t0669200-01)	AT1G50640	ERF3 Putative uncharacterized protein At1g50640 (Fragment)
TraesCS6D02G277500	up	Os08g0482600	Cupredoxin domain containing protein. (Os08t0482600-01)	AT2G32300	UCC1 uclacyanin 1
TraesCS2A02G544700	up	Os11g0704100	Similar to NB-ARC domain containing protein. (Os11t0704100-00)	NA	NA
TraesCS7D02G381200	up	Os01g0363300	Uncharacterised protein family UPF0497, trans-membrane plant subgroup domain containing protein. (Os01t0363300-01)	AT4G15630	CASP-like protein 1E1
TraesCS7D02G349900	up	Os06g0600301	Similar to GTP-binding nuclear protein Ran1B (Fragment). (Os06t0600301-00)	AT5G55190	RAN3 GTP-binding nuclear protein
TraesCS4B02G017500	up	Os03g0793700	RmlC-like jelly roll fold domain containing protein. (Os03t0793700-01)	AT3G22640	PAP85 Vicilin-like seed storage protein At3g22640
TraesCS4B02G054600	up	Os03g0723700	Conserved hypothetical protein. (Os03t0723700-01)	NA	NA
TraesCS5B02G272900	up	Os09g0494500	Conserved hypothetical protein. (Os09t0494500-00)	NA	NA
TraesCS4A02G053500	up	Os03g0374600	Glycoside hydrolase, family 17 protein. (Os03t0374600-01)	AT1G66250	Glucan endo-1,3-beta-glucosidase 2
TraesCS4D02G051200	up	Os03g0718800	Similar to Physical impedance induced protein. (Os03t0718800-01)	AT4G12530	AIR1A-like protein
TraesCS1A02G083300	up	Os05g0140300	Conserved hypothetical protein. (Os05t0140300-00)	AT3G62070	At3g62070
TraesCS4A02G214000	up	Os11g0199801	Conserved hypothetical protein. (Os11t0199801-00)	AT1G21390	emb2170 Emb2170
TraesCS3B02G144300	up	Os01g0176200	UDP-glucuronosyl/UDP-glucosyltransferase family protein. (Os01t0176200-01)	AT3G53150	UGT73D1 UDP-glucosyl transferase 73D1
TraesCS2A02G150600	up	Os07g0637000	Similar to CBL-interacting protein kinase 21. (Os07t0637000-01)	AT3G17510	CIPK1 CBL-interacting serine/threonine-protein kinase 1
TraesCS2D02G568600	up	Os04g0544500	Similar to Similarities with spP40209 Saccharomyces cerevisiae YMR136w GAT2. (Os04t0544500-01)	AT4G17570	GATA26 GATA transcription factor 26
TraesCS5A02G202900	up	Os09g0394700	Similar to Lysophospholipase-like protein. (Os09t0394700-01)	AT1G73480	Alpha/beta-Hydrolases superfamily protein
TraesCS4D02G269300	up	Os03g0153900	Aromatic-ring hydroxylase family protein. (Os03t0153900-01)	AT5G05320	MO3 Monooxygenase 3
TraesCS5B02G562300	up	Os03g0858600	Protein of unknown function DUF668 family protein. (Os03t0858600-01)	AT5G51670	Similarity to unknown protein
TraesCS1B02G360300	up	Os05g0525900	Similar to Zing finger transcription factor PEI1. (Os05t0525900-01)	AT2G25900	ATCTH Zinc finger CCCH domain-containing protein 23
TraesCS2A02G342000	up	NA	NA	NA	NA
TraesCS1D02G218200	up	Os10g0564500	Serine/threonine protein kinase, Hyperosmotic stress response (Os10t0564500-01)	AT1G10940	ASK1 Protein kinase superfamily protein
TraesCS7B02G441700	up	Os11g0686400	Similar to WRKY transcription factor 41. (Os11t0686400-00)	AT3G46730	RPP13L3 Putative disease resistance RPP13-like protein 3
TraesCS2D02G264400	up	Os05g0501300	Similar to Flavoprotein wrbA (Trp repressor binding protein). (Os05t0501300-01)	AT4G27270	Probable NAD(P)H dehydrogenase (quinone) FQR1-like 1
TraesCS7A02G106100	up	Os06g0151100	Similar to Transferase. (Os06t0151100-00)	AT1G31490	HXXXD-type acyl-transferase family protein
TraesCS4D02G099000	up	Os11g0199801	Conserved hypothetical protein. (Os11t0199801-00)	AT1G76980	At1g76980
TraesCS2D02G375300	up	Os04g0522500	2OG-Fe(II) oxygenase domain containing protein. (Os04t0522500-01)	AT4G21200	GA2OX8 Gibberellin 2-beta-dioxygenase 8
TraesCS3D02G261800	up	Os01g0690800	Protein kinase, core domain containing protein. (Os01t0690800-01)	AT5G38260	LRK10L-2.1 LEAF RUST 10 DISEASE-RESISTANCE LOCUS RECEPTOR-LIKE PROTEIN KINASE-like 2.1
TraesCS7A02G312800	up	Os08g0127100	Amino acid transporter, transmembrane family protein. (Os08t0127100-01)	AT5G40780	LHT1 Lysine histidine transporter 1
TraesCS3D02G260500	up	Os03g0418000	Cht12 Similar to Basic endochitinase 2 precursor (EC 3.2.1.14). (Os03t0418000-00)	AT3G12500	CHI-B Basic endochitinase B
TraesCS4B02G213400	up	Os03g0265600	Similar to Transformer-2-like protein. (Os03t0265600-01)	AT4G35785	At4g35785
TraesCS6A02G182800	up	Os02g0218400	Serine/threonine protein kinase-related domain containing protein. (Os02t0218400-01)	AT5G12000	Kinase with adenine nucleotide alpha hydrolases-like domain-containing protein
TraesCS5A02G445700	up	Os10g0174548	Similar to Calcium binding EGF domain containing protein. (Os10t0174548-00)	AT1G21270	WAK2 Wall-associated receptor kinase 2
TraesCS3D02G218700	up	Os01g0606133	Hypothetical conserved gene. (Os01t0606133-00)	AT2G01410	NHL domain-containing protein
TraesCS2A02G351300	up	Os03g0389900	Cyclin-like F-box domain containing protein. (Os03t0389900-01)	AT1G78280	F-box protein At1g78280
TraesCS5A02G407200	up	Os08g0475100	Alpha/beta hydrolase fold-3 domain containing protein. (Os08t0475100-01)	AT1G47480	CXE2 Probable carboxylesterase 2
TraesCS7D02G526700	up	Os11g0608300	Barley stem rust resistance protein. (Os11t0608300-01)	AT1G65800	SD16 Receptor-like serine/threonine-protein kinase SD1-6
TraesCS7B02G422700	up	Os02g0182700	Conserved hypothetical protein. (Os02t0182700-01)	NA	NA
TraesCS2D02G224400	up	Os07g0529800	Protein translation factor SUI1 homolog (GOS2 protein). (Os07t0529800-01)	AT1G54290	Protein translation factor SUI1 homolog 2
TraesCS4A02G213400	up	Os07g0492000	Nucleoside diphosphate kinase, Cell elongation process in coleoptile (Os07t0492000-01)	AT4G09320	NDK1 Nucleoside diphosphate kinase
TraesCS3D02G362700	up	Os01g0534700	ABC transporter, transmembrane domain domain containing protein. (Os01t0534700-00)	AT2G47000	ABCB4 ABC transporter B family member 4
TraesCS1D02G305000	up	Os05g0487300	Conserved hypothetical protein. (Os05t0487300-01)	AT3G47510	Putative uncharacterized protein F1P2.60
TraesCS3D02G368000	up	Os05g0442400	R-R-type MYB-like transcription factor, Response to drought stress during reproductive development (Os05t0442400-01)	AT5G58900	Homeodomain-like transcriptional regulator
TraesCS4A02G312100	up	Os01g0103800	Conserved hypothetical protein. (Os01t0103800-01)	AT1G63720	At1g63720/F24D7_9
TraesCS6B02G159600	up	Os06g0691100	Pathogenesis-related transcriptional factor and ERF domain containing protein. (Os06t0691100-00)	AT3G15210	ERF4 Ethylene-responsive transcription factor 4
TraesCS5B02G429500	up	Os03g0790600	Glutamate carboxypeptidase, Hormone homeostasis, Regulation of developmental processes (Os03t0790600-01)	AT3G54720	AMP1 Probable glutamate carboxypeptidase AMP1
TraesCS6A02G296200	up	Os02g0733900	Conserved hypothetical protein. (Os02t0733900-01)	NA	NA
TraesCS4A02G173800	up	Os11g0701800	Chitinase (EC 3.2.1.14) III C10701-rice (EC 3.2.1.14) (Class III chitinase homologue (OsChib3H-a)H-). (Os11t0701800-01)	AT5G24090	CHIB1 Acidic endochitinase
TraesCS6D02G049600	up	Os04g0244800	Heavy metal transport/detoxification protein domain containing protein. (Os04t0244800-01)	AT5G66110	HIPP27 Heavy metal-associated isoprenylated plant protein 27
TraesCS2A02G456600	up	Os04g0583900	Similar to LHY protein. (Os04t0583900-01)	AT1G18330	RVE7 Protein REVEILLE 7
TraesCS5B02G026300	up	Os02g0539500	VQ domain containing protein. (Os02t0539500-01)	AT3G18690	MKS1 Protein MKS1
TraesCS3A02G025300	up	Os07g0586100	Similar to Esterase precursor (EC 3.1.1.-) (Early nodule-specific protein homolog) (Latex allergen Hev b 13). (Os07t0586100-01)	AT3G26430	GDSL esterase/lipase At3g26430
TraesCS1B02G056900	up	Os12g0257600	Similar to Laccase-25. (Os12t0257600-00)	AT3G09220	LAC7 Laccase-7
TraesCS5A02G453900	up	Os03g0411300	EF-Hand type domain containing protein. (Os03t0411300-01)	AT2G44310	Calcium-binding EF-hand family protein
TraesCS3A02G510100	up	Os01g0963600	ABA/WDS induced protein family protein. (Os01t0963600-01)	NA	NA
TraesCS2A02G559200	up	Os08g0104700	Chaperonin Cpn60/TCP-1 family protein. (Os08t0104700-01)	AT4G33240	FAB1A 1-phosphatidylinositol-3-phosphate 5-kinase FAB1A
TraesCS3A02G446600	up	Os01g0930400	Potassium transporter, High-affinity K acquisition, Root-to-shoot K transport, K-regulated salt tolerance (Os01t0930400-01)	AT4G13420	POT5 Potassium transporter
TraesCS7D02G186600	up	Os02g0748800	Thioredoxin fold domain containing protein. (Os02t0748800-00)	AT5G39865	Uncharacterized protein At5g39865
TraesCS5D02G411000	up	Os01g0531200	Phospholipase C, phosphatidylinositol-specific, Y domain domain containing protein. (Os01t0531200-01)	AT1G48120	MAIL3 Serine/threonine-protein phosphatase 7 long form homolog
TraesCS4B02G081200	up	Os03g0618300	Isopenicillin N synthase family protein. (Os03t0618300-01)	AT3G19000	2-oxoglutarate (2OG) and Fe(II)-dependent oxygenase superfamily protein
TraesCS7A02G225500	up	Os08g0421850	Similar to ubiquitin-protein ligase. (Os08t0421850-00)	AT5G40140	PUB40 U-box domain-containing protein 40
TraesCS3A02G101800	up	Os07g0283050	Concanavalin A-like lectin/glucanase, subgroup domain containing protein. (Os07t0283050-00)	AT2G37710	LECRK41 L-type lectin-domain containing receptor kinase IV.1
TraesCS1B02G174100	up	Os10g0481000	Hypothetical conserved gene. (Os10t0481000-00)	AT5G03230	Arabidopsis thaliana genomic DNA, chromosome 5, P1 clone:MOK16
TraesCS2A02G527800	up	Os01g0113700	Similar to Receptor-like kinase. (Os01t0113700-00)	AT1G66920	LRK10L-2.4 LEAF RUST 10 DISEASE-RESISTANCE LOCUS RECEPTOR-LIKE PROTEIN KINASE-like 2.4
TraesCS3D02G069300	up	Os07g0665700	Peptidase, trypsin-like serine and cysteine domain containing protein. (Os07t0665700-01)	AT5G27660	Trypsin family protein with PDZ domain-containing protein
TraesCS1D02G187100	up	Os10g0521400	Alpha/beta hydrolase fold-1 domain containing protein. (Os10t0521400-01)	AT2G36290	Alpha/beta-Hydrolases superfamily protein
TraesCS2B02G618000	up	Os11g0608700	Similar to Jacalin-like lectin domain containing protein. (Os11t0608700-00)	AT1G11303	G-type lectin S-receptor-like serine/threonine-protein kinase At1g11303
TraesCS6D02G083500	up	Os02g0134200	DUF1645 family protein, Regulation of stress-tolerance and grain length (Os02t0134200-01)	AT1G70420	At1g70420/F17O7_4
TraesCS3D02G180800	up	Os01g0256500	Similar to ZnI. (Os01t0256500-02)	AT4G15910	ATDI21 DI21
TraesCS3B02G578200	up	Os01g0963600	ABA/WDS induced protein family protein. (Os01t0963600-01)	NA	NA
TraesCS3D02G514400	up	Os03g0436400	Similar to A.thaliana gene induced upon wounding stress. (Os03t0436400-01)	AT4G24220	VEP1 3-oxo-Delta(4,5)-steroid 5-beta-reductase
TraesCS7D02G208600	up	Os02g0731900	Similar to 3-ketoacyl-CoA synthase. (Os02t0731900-01)	AT1G68530	CUT1 3-ketoacyl-CoA synthase
TraesCS3B02G191100	up	Os01g0238500	Similar to Branched-chain-amino-acid aminotransferase-like protein 3, chloroplast precursor. (Os01t0238500-01)	AT5G57850	DAAT Branched-chain amino acid aminotransferase like protein
TraesCS2B02G247900	up	Os07g0516300	Protein of unknown function DUF584 family protein. (Os07t0516300-01)	AT1G61930	At1g61930
TraesCS5B02G253100	up	Os09g0517800	Cyclin-like F-box domain containing protein. (Os09t0517800-01)	AT3G17500	F-box family protein
TraesCS5A02G353400	up	Os09g0552600	RmlC-like jelly roll fold domain containing protein. (Os09t0552600-01)	AT1G07750	At1g07750/F24B9_13
TraesCS4B02G344300	up	Os03g0141200	Similar to Beta-amylase PCT-BMYI (EC 3.2.1.2). (Os03t0141200-01)	AT3G23920	BAM1 Beta-amylase
TraesCS2D02G342600	up	Os10g0462300	Hypothetical conserved gene. (Os10t0462300-01)	NA	NA
TraesCS5A02G478800	up	Os03g0820500	Similar to WCOR719. (Os03t0820500-01)	AT5G59880	ADF3 Actin-depolymerizing factor 3
TraesCS7D02G189400	up	Os06g0669400	Similar to Cell division protease ftsH homolog 2, chloroplastic. (Os06t0669400-01)	AT5G15250	FTSH6 ATP-dependent zinc metalloprotease FTSH 6, chloroplastic
TraesCS3A02G396800	up	Os01g0898800	Protein of unknown function DUF1685 domain containing protein. (Os01t0898800-00)	AT1G058701	NA
TraesCS6A02G240700	up	Os02g0649800	Similar to Cytochrome B5 homolog (Fragment). (Os02t0649800-01)	AT5G53560	CYTB5-E CB5-E
TraesCS2B02G454500	up	Os04g0604900	Similar to Xyloglucan endotransglycosylase (Fragment). (Os04t0604900-01)	AT5G57540	XTH13 Putative xyloglucan endotransglucosylase/hydrolase protein 13
TraesCS1B02G322100	up	Os05g0494200	Similar to Cystatin (Fragment). (Os05t0494200-01)	AT3G12490	CYS6 Cysteine proteinase inhibitor 6
TraesCS3A02G129700	up	Os02g0229800	Conserved hypothetical protein. (Os02t0229800-00)	AT1G52140	Avr9/Cf-9 rapidly elicited protein
TraesCS4B02G235300	up	Os04g0548700	Homeodomain-like containing protein. (Os04t0548700-01)	AT5G06710	HAT14 Homeobox-leucine zipper protein HAT14
TraesCS3A02G388000	up	Os01g0878700	Amino acid transporter, transmembrane domain containing protein. (Os01t0878700-02)	AT1G58360	AAP1 NAT2
TraesCS7B02G134000	up	Os07g0477000	RNA polymerase Rpb7, N-terminal domain containing protein. (Os07t0477000-01)	AT1G06790	F4H5.12 protein
TraesCS6B02G275800	up	Os02g0658800	Beta-expansin. (Os02t0658800-01)	AT2G45110	EXPB4 Expansin-B4
TraesCS5A02G216400	up	Os09g0433800	Similar to Senescence-associated protein SAG102. (Os09t0433800-01)	AT1G53885	At1g53885
TraesCS3D02G545200	up	Os08g0111300	Transferase family protein. (Os08t0111300-01)	AT3G50270	Anthranilate N-hydroxycinnamoyl/benzoyltransferase-like protein
TraesCS5B02G246400	up	Os09g0469400	Similar to isoamylase-type starch debranching enzyme ISO3. (Os09t0469400-01)	AT4G09020	ISA3 Isoamylase 3, chloroplastic
TraesCS7B02G038300	up	Os03g0805700	Similar to Pheophorbide a oxygenase. (Os03t0805700-00)	AT4G25650	PTC52 Protochlorophyllide-dependent translocon component 52, chloroplastic
TraesCS6A02G023700	up	Os02g0106600	Zinc finger, RING/FYVE/PHD-type domain containing protein. (Os02t0106600-01)	AT5G47610	ATL79 At5g47610
TraesCS2A02G427700	up	Os04g0610400	APETALA-2-like transcription Factor, Control of the abscisic acid (ABA)/gibberellin (GA) balance (Os04t0610400-01)	AT3G15210	ERF4 Ethylene-responsive transcription factor 4
TraesCS4B02G305400	up	Os03g0189100	Uncharacterised protein family UPF0503 domain containing protein. (Os03t0189100-01)	NA	NA
TraesCS4B02G270800	up	Os03g0154100	Aromatic-ring hydroxylase family protein. (Os03t0154100-01)	AT4G38540	MO2 Monooxygenase 2
TraesCS2D02G515500	up	Os02g0585700	Quinonprotein alcohol dehydrogenase-like domain containing protein. (Os02t0585700-00)	NA	NA
TraesCS4A02G103900	up	Os03g0283100	Similar to In2-1 protein. (Os03t0283100-01)	AT3G55040	GSTL2 Glutathione S-transferase L2, chloroplastic
TraesCS4B02G100800	up	Os11g0195600	Similar to Amino acid carrier (Fragment). (Os11t0195600-01)	AT5G09220	AAP2 Amino acid permease 2
TraesCS1A02G403100	up	Os02g0509500	Protein of unknown function DUF3339 domain containing protein. (Os02t0509500-01)	AT3G27030	Transmembrane protein
TraesCS4B02G107000	up	Os11g0214900	Plant disease resistance response protein family protein. (Os11t0214900-00)	AT5G42510	DIR1 Dirigent protein 1
TraesCS3A02G280700	up	Os06g0254600	Caleosin related family protein. (Os06t0254600-01)	AT1G70670	PXG4 Probable peroxygenase 4
TraesCS1B02G394500	up	Os05g0550300	Similar to Lipid transfer protein (Fragment). (Os05t0550300-01)	AT3G18280	Bifunctional inhibitor/lipid-transfer protein/seed storage 2S albumin superfamily protein
TraesCS7D02G315900	up	Os08g0112700	MADS-box transcription factor, Regulator of both biotic and abiotic stress responses (Os08t0112700-01)	AT1G71692	AGL12 Agamous-like MADS-box protein AGL12
TraesCS1B02G348900	up	Os05g0515500	Similar to O-methyltransferase ZRP4 (EC 2.1.1.-) (OMT). (Os05t0515500-01)	AT4G35150	O-methyltransferase family protein
TraesCS6A02G328900	up	Os02g0769100	Auxin responsive SAUR protein family protein. (Os02t0769100-01)	AT2G46690	SAUR32 Auxin-responsive protein SAUR32
TraesCS3A02G023000	up	Os01g0119000	Glycosyltransferase AER61, uncharacterized domain containing protein. (Os01t0119000-01)	AT3G18180	Glycosyltransferase
TraesCS3B02G391600	up	Os01g0841000	ENTH/VHS domain containing protein. (Os01t0841000-01)	AT3G46540	ENTH/VHS family protein
TraesCS4D02G294800	up	Os03g0180100	Protein of unknown function DUF1677, plant domain containing protein. (Os03t0180100-01)	AT4G14819	Putative uncharacterized protein
TraesCS7D02G147600	up	Os06g0182100	Hypothetical conserved gene. (Os06t0182100-00)	AT2G25190	Expressed protein
TraesCS1A02G084900	up	Os05g0142200	Conserved hypothetical protein. (Os05t0142200-00)	NA	NA
TraesCS3D02G276000	up	Os01g0742766	Hypothetical conserved gene. (Os01t0742766-01)	AT4G29130	HXK1 Phosphotransferase
TraesCS4A02G298200	up	Os03g0656800	Similar to 3-glucanase. (Os03t0656800-01)	AT2G19440	O-Glycosyl hydrolases family 17 protein
TraesCS4A02G445800	up	Os06g0110200	Late embryogenesis abundant (LEA) group 1 family protein. (Os06t0110200-01)	AT1G32560	LEA6 Late embryogenesis abundant protein 6
TraesCS2A02G539500	up	Os10g0532300	Heavy metal transport/detoxification protein domain containing protein. (Os10t0532300-01)	AT1G01490	Heavy metal transport/detoxification superfamily protein
TraesCS3D02G357700	up	Os01g0849000	Hypothetical protein. (Os01t0849000-02)	AT5G05960	At5g05960
TraesCS7D02G325100	up	Os03g0173700	Domain of unknown function DUF1618 domain containing protein. (Os03t0173700-01)	NA	NA
TraesCS3D02G483000	up	Os01g0949700	Glutathione S-transferase, C-terminal domain containing protein. (Os01t0949700-01)	AT3G09270	GSTU8 Glutathione S-transferase U8
TraesCS6B02G267800	up	Os02g0678200	SPX-MFS protein, Pi homeostasis (Os02t0678200-01)	AT4G11810	SPX domain-containing membrane protein At4g11810
TraesCS2D02G542500	up	Os05g0369300	Exo70 exocyst complex subunit domain containing protein. (Os05t0369300-01)	AT5G50380	ATEXO70F1 Exocyst subunit exo70 family protein F1
TraesCS4D02G047100	up	Os01g0221300	Conserved hypothetical protein. (Os01t0221300-01)	AT5G53220	Putative uncharacterized protein
TraesCS7D02G182700	up	Os02g0752800	Similar to Dehydration responsive element binding protein 2B (DREB2B protein). (Os02t0752800-01)	AT1G78080	RAP2-4 Ethylene-responsive transcription factor RAP2-4
TraesCS2A02G507500	up	Os04g0652700	Similar to Nuclease PA3. (Os04t0652700-01)	AT4G21585	ENDO4 endonuclease 4
TraesCS5B02G527000	up	Os07g0107800	Similar to Phytosulfokine receptor precursor (EC 2.7.1.37) (Phytosulfokine LRR receptor kinase). (Os07t0107800-01)	AT5G53890	PSKR2 Leucine-rich repeat receptor-like protein kinase (Fragment)
TraesCS3D02G020600	up	Os07g0586100	Similar to Esterase precursor (EC 3.1.1.-) (Early nodule-specific protein homolog) (Latex allergen Hev b 13). (Os07t0586100-01)	AT3G26430	GDSL esterase/lipase At3g26430
TraesCS1B02G296400	up	Os05g0461600	Similar to SIK1 protein (Nucleolar protein NOP56). (Os05t0461600-01)	NA	NA
TraesCS3B02G023400	up	Os05g0106800	F-box domain, cyclin-like domain containing protein. (Os05t0106800-00)	AT2G04230	F-box/FBD/LRR-repeat protein At2g04230
TraesCS3A02G053000	up	Os11g0115350	Similar to Non-specific lipid-transfer protein 2. (Os11t0115350-01)	AT5G59310	LTP4 Non-specific lipid-transfer protein 4
TraesCS3D02G260300	up	Os03g0418000	Cht12 Similar to Basic endochitinase 2 precursor (EC 3.2.1.14). (Os03t0418000-00)	AT3G12500	CHI-B Basic endochitinase B
TraesCS7A02G479600	up	Os12g0503000	Similar to Allantoin permease. (Os12t0503000-01)	AT2G03530	UPS2 ureide permease 2
TraesCS4A02G469500	up	Os03g0318400	Peptidase A1 domain containing protein. (Os03t0318400-01)	AT2G03200	At2g03200
TraesCS2D02G552100	up	Os11g0592000	Similar to Barwin. (Os11t0592000-01)	AT3G04720	HEL Hevein-like preproprotein
TraesCS4B02G023200	up	Os03g0676400	VQ domain containing protein. (Os03t0676400-01)	AT2G22880	At2g22880
TraesCS7B02G308000	up	Os06g0710300	Uncharacterised conserved protein UCP022348 domain containing protein. (Os06t0710300-01)	AT4G19390	AT4g19390/T5K18_170
TraesCS5D02G364600	up	Os07g0639000	Similar to Class III peroxidase 46. (Os07t0639000-01)	AT4G33420	Peroxidase superfamily protein
TraesCS2D02G155700	up	Os07g0637000	Similar to CBL-interacting protein kinase 21. (Os07t0637000-01)	AT3G17510	CIPK1 CBL-interacting serine/threonine-protein kinase 1
TraesCS5A02G211600	up	Os09g0437500	Dormancyauxin associated family protein. (Os09t0437500-01)	AT1G56220	Dormancy/auxin associated family protein
TraesCS6A02G344000	up	Os02g0783625	Similar to Lysine ketoglutarate reductase/saccharopine dehydrogenase. (Os02t0783625-00)	AT4G33150	Lysine-ketoglutarate reductase/saccharopine dehydrogenase bifunctional enzyme
TraesCS7B02G335200	up	Os06g0691600	EF-Hand type domain containing protein. (Os06t0691600-01)	AT1G18210	CML27 Probable calcium-binding protein CML27
TraesCS2A02G373600	up	Os07g0412100	Similar to Granule-bound starch synthase Ib, chloroplast precursor (EC 2.4.1.21) (Fragment). (Os07t0412100-01)	AT1G32900	GBSS1 Granule-bound starch synthase 1, chloroplastic/amyloplastic
TraesCS5D02G004600	up	Os12g0639100	Major facilitator superfamily MFS_1 protein. (Os12t0639100-01)	AT1G74780	F25A4.25 protein
TraesCS1B02G102000	up	Os05g0142100	Conserved hypothetical protein. (Os05t0142100-01)	NA	NA
TraesCS2D02G162500	up	Os07g0631300	Conserved hypothetical protein. (Os07t0631300-01)	NA	NA
TraesCS4B02G332300	up	Os01g0609900	Similar to Pleiotropic drug resistance protein 4. (Os01t0609900-01)	AT1G66950	ABCG39 ABC transporter G family member 39
TraesCS3D02G391100	up	Os04g0173800	Lectin precursor (Agglutinin). (Os04t0173800-01)	AT2G43610	Endochitinase At2g43610
TraesCS2B02G421900	up	Os04g0564700	WD40 repeat domain containing protein. (Os04t0564700-01)	AT4G35560	Transducin/WD40 repeat-like superfamily protein
TraesCS2A02G453800	up	Os04g0586100	Protein of unknown function DUF581 family protein. (Os04t0586100-01)	AT5G47060	Putative uncharacterized protein
TraesCS1A02G391700	up	Os02g0615500	Protein kinase, core domain containing protein. (Os02t0615500-01)	AT3G47570	Probable LRR receptor-like serine/threonine-protein kinase At3g47570
TraesCS3A02G512400	up	Os02g0541325	Similar to Serine decarboxylase. (Os02t0541325-00)	AT1G43710	SDC SDC1
TraesCS3D02G128300	up	Os01g0175100	Kv1.4 voltage-gated K+ channel family protein. (Os01t0175100-01)	AT1G52720	At1g52720
TraesCS2D02G056400	up	Os07g0222200	Protein of unknown function DUF594 domain containing protein. (Os07t0222200-01)	AT5G45480	Putative uncharacterized protein
TraesCS5A02G205300	up	Os09g0400700	Conserved hypothetical protein. (Os09t0400700-01)	NA	NA
TraesCS7A02G180000	up	Os06g0221100	TLDc domain containing protein. (Os06t0221100-01)	AT4G39870	Putative uncharacterized protein At4g39870
TraesCS1A02G095600	up	Os05g0106200	Protein of unknown function DUF6, transmembrane domain containing protein. (Os05t0106200-01)	AT5G64700	WAT1-related protein At5g64700
TraesCS2A02G541400	up	Os04g0668900	Protein similar to plastid terminal oxidase, Carotenoid and strigolactone synthesis (Os04t0668900-01)	AT4G22260	AOX4 Ubiquinol oxidase 4, chloroplastic/chromoplastic
TraesCS4A02G308600	up	Os03g0248200	Similar to Cytochrome P450 family protein, expressed. (Os03t0248200-01)	AT2G45550	CYP76C4 Cytochrome P450 76C4
TraesCS4D02G362900	up	Os10g0557900	Peptidase M10A and M12B, matrixin and adamalysin family protein. (Os10t0557900-00)	AT4G16640	1MMP Metalloendoproteinase 1-MMP
TraesCS5D02G410700	up	Os07g0115500	Hypothetical protein. (Os07t0115500-01)	AT5G43150	At5g43150
TraesCS5A02G202700	up	Os09g0394500	Similar to predicted protein. (Os09t0394500-01)	AT1G05030	Probable plastidic glucose transporter 1
TraesCS6A02G368800	up	NA	NA	NA	NA
TraesCS5D02G230800	up	Os09g0421700	Zinc finger, U1-type domain containing protein. (Os09t0421700-01)	AT5G61190	putative endonuclease or glycosyl hydrolase with C2H2-type zinc finger domain
TraesCS6B02G348900	up	Os02g0754600	Conserved hypothetical protein. (Os02t0754600-01)	AT5G64230	unknown protein
TraesCS3B02G536100	up	Os01g0949700	Glutathione S-transferase, C-terminal domain containing protein. (Os01t0949700-01)	AT3G09270	GSTU8 Glutathione S-transferase U8
TraesCS3A02G045200	up	Os02g0710500	Similar to Receptor protein kinase. (Os02t0710500-01)	AT4G00970	CRK41 Cysteine-rich receptor-like protein kinase 41
TraesCS4B02G009900	up	Os09g0569200	Similar to Beta-amylase (EC 3.2.1.2) (1,4-alpha-D-glucan maltohydrolase). (Os09t0569200-01)	AT4G00490	BAM2 Beta-amylase 2, chloroplastic
TraesCS4A02G169500	up	Os11g0672300	Similar to Protein kinase domain containing protein, expressed. (Os11t0672300-01)	AT4G35920	MCA1 Protein MID1-COMPLEMENTING ACTIVITY 1
TraesCS3A02G297200	up	Os07g0639000	Similar to Class III peroxidase 46. (Os07t0639000-01)	AT4G33420	Peroxidase superfamily protein
TraesCS3A02G061600	up	Os08g0105400	Similar to P450. (Os08t0105400-00)	AT3G48280	CYP71A25 Cytochrome P450 71A25
TraesCS7D02G061400	up	Os06g0130800	Winged helix repressor DNA-binding domain containing protein. (Os06t0130800-01)	AT2G18050	HIS1-3 HIS1-3
TraesCS5A02G260800	up	Os05g0532300	Similar to F-box protein. (Os05t0532300-00)	AT1G13570	F-box/FBD/LRR-repeat protein At1g13570
TraesCS5B02G347800	up	Os09g0547200	Protein of unknown function DUF292, eukaryotic domain containing protein. (Os09t0547200-01)	AT4G35730	Regulator of Vps4 activity in the MVB pathway protein
TraesCS3A02G388500	up	Os01g0877900	Conserved hypothetical protein. (Os01t0877900-01)	NA	NA
TraesCS7A02G368800	up	NA	NA	NA	NA
TraesCS5D02G378200	up	Os04g0373400	Similar to MATE efflux family protein, expressed. (Os04t0373400-01)	AT5G52450	DTX16 Protein DETOXIFICATION
TraesCS5B02G395700	up	Os06g0237502	Similar to EMB2004. (Os06t0237502-00)	AT5G55540	TRN1 Protein TORNADO 1
TraesCS3D02G237200	up	Os01g0654200	Peptidase M50 domain containing protein. (Os01t0654200-01)	AT4G20310	S2P Site-2 protease
TraesCS1B02G089000	up	Os02g0302700	Similar to Nicotianamine aminotransferase A. (Os02t0302700-01)	AT5G36160	TAT Tyrosine aminotransferase
TraesCSU02G146600	up	Os12g0629600	Thaumatin-like protein. (Os12t0629600-00)	AT4G11650	OSM34 OSM34
TraesCS2D02G211400	up	Os02g0527300	Similar to Heat shock transcription factor 31 (Fragment). (Os02t0527300-01)	AT5G03720	HSFA3 HSFA3
TraesCS3A02G408900	up	NA	NA	NA	NA
TraesCS7D02G408200	up	Os11g0665600	Helix-turn-helix, Fis-type domain containing protein. (Os11t0665600-00)	NA	NA
TraesCS1B02G135700	up	Os05g0171900	Glyoxalase/bleomycin resistance protein/dioxygenase domain containing protein. (Os05t0171900-01)	AT1G80160	F18B13.24 protein
TraesCS4B02G205700	up	Os03g0277300	Heat shock protein 70. (Os03t0277300-01)	AT5G02500	MED37E Probable mediator of RNA polymerase II transcription subunit 37e
TraesCS6D02G325100	up	Os02g0783625	Similar to Lysine ketoglutarate reductase/saccharopine dehydrogenase. (Os02t0783625-00)	AT4G33150	Lysine-ketoglutarate reductase/saccharopine dehydrogenase bifunctional enzyme
TraesCS3A02G161600	up	Os01g0244000	Domain of unknown function DUF1618 domain containing protein. (Os01t0244000-00)	NA	NA
TraesCS6B02G092200	up	Os02g0465900	ChaC-like protein family protein. (Os02t0465900-01)	AT4G31290	NA
TraesCS3B02G032400	up	Os11g0490200	Protein kinase, catalytic domain domain containing protein. (Os11t0490200-00)	AT3G47570	Probable LRR receptor-like serine/threonine-protein kinase At3g47570
TraesCS5B02G009100	up	Os03g0675500	Hypothetical conserved gene. (Os03t0675500-00)	AT4G10810	Putative uncharacterized protein
TraesCS7D02G442700	up	Os02g0161900	Similar to polyubiquitin containing 7 ubiquitin monomers. (Os02t0161900-01)	AT5G03240	UBQ3 Ubiquitin 4
TraesCS6D02G117500	up	Os06g0707733	Disease resistance protein domain containing protein. (Os06t0707733-00)	AT3G14470	RPPL1 Putative disease resistance RPP13-like protein 1
TraesCS3B02G153400	up	Os01g0158400	Galactose-binding like domain containing protein. (Os01t0158400-01)	AT4G19840	PP2A1 Protein PHLOEM PROTEIN 2-LIKE A1
TraesCS1A02G424100	up	Os06g0548100	Similar to Nectarin 5 (Fragment). (Os06t0548100-00)	AT5G44400	Berberine bridge enzyme-like 26
TraesCS5A02G061200	up	Os01g0606900	Heat shock protein DnaJ, N-terminal domain containing protein. (Os01t0606900-01)	AT3G14200	Chaperone DnaJ-domain superfamily protein
TraesCS4D02G002100	up	Os01g0103800	Conserved hypothetical protein. (Os01t0103800-01)	AT1G63720	At1g63720/F24D7_9
TraesCS7B02G175200	up	Os02g0108800	Cytochrome P450 domain containing protein. (Os02t0108800-01)	AT1G64940	CYP89A6 Cytochrome P450, family 87, subfamily A, polypeptide 6
TraesCS5D02G495400	up	Os01g0601675	Leucine-rich repeat, N-terminal domain containing protein. (Os01t0601675-01)	AT2G34930	Disease resistance family protein / LRR family protein
TraesCS7D02G358000	up	NA	NA	AT2G32210	Cysteine-rich/transmembrane domain A-like protein
TraesCS5A02G273200	up	Os09g0494500	Conserved hypothetical protein. (Os09t0494500-00)	NA	NA
TraesCS3B02G353000	up	Os01g0784800	Flavodoxin/nitric oxide synthase domain containing protein. (Os01t0784800-01)	AT5G54500	FQR1 Flavodoxin-like quinone reductase 1
TraesCS5A02G383800	up	Os03g0795900	Heat stress transcriptioon factor, High-temperature stress tolerance, Tolerance to environmental stresses (Os03t0795900-01)	AT3G22830	HSFA6B Heat stress transcription factor A-6b
TraesCS5A02G500800	up	Os03g0133100	Conserved hypothetical protein. (Os03t0133100-01)	AT5G42290	At5g42290
TraesCS5B02G212300	up	Os09g0437500	Dormancyauxin associated family protein. (Os09t0437500-01)	AT1G56220	Dormancy/auxin associated family protein
TraesCS2A02G101600	up	Os07g0684000	Ricin B-related lectin domain containing protein. (Os07t0684000-01)	AT2G39050	EULS3 Ricin B-like lectin EULS3
TraesCS1A02G134000	up	Os05g0223000	Similar to TCH2 (TOUCH 2)	AT5G37770	CML24 TCH2
TraesCS2D02G245800	up	Os07g0693000	Similar to Ser-thr protein kinase (Fragment). (Os07t0693000-01)	AT2G40270	Inactive receptor-like serine/threonine-protein kinase At2g40270
TraesCS3A02G041600	up	Os01g0131300	Conserved hypothetical protein. (Os01t0131300-01)	AT1G13360	Putative uncharacterized protein At1g13360
TraesCS5A02G403800	up	Os03g0767900	Uncharacterised protein family UPF0497, trans-membrane plant domain containing protein. (Os03t0767900-01)	AT3G50810	CASP-like protein 5C2
TraesCS7A02G001100	up	Os08g0543500	Similar to NBS-LRR type resistance protein (Fragment). (Os08t0543500-01)	AT3G14470	RPPL1 Putative disease resistance RPP13-like protein 1
TraesCS2B02G476900	up	Os04g0585700	Protein of unknown function DUF581 family protein. (Os04t0585700-01)	AT5G47060	Putative uncharacterized protein
TraesCS4D02G076400	up	Os03g0607200	Gibberellin regulated protein family protein. (Os03t0607200-01)	AT5G59845	GASA10 Gibberellin-regulated protein 10
TraesCS6A02G301900	up	Os02g0752800	Similar to Dehydration responsive element binding protein 2B (DREB2B protein). (Os02t0752800-01)	AT1G78080	RAP2-4 Ethylene-responsive transcription factor RAP2-4
TraesCS3D02G320300	up	Os01g0793900	Conserved hypothetical protein. (Os01t0793900-01)	NA	NA
TraesCS1D02G433600	up	Os06g0548100	Similar to Nectarin 5 (Fragment). (Os06t0548100-00)	AT5G44390	Berberine bridge enzyme-like 25
TraesCS4D02G289500	up	Os03g0174800	Conserved hypothetical protein. (Os03t0174800-01)	AT3G52105	DIS3-exonuclease-like protein
TraesCS5A02G193600	up	Os09g0361300	F-box domain, cyclin-like domain containing protein. (Os09t0361300-01)	NA	NA
TraesCS2D02G543900	up	Os04g0669200	Similar to Ethylene response factor 2 (Ethylene response factor 3). (Os04t0669200-01)	AT1G50640	ERF3 Putative uncharacterized protein At1g50640 (Fragment)
TraesCS6A02G207800	up	Os02g0592833	Protein of unknown function DUF581 family protein. (Os02t0592833-00)	AT5G49120	DUF581 family protein, putative (DUF581)
TraesCS4D02G197700	up	Os03g0286900	RCI2 (rare cold-inducible 2) family protein, Drought resistance (Os03t0286900-01)	AT2G38905	At2g38901/At2g38901
TraesCS3B02G411300	up	Os01g0867300	bZIP transcription factor, Abiotic stress response, ABA signaling, Suppressor of floral transition upon drought stress (Os01t0867300-01)	AT1G03970	GBF4 GBF4
TraesCS5D02G145100	up	Os12g0114100	Similar to MAP kinase-like protein. (Os12t0114100-01)	AT3G51630	WNK5 Probable serine/threonine-protein kinase WNK5
TraesCS2B02G202700	up	Os07g0602900	Protein of unknown function DUF1675 domain containing protein. (Os07t0602900-01)	AT1G13740	AFP2 AFP2
TraesCS2D02G331200	up	Os04g0469500	Similar to OSIGBa0124N08.2 protein. (Os04t0469500-01)	AT5G47810	PFK2 ATP-dependent 6-phosphofructokinase 2
TraesCS6D02G145400	up	Os02g0173900	Similar to SSADH. (Os02t0173900-01)	AT1G79440	ALDH5F1 Succinate-semialdehyde dehydrogenase, mitochondrial
TraesCS2A02G556100	up	Os04g0675400	Similar to Chaperone protein dnaJ. (Os04t0675400-01)	AT5G23240	DJC76 Chaperone protein dnaJ C76, chloroplastic
TraesCS3A02G260000	up	Os05g0364600	Similar to pre-mRNA-splicing factor SF2. (Os05t0364600-01)	AT1G09140	SR30 Serine/arginine-rich splicing factor SR30
TraesCS6A02G099000	up	Os02g0134200	DUF1645 family protein, Regulation of stress-tolerance and grain length (Os02t0134200-01)	AT1G70420	At1g70420/F17O7_4
TraesCS4D02G320900	up	Os03g0130100	Similar to Acyl-activating enzyme 11. (Os03t0130100-01)	AT1G65880	AAE20 Benzoate--CoA ligase, peroxisomal
TraesCS7A02G324800	up	Os08g0104900	Protein of unknown function DUF6, transmembrane domain containing protein. (Os08t0104900-01)	AT1G77610	UDP-GALT1 UDP-galactose transporter 1
TraesCS3D02G353300	up	Os01g0841200	Protein of unknown function DUF246, plant family protein. (Os01t0841200-01)	AT2G01480	ESMD1 Protein ESMERALDA 1
TraesCS7A02G170600	up	Os06g0211200	bZIP transcription factor, Positive regulator of ABA signaling, Drought tolerance (Os06t0211200-01)	AT3G56850	DPBF3 ABSCISIC ACID-INSENSITIVE 5-like protein 2
TraesCS7B02G152000	up	Os08g0524200	Uncharacterised conserved protein UCP037471 domain containing protein. (Os08t0524200-01)	AT3G25290	Cytochrome b561 and DOMON domain-containing protein At3g25290
TraesCS3A02G262100	up	Os01g0689900	Hypothetical conserved gene. (Os01t0689900-01)	AT1G18390	Protein kinase superfamily protein
TraesCS3D02G427200	up	Os11g0517200	Hypothetical conserved gene. (Os11t0517200-00)	NA	NA
TraesCS5D02G183500	up	Os09g0306400	bZIP transcription factor, Drought and salt tolerance (Os09t0306400-01)	AT1G75390	BZIP44 bZIP transcription factor 44
TraesCS1A02G043900	up	Os12g0259800	Similar to Laccase-25. (Os12t0259800-00)	AT3G09220	LAC7 Laccase-7
TraesCS4D02G201100	up	Os03g0283100	Similar to In2-1 protein. (Os03t0283100-01)	AT3G55040	GSTL2 Glutathione S-transferase L2, chloroplastic
TraesCS3B02G106900	up	Os01g0511000	Similar to LOB domain protein 40. (Os01t0511000-01)	AT3G02550	LBD41 LOB domain-containing protein 41
TraesCS5D02G566700	up	Os03g0859100	Esterase, SGNH hydrolase-type domain containing protein. (Os03t0859100-01)	AT1G75880	EXL1 GDSL esterase/lipase EXL1
TraesCS4A02G017700	up	Os03g0169600	Dof (DNA binding with one finger) transcription factor, Regulation of Flowering time, Brassinosteroid (BR) signaling to modulate plant architecture (Os03t0169600-01)	AT5G39660	CDF2 Cyclic dof factor 2
TraesCS1D02G012000	up	Os02g0629800	Similar to Defensin precursor. (Os02t0629800-01)	AT2G02120	PDF2.1 Defensin-like protein 4
TraesCS4B02G353900	up	Os07g0671000	Similar to FPF1. (Os07t0671000-00)	AT5G24860	FPF1 flowering promoting factor 1
TraesCS2D02G270400	up	Os04g0301700	Glycosyl transferase, family 14 protein. (Os04t0301700-01)	AT1G71070	At1g71070/F23N20_6
TraesCS3D02G475800	up	Os01g0940000	Cytokinin oxidase/dehydrogenase, Crown root formation (Os01t0940000-01)	AT2G41510	ATCKX1 cytokinin oxidase/dehydrogenase 1
TraesCS2B02G582800	up	Os04g0674000	Similar to H0403D02.10 protein. (Os04t0674000-01)	AT1G01550	BPS1 Protein BPS1, chloroplastic
TraesCS1B02G229000	up	Os03g0141200	Similar to Beta-amylase PCT-BMYI (EC 3.2.1.2). (Os03t0141200-01)	AT4G17090	BAM3 Beta-amylase 3, chloroplastic
TraesCSU02G068000	up	Os11g0683600	Similar to predicted protein. (Os11t0683600-00)	AT1G56580	SVB At1g56580/F25P12_18
TraesCS5B02G491800	up	Os03g0820500	Similar to WCOR719. (Os03t0820500-01)	AT5G59880	ADF3 Actin-depolymerizing factor 3
TraesCS3D02G417500	up	Os01g0916400	Similar to Selenium binding protein. (Os01t0916400-01)	AT4G14030	SBP1 Selenium-binding protein 1
TraesCS3A02G152500	up	Os01g0227500	Cytochrome P450 family protein. (Os01t0227500-01)	AT3G48280	CYP71A25 Cytochrome P450 71A25
TraesCS6A02G135600	up	Os10g0469300	Leucine-rich repeat, N-terminal domain containing protein. (Os10t0469300-00)	AT5G46330	FLS2 Leucine-rich repeat receptor-like protein kinase (Fragment)
TraesCS2A02G527900	up	Os01g0116100	Conserved hypothetical protein. (Os01t0116100-01)	NA	NA
TraesCS5B02G305900	up	Os09g0518700	Inositol 1, 3, 4-trisphosphate 56-kinase family protein. (Os09t0518700-01)	AT2G43980	ITPK4 Inositol 1,3,4-trisphosphate 5/6-kinase 4
TraesCS2A02G196100	up	Os07g0572400	Conserved hypothetical protein. (Os07t0572400-01)	NA	NA
TraesCS6A02G225800	up	Os02g0621800	Glucose-methanol-choline (GMC) oxidoreductase family protein, Hybrid breakdown (HB) (Os02t0621800-01)	AT4G28570	FAO4B Long-chain-alcohol oxidase FAO4B
TraesCS7A02G456600	up	Os01g0532300	Conserved hypothetical protein. (Os01t0532300-01)	NA	NA
TraesCS4D02G365300	up	Os10g0469000	Hypothetical conserved gene. (Os10t0469000-01)	AT1G35710	Probable leucine-rich repeat receptor-like protein kinase At1g35710
TraesCS2B02G594900	up	Os09g0255000	Similar to Cell wall invertase (EC 3.2.1.26). (Os09t0255000-01)	AT3G13790	CWINV1 Beta-fructofuranosidase, insoluble isoenzyme CWINV1
TraesCS5A02G198700	up	Os09g0376900	Similar to Potassium transporter 13 (AtPOT13) (AtKT5). (Os09t0376900-01)	AT1G60160	POT12 Putative potassium transporter 12
TraesCS3A02G370300	up	Os01g0857400	Amino acid transporter, transmembrane domain containing protein. (Os01t0857400-01)	AT1G08230	GAT1 GABA transporter 1
TraesCS5B02G490600	up	Os03g0820300	TFIIIA-type zinc finger protein, Transcription activator, Abiotic stress tolerance (Os03t0820300-01)	AT5G59820	ZAT12 Zinc finger protein ZAT12
TraesCS4D02G282500	up	Os03g0168200	Similar to F16A14.21. (Os03t0168200-01)	AT1G13990	unknown protein
TraesCS7D02G013000	up	Os01g0781200	Similar to Rust resistance protein. (Os01t0781200-01)	AT3G14470	RPPL1 Putative disease resistance RPP13-like protein 1
TraesCS1D02G084500	up	Os05g0140300	Conserved hypothetical protein. (Os05t0140300-00)	AT3G62070	At3g62070
TraesCS6B02G244900	up	Os08g0327700	Late embryogenesis abundant (LEA) group 1 family protein. (Os08t0327700-01)	NA	NA
TraesCS1D02G369800	up	Os05g0542500	Similar to Isoform 2 of Late embryogenesis abundant protein, group 3. (Os05t0542500-01)	AT3G15670	LEA29 Late embryogenesis abundant protein 29
TraesCS6B02G127800	up	Os06g0708000	Mitogen-activated protein kinase (Os06t0708000-01)	AT3G18040	MPK9 Mitogen-activated protein kinase
TraesCS5A02G354800	up	Os09g0554200	Zinc finger, RING/FYVE/PHD-type domain containing protein. (Os09t0554200-01)	AT1G20823	ATL80 RING-H2 finger protein ATL80
TraesCS2D02G289700	up	Os04g0405800	Similar to OSIGBa0142C11.1 protein. (Os04t0405800-01)	AT3G10030	AT3g10030/T22K18_15
TraesCS2D02G351900	up	Os04g0497700	Similar to CONSTANS-like protein. (Os04t0497700-01)	AT5G57660	COL5 Zinc finger protein CONSTANS-LIKE 5
TraesCS6A02G392000	up	Os02g0817900	Cytochrome P450 family protein. (Os02t0817900-01)	AT1G31800	CYP97A3 Protein LUTEIN DEFICIENT 5, chloroplastic
TraesCS1D02G154300	up	Os10g0478900	Conserved hypothetical protein. (Os10t0478900-01)	AT5G10745	At5g10745
TraesCS5B02G474600	up	Os10g0122000	UDP-glucuronosyl/UDP-glucosyltransferase family protein. (Os10t0122000-00)	AT5G49690	UGT91C1 UDP-glycosyltransferase 91C1
TraesCS5D02G464500	up	Os03g0411300	EF-Hand type domain containing protein. (Os03t0411300-01)	AT2G44310	Calcium-binding EF-hand family protein
TraesCS5B02G008600	up	Os12g0635500	Protein of unknown function DUF266, plant domain containing protein. (Os12t0635500-01)	AT5G11730	At5g11730
TraesCS4A02G255700	up	Os03g0729000	Similar to Peptidase, M50 family. (Os03t0729000-01)	AT1G17870	EGY3 Probable zinc metallopeptidase EGY3, chloroplastic
TraesCS4B02G255700	up	Os03g0206400	Conserved hypothetical protein. (Os03t0206400-01)	AT5G43150	At5g43150
TraesCS5B02G482400	up	Os01g0550300	Similar to Gda-1 protein. (Os01t0550300-01)	AT5G42050	DCD (Development and Cell Death) domain protein
TraesCS5D02G503400	up	Os12g0478200	Hypothetical protein. (Os12t0478200-01)	AT5G13200	GEM-like protein 5
TraesCS6B02G128200	up	Os01g0362100	Esterase/lipase/thioesterase domain containing protein. (Os01t0362100-01)	AT1G54570	Acyltransferase-like protein At1g54570, chloroplastic
TraesCS5B02G057200	up	Os12g0595800	Similar to cDNA clone:J023098M23, full insert sequence. (Os12t0595800-01)	AT2G23450	WAKL14 Wall-associated receptor kinase-like 14
TraesCS7B02G031800	up	Os06g0168700	Similar to Prolin rich protein. (Os06t0168700-01)	AT3G22142	Bifunctional inhibitor/lipid-transfer protein/seed storage 2S albumin superfamily protein
TraesCS2D02G525900	up	Os04g0639200	Similar to OSIGBa0138H21-OSIGBa0138E01.1 protein. (Os04t0639200-01)	AT2G21970	SEP2 SEP2
TraesCS6B02G432300	up	Os02g0818000	Similar to Brown planthopper-induced resistance protein 1. (Os02t0818000-01)	AT4G34120	CBSX2 CBS domain-containing protein CBSX2, chloroplastic
TraesCS4D02G354900	up	Os03g0107300	Anion transporter, Silicon efflux transporter, Arsenic species (As) uptake (Os03t0107300-01)	AT1G02260	At1g02260
TraesCS1D02G402000	up	Os05g0561600	Protein of unknown function DUF1421 domain containing protein. (Os05t0561600-01)	AT4G28300	Formin-like protein (DUF1421)
TraesCS3B02G240000	up	Os01g0583100	Similar to Protein phosphatase 2C. (Os01t0583100-01)	AT1G17550	HAB2 Protein phosphatase 2C 7
TraesCS7A02G227300	up	Os06g0320200	Similar to OSIGBa0135C13.7 protein. (Os06t0320200-01)	AT2G44480	BGLU17 beta glucosidase 17
TraesCS7D02G520300	up	Os06g0717100	Senescence-associated family protein. (Os06t0717100-01)	AT3G51250	Senescence/dehydration-associated protein At3g51250
TraesCS7B02G064400	up	Os01g0605700	MtN3 and saliva related transmembrane protein family protein. (Os01t0605700-01)	AT5G62850	SWEET5 Bidirectional sugar transporter SWEET5
TraesCS4B02G070800	up	Os03g0625800	Zinc finger, C6HC-type domain containing protein. (Os03t0625800-01)	AT4G34370	ARI1 Probable E3 ubiquitin-protein ligase ARI1
TraesCS3D02G234400	up	Os01g0609200	Similar to Pleiotropic drug resistance protein 3. (Os01t0609200-00)	AT1G15520	ABCG40 ABC transporter G family member 40
TraesCS6D02G149300	up	Os06g0254300	Similar to EF-hand calcium bining protein. (Os06t0254300-01)	AT1G70680	PXG5 Probable peroxygenase 5
TraesCS5D02G273400	up	Os09g0489200	Similar to transcription factor jumonji (jmjC) domain-containing protein. (Os09t0489200-00)	AT3G20810	JMJ30 Lysine-specific demethylase JMJ30
TraesCS5D02G482800	up	Os01g0550300	Similar to Gda-1 protein. (Os01t0550300-01)	AT5G42050	DCD (Development and Cell Death) domain protein
TraesCS6A02G329100	up	Os02g0769100	Auxin responsive SAUR protein family protein. (Os02t0769100-01)	AT2G46690	SAUR32 Auxin-responsive protein SAUR32
TraesCS6B02G178500	up	Os02g0178600	Similar to E3 ubiquitin ligase EL5 (EC 6.3.2.-). (Os02t0178600-01)	AT1G04360	ATL1 RING-H2 finger protein ATL1
TraesCSU02G147100	up	Os11g0427800	Similar to Lipid transfer protein LPT III. (Os11t0427800-01)	AT5G59310	LTP4 Non-specific lipid-transfer protein 4
TraesCS3D02G260200	up	Os05g0364600	Similar to pre-mRNA-splicing factor SF2. (Os05t0364600-01)	AT1G02840	SR34 Serine/arginine-rich-splicing factor SR34
TraesCS2D02G564900	up	Os09g0255000	Similar to Cell wall invertase (EC 3.2.1.26). (Os09t0255000-01)	AT3G13790	CWINV1 Beta-fructofuranosidase, insoluble isoenzyme CWINV1
TraesCS2A02G127100	up	Os07g0661400	Conserved hypothetical protein. (Os07t0661400-01)	AT2G41430	ERD15 LSR1
TraesCS3A02G184900	up	Os01g0268600	Glycoside hydrolase, family 31 protein. (Os01t0268600-01)	AT3G45940	XYL2 Putative alpha-xylosidase 2
TraesCS4A02G090200	up	Os12g0448900	Fatty acid alpha-dioxygenase family, Enzyme that oxygenates fatty acids into 2R-hydroperoxides (Os12t0448900-01)	AT3G01420	DOX1 Alpha-dioxygenase 1
TraesCS2A02G204500	up	Os02g0527300	Similar to Heat shock transcription factor 31 (Fragment). (Os02t0527300-01)	AT5G03720	HSFA3 HSFA3
TraesCS3D02G479200	up	Os08g0425800	Similar to DRP2 protein (Fragment). (Os08t0425800-01)	AT5G16550	Putative uncharacterized protein
TraesCS2B02G133200	up	Os07g0671800	Similar to Stress-related protein-like protein (Fragment). (Os07t0671800-01)	AT3G05500	REF/SRPP-like protein At3g05500
TraesCS5A02G263500	up	Os09g0486500	A20/AN1 zinc-finger protein, Response to multiple biotic stresses, Regulation of abiotic stress responses (Os09t0486500-02)	AT3G12630	SAP5 Zinc finger A20 and AN1 domain-containing stress-associated protein 5
TraesCS6A02G155500	up	Os02g0173900	Similar to SSADH. (Os02t0173900-01)	AT1G79440	ALDH5F1 Succinate-semialdehyde dehydrogenase, mitochondrial
TraesCS5D02G214800	up	Os08g0461800	Hypothetical conserved gene. (Os08t0461800-01)	AT1G13570	F-box/FBD/LRR-repeat protein At1g13570
TraesCS5A02G163600	up	Os09g0128400	Conserved hypothetical protein. (Os09t0128400-01)	AT4G30780	ATP-dependent DNA helicase
TraesCS2B02G473800	up	Os04g0587500	Domain of unknown function DUF250 domain containing protein. (Os04t0587500-01)	AT1G44750	PUP11 Probable purine permease 11
TraesCSU02G009400	up	Os11g0274100	Similar to Protein kinase domain containing protein, expressed. (Os11t0274100-00)	AT4G38830	CRK26 Cysteine-rich receptor-like protein kinase 26
TraesCS7A02G188300	up	Os06g0669400	Similar to Cell division protease ftsH homolog 2, chloroplastic. (Os06t0669400-01)	AT5G15250	FTSH6 ATP-dependent zinc metalloprotease FTSH 6, chloroplastic
TraesCS1B02G127900	up	Os12g0434400	Similar to predicted protein. (Os12t0434400-00)	AT2G24200	LAP1 Leucine aminopeptidase 1
TraesCS7D02G207000	up	Os06g0255400	Similar to Nudix hydrolase 18, mitochondrial precursor (EC 3.6.1.-) (AtNUDT18). (Os06t0255400-01)	AT1G73540	NUDT21 Nudix hydrolase 21, chloroplastic
TraesCS5A02G305200	up	Os09g0518500	Ankyrin repeat containing protein. (Os09t0518500-01)	AT2G31820	Ankyrin repeat family protein
TraesCS7B02G316300	up	Os11g0672300	Similar to Protein kinase domain containing protein, expressed. (Os11t0672300-01)	AT4G35920	MCA1 Protein MID1-COMPLEMENTING ACTIVITY 1
TraesCS3A02G336900	up	Os01g0812200	Cyclin-like F-box domain containing protein. (Os01t0812200-01)	AT4G18380	F-box protein At4g18380
TraesCS3D02G294800	up	Os01g0757800	DNA polymerase eta domain containing protein. (Os01t0757800-01)	AT5G44740	POLH DNA polymerase eta
TraesCS4D02G197800	up	Os03g0286900	RCI2 (rare cold-inducible 2) family protein, Drought resistance (Os03t0286900-01)	AT2G38905	At2g38901/At2g38901
TraesCS1A02G042700	up	Os12g0567300	Myb transcription factor domain containing protein. (Os12t0567300-00)	AT3G46130	ATMYB48 myb domain protein 48
TraesCS4B02G350100	up	Os04g0594500	Protein of unknown function DUF674 domain containing protein. (Os04t0594500-01)	AT3G09110	Putative uncharacterized protein
TraesCS4A02G202100	up	Os11g0210300	Alcohol dehydrogenase 1. (Os11t0210300-01)	AT1G77120	ADH1 Alcohol dehydrogenase class-P
TraesCS5A02G189500	up	Os08g0409900	Major facilitator superfamily protein. (Os08t0409900-01)	AT1G78130	UNE2 At1g78130
TraesCS5A02G192700	up	NA	NA	NA	NA
TraesCS7D02G180700	up	Os06g0220500	UDP-glucuronosyl/UDP-glucosyltransferase family protein. (Os06t0220500-01)	AT1G22340	UGT85A7 UDP-glycosyltransferase 85A7
TraesCS1A02G218400	up	Os11g0546000	Similar to RNase L inhibitor-like protein. (Os11t0546000-01)	AT4G19210	ABCE2 ABC transporter E family member 2
TraesCS4B02G035900	up	NA	NA	NA	NA
TraesCS3D02G346100	up	Os01g0833400	Conserved hypothetical protein. (Os01t0833400-01)	AT4G08330	Uncharacterized protein At4g08330, chloroplastic
TraesCS1A02G371700	up	Os08g0278100	Osteocrin domain containing protein. (Os08t0278100-01)	AT1G80980	At1g80980
TraesCS6D02G349800	up	Os02g0799700	Similar to serine-rich protein. (Os02t0799700-01)	AT5G11090	At5g11090
TraesCS2D02G323500	up	Os04g0459700	Similar to H0219H12.3 protein. (Os04t0459700-01)	AT1G18800	NRP2 NRP2
TraesCS2B02G229900	up	Os07g0564800	Protein of unknown function DUF707 family protein. (Os07t0564800-01)	AT1G11170	At1g11170/T28P6_16
TraesCS4D02G243700	up	Os03g0215400	MADS-domain-containing protein, Sexual reproduction (Os03t0215400-01)	AT3G02310	SEP2 SEP2
TraesCS4A02G258900	up	Os02g0243300	UDP-glucuronosyl/UDP-glucosyltransferase family protein. (Os02t0243300-01)	AT4G01070	UGT72B1 UDP-glycosyltransferase 72B1
TraesCS5D02G264900	up	Os09g0480600	Conserved hypothetical protein. (Os09t0480600-01)	NA	NA
TraesCS2B02G298900	up	Os04g0382200	Component of Exo70 exocyst complex, Response to the fungal effector, AVR-Pii, Pii-dependent resistance (Os04t0382200-01)	AT5G50380	ATEXO70F1 Exocyst subunit exo70 family protein F1
TraesCS4A02G095900	up	Os03g0271900	Peptidase aspartic, catalytic domain containing protein. (Os03t0271900-01)	AT2G39710	Eukaryotic aspartyl protease family protein
TraesCS6D02G275300	up	Os04g0534200	Protein kinase, core domain containing protein. (Os04t0534200-01)	AT1G63430	Leucine-rich repeat protein kinase family protein
TraesCS7A02G300100	up	NA	NA	NA	NA
TraesCS1B02G456900	up	Os06g0548100	Similar to Nectarin 5 (Fragment). (Os06t0548100-00)	AT5G44440	FAD-binding Berberine family protein
TraesCS2B02G357900	up	Os04g0481400	Similar to Protein-L-isoaspartate O-methyltransferase (EC 2.1.1.77) (Protein- beta-aspartate methyltransferase) (PIMT) (Protein L-isoaspartyl methyltransferase) (L-isoaspartyl protein carboxyl methyltransferase). (Os04t0481400-01)	AT3G48330	PIMT1 Protein-L-isoaspartate O-methyltransferase
TraesCS6D02G245900	up	Os02g0700300	Similar to Phosphate starvation response regulator-like protein. (Os02t0700300-01)	AT5G45580	PHL11 Myb family transcription factor PHL11
TraesCS4B02G051600	up	Os03g0719400	Alpha/beta hydrolase fold-1 domain containing protein. (Os03t0719400-01)	AT1G73480	Alpha/beta-Hydrolases superfamily protein
TraesCS3D02G050300	up	Os01g0138900	Mandelate racemase/muconate lactonizing enzyme family protein. (Os01t0138900-01)	AT3G18270	CYP77A5P Putative uncharacterized protein At3g18270
TraesCS2D02G183700	up	Os07g0602900	Protein of unknown function DUF1675 domain containing protein. (Os07t0602900-01)	AT1G13740	AFP2 AFP2
TraesCS3D02G180900	up	Os01g0256500	Similar to ZnI. (Os01t0256500-02)	AT4G15910	ATDI21 DI21
TraesCS3A02G349200	up	Os01g0829400	Thioredoxin fold domain containing protein. (Os01t0829400-01)	AT5G58530	At5g58530
TraesCS5D02G106800	up	Os12g0538700	Similar to AT.I.24-1 protein (Fragment). (Os12t0538700-01)	AT2G47870	GRXC12 Putative glutaredoxin-C12
TraesCS4D02G235400	up	Os03g0227900	Serine/threonine protein kinase domain containing protein. (Os03t0227900-00)	AT4G34500	Probable receptor-like serine/threonine-protein kinase At4g34500
TraesCS3A02G506000	up	Os01g0962100	Conserved hypothetical protein. (Os01t0962100-01)	AT5G45310	AT5g45310/K9E15_9
TraesCS7B02G462200	up	Os11g0530600	Similar to Chalcone synthase C2 (EC 2.3.1.74) (Naringenin-chalcone synthase C2). (Os11t0530600-01)	AT5G13930	CHS TT4
TraesCS5D02G350400	up	NA	NA	NA	NA
TraesCS2D02G129300	up	Os07g0661600	Similar to RNA-binding protein-like protein. (Os07t0661600-01)	AT5G01520	AtAIRP2
TraesCS2D02G349000	up	Os04g0494100	Cht5 Similar to Chitinase. (Os04t0494100-02)	AT3G54420	EP3 EP3
TraesCS2D02G432700	up	Os04g0603400	Similar to OSIGBa0118P15.3 protein. (Os04t0603400-01)	NA	NA
TraesCS6B02G322500	up	Os03g0185700	Transferase family protein. (Os03t0185700-01)	AT5G48930	HST Shikimate O-hydroxycinnamoyltransferase
TraesCS2D02G577000	up	Os04g0691100	Serine/threonine protein kinase, Hyperosmotic stress response (Os04t0691100-01)	AT1G60940	SRK2B Serine/threonine-protein kinase SRK2B
TraesCS7D02G480500	up	Os11g0441500	UDP-glucuronosyl/UDP-glucosyltransferase family protein. (Os11t0441500-01)	AT5G05880	UGT76C4 UDP-glycosyltransferase 76C4
TraesCS7A02G159800	up	Os01g0605700	MtN3 and saliva related transmembrane protein family protein. (Os01t0605700-01)	AT5G62850	SWEET5 Bidirectional sugar transporter SWEET5
TraesCS4D02G010800	up	Os05g0226000	Similar to Proline-rich protein. (Os05t0226000-00)	NA	NA
TraesCS3D02G360900	up	Os01g0854000	Similar to AER. (Os01t0854000-01)	AT2G39980	At2g39980/T28M21.14
TraesCS1D02G032500	up	Os09g0381400	Similar to Ervatamin C (EC 3.4.22.-) (ERV-C). (Os09t0381400-01)	AT2G34080	Cysteine proteinase
TraesCS5B02G232600	up	Os09g0451000	ACC oxidase, Ethylene biosynthesis (Os09t0451000-01)	AT1G05010	ACO4 1-aminocyclopropane-1-carboxylate oxidase 4
TraesCS5A02G142800	up	Os03g0157000	F-box domain, cyclin-like domain containing protein. (Os03t0157000-00)	NA	NA
TraesCS6B02G254500	up	Os11g0582300	Similar to root hair defective 3 GTP-binding (RHD3) family protein. (Os11t0582300-01)	AT5G45160	Protein ROOT HAIR DEFECTIVE 3 homolog 2
TraesCS7D02G398300	up	Os06g0646000	Methyltransferase type 11 domain containing protein. (Os06t0646000-01)	AT2G41040	Uncharacterized methyltransferase At2g41040, chloroplastic
TraesCS1D02G249200	up	Os05g0399100	Similar to Endo-1,3	AT3G23600	AT3g23600/MDB19_9
TraesCS3B02G469600	up	Os01g0923000	Conserved hypothetical protein. (Os01t0923000-01)	AT1G27290	Putative uncharacterized protein At1g27290
TraesCS2A02G523700	up	Os04g0639200	Similar to OSIGBa0138H21-OSIGBa0138E01.1 protein. (Os04t0639200-01)	AT2G21970	SEP2 SEP2
TraesCS4D02G353900	up	Os03g0107700	Similar to EL2 protein. (Os03t0107700-01)	NA	NA
TraesCS7A02G416600	up	Os08g0372700	Hypothetical conserved gene. (Os08t0372700-00)	AT3G50950	RPP13L4 Disease resistance RPP13-like protein 4
TraesCS2B02G226600	up	Os07g0569100	Remorin protein, Coordination of interlink between abscisic acid (ABA) and brassinosteroid (BR) signaling (Os07t0569100-01)	AT3G57540	Putative uncharacterized protein At3g57540
TraesCS1B02G183500	up	Os04g0677300	Harpin-induced 1 domain containing protein. (Os04t0677300-01)	AT1G65690	NHL6 NDR1/HIN1-like protein 6
TraesCS7B02G134500	up	Os08g0495500	Kelch related domain containing protein. (Os08t0495500-01)	AT1G55760	BTB/POZ domain-containing protein At1g55760
TraesCS6A02G077000	up	Os06g0356800	Similar to Xylanase inhibitor protein I precursor. (Os06t0356800-01)	AT5G24090	CHIB1 Acidic endochitinase
TraesCS1D02G003800	up	Os12g0638400	Conserved hypothetical protein. (Os12t0638400-01)	AT5G02950	Putative uncharacterized protein At5g02950
TraesCS4D02G342700	up	Os03g0374400	SNARE associated Golgi protein domain containing protein. (Os03t0374400-01)	AT2G02370	At2g02370/T16F16.16
TraesCS1B02G316000	up	Os05g0487300	Conserved hypothetical protein. (Os05t0487300-01)	NA	NA
TraesCS2D02G348800	up	Os04g0494100	Cht5 Similar to Chitinase. (Os04t0494100-02)	AT2G43590	Endochitinase At2g43590
TraesCS5D02G201400	up	Os08g0409900	Major facilitator superfamily protein. (Os08t0409900-01)	AT1G78130	UNE2 At1g78130
TraesCS6B02G248900	up	NA	NA	NA	NA
TraesCS1D02G368900	up	Os05g0542200	Alpha/beta hydrolase fold-1 domain containing protein. (Os05t0542200-01)	AT5G53050	Alpha/beta-Hydrolases superfamily protein
TraesCS6D02G346400	up	Os06g0294200	Conserved hypothetical protein. (Os06t0294200-01)	AT5G50140	Ankyrin repeat family protein
TraesCS1B02G220600	up	Os02g0829500	Beta-lactamase-like domain containing protein. (Os02t0829500-01)	AT4G33540	Metallo-beta-lactamase family protein
TraesCS7A02G443500	up	Os03g0808300	Remorin, C-terminal region domain containing protein. (Os03t0808300-01)	AT3G57540	Putative uncharacterized protein At3g57540
TraesCS2B02G581900	up	Os11g0592000	Similar to Barwin. (Os11t0592000-01)	AT3G04720	HEL Hevein-like preproprotein
TraesCS7A02G384700	up	Os01g0363300	Uncharacterised protein family UPF0497, trans-membrane plant subgroup domain containing protein. (Os01t0363300-01)	AT4G15630	CASP-like protein 1E1
TraesCS5D02G222300	up	Os09g0437500	Dormancyauxin associated family protein. (Os09t0437500-01)	AT1G56220	Dormancy/auxin associated family protein
TraesCS6D02G260600	up	Os02g0717100	Esterase/lipase/thioesterase domain containing protein. (Os02t0717100-01)	AT5G19630	Alpha/beta-Hydrolases superfamily protein
TraesCS5D02G467500	up	Os03g0806800	Conserved hypothetical protein. (Os03t0806800-01)	NA	NA
TraesCS7A02G533000	up	Os06g0717100	Senescence-associated family protein. (Os06t0717100-01)	AT3G51250	Senescence/dehydration-associated protein At3g51250
TraesCS3A02G283600	up	Os01g0727800	Peptidase S8, subtilisin-related domain containing protein. (Os01t0727800-01)	AT5G45650	SBT5.6 Subtilisin-like protease SBT5.6
TraesCS2B02G202900	up	Os07g0602700	Protein kinase, core domain containing protein. (Os07t0602700-01)	AT3G02130	RPK2 LRR receptor-like serine/threonine-protein kinase RPK2
TraesCS7D02G296500	up	Os08g0156600	Major facilitator superfamily protein. (Os08t0156600-01)	AT3G47420	ATPS3 Putative glycerol-3-phosphate transporter 1
TraesCS2A02G393800	up	Os02g0684400	Similar to OXS3 (OXIDATIVE STRESS 3). (Os02t0684400-01)	AT5G56550	OXS3 Emb
TraesCS2B02G350500	up	Os04g0469500	Similar to OSIGBa0124N08.2 protein. (Os04t0469500-01)	AT5G47810	PFK2 ATP-dependent 6-phosphofructokinase 2
TraesCS5D02G288900	up	Os12g0437800	Similar to MPI. (Os12t0437800-01)	AT5G43580	Serine protease inhibitor, potato inhibitor I-type family protein
TraesCS3D02G377800	up	Os10g0429300	Kelch related domain containing protein. (Os10t0429300-00)	AT3G06190	BPM2 BTB/POZ and MATH domain-containing protein 2
TraesCS7B02G133300	up	Os06g0474800	Similar to 3Fe-4S ferredoxin. (Os06t0474800-01)	AT5G23240	DJC76 Chaperone protein dnaJ C76, chloroplastic
TraesCS6B02G424100	up	Os11g0490200	Protein kinase, catalytic domain domain containing protein. (Os11t0490200-00)	AT3G47570	Probable LRR receptor-like serine/threonine-protein kinase At3g47570
TraesCS4D02G144900	up	Os11g0672300	Similar to Protein kinase domain containing protein, expressed. (Os11t0672300-01)	AT4G35920	MCA1 Protein MID1-COMPLEMENTING ACTIVITY 1
TraesCS4B02G342900	up	Os03g0140700	Tetratricopeptide-like helical domain containing protein. (Os03t0140700-01)	AT5G20190	Tetratricopeptide repeat (TPR)-like superfamily protein
TraesCS5A02G469800	up	Os01g0550300	Similar to Gda-1 protein. (Os01t0550300-01)	AT5G42050	DCD (Development and Cell Death) domain protein
TraesCS1D02G118000	up	Os05g0176700	Conserved hypothetical protein. (Os05t0176700-01)	AT3G15630	AT3g15630/MSJ11_3
TraesCS1B02G216400	up	Os10g0541600	Peptidase S10, serine carboxypeptidase domain containing protein. (Os10t0541600-00)	AT5G23210	SCPL34 Serine carboxypeptidase-like 34
TraesCS5B02G143400	up	Os12g0121300	Similar to Phosphoethanolamine cytidylyltransferase. (Os12t0121300-01)	AT2G38670	PECT1 Ethanolamine-phosphate cytidylyltransferase
TraesCS4A02G318100	up	Os03g0857900	Similar to Lysine decarboxylase-like protein. (Os03t0857900-02)	AT5G06300	LOG7 Cytokinin riboside 5'-monophosphate phosphoribohydrolase LOG7
TraesCS7B02G381900	up	Os09g0130700	Conserved hypothetical protein. (Os09t0130700-00)	AT2G18690	Expressed protein
TraesCS2D02G359800	up	Os05g0492200	NB-ARC domain containing protein. (Os05t0492200-01)	AT3G14470	RPPL1 Putative disease resistance RPP13-like protein 1
TraesCS2A02G460800	up	NA	NA	NA	NA
TraesCS5A02G514800	up	Os03g0123800	Similar to Hydrolase. (Os03t0123800-01)	AT2G40095	Alpha/beta hydrolase related protein
TraesCS7B02G337300	up	Os03g0345300	Similar to Desiccation-related protein Lb_13-62 (Fragment). (Os03t0345300-01)	AT3G62730	AT3g62730/F26K9_160
TraesCS3A02G374700	up	Os08g0158200	FAD linked oxidase, N-terminal domain containing protein. (Os08t0158200-02)	AT5G44400	Berberine bridge enzyme-like 26
TraesCS1B02G478700	up	Os05g0595300	NRR alternative splicing variant, Regulation of root development in response to macronutrient deficiency (Os05t0595300-01)	AT5G53420	CCT motif family protein
TraesCS6D02G335800	up	Os02g0791700	Similar to STE20/SPS1-related proline-alanine-rich protein kinase. (Os02t0791700-00)	AT1G79640	Protein kinase superfamily protein
TraesCS3B02G454600	up	Os01g0913800	Hypothetical conserved gene. (Os01t0913800-01)	AT1G05600	Pentatricopeptide repeat-containing protein At1g05600
TraesCS6A02G269000	up	Os02g0700300	Similar to Phosphate starvation response regulator-like protein. (Os02t0700300-01)	AT5G45580	PHL11 Myb family transcription factor PHL11
TraesCS2D02G349100	up	Os03g0389900	Cyclin-like F-box domain containing protein. (Os03t0389900-01)	AT1G78280	F-box protein At1g78280
TraesCS6A02G260400	up	Os02g0684400	Similar to OXS3 (OXIDATIVE STRESS 3). (Os02t0684400-01)	AT5G56550	OXS3 Emb
TraesCS2A02G324000	up	Os04g0481600	WD-40 repeat containing protein. (Os04t0481600-00)	AT1G24530	F21J9.19
TraesCS3A02G352100	up	Os01g0833400	Conserved hypothetical protein. (Os01t0833400-01)	AT4G08330	Uncharacterized protein At4g08330, chloroplastic
TraesCS1D02G125800	up	Os05g0223000	Similar to TCH2 (TOUCH 2)	AT5G37770	CML24 TCH2
TraesCS6B02G128000	up	Os03g0411800	Similar to Metal transport protein. (Os03t0411800-01)	AT1G55910	ZIP11 Zinc transporter 11
TraesCS5B02G163200	up	Os09g0135700	Protein tyrosine phosphatase, Negative regulation of drought stress response (Os09t0135700-01)	AT1G05000	Phosphotyrosine protein phosphatases superfamily protein
TraesCS6D02G202400	up	NA	NA	NA	NA
TraesCS5B02G362800	up	Os07g0668800	BTB/POZ fold domain containing protein. (Os07t0668800-01)	AT3G05675	BTB/POZ domain-containing protein
TraesCS7B02G349100	up	Os01g0627500	Cytochrome P450 family protein. (Os01t0627500-01)	AT3G14690	CYP72A15 Cytochrome P450, family 72, subfamily A, polypeptide 15
TraesCS4B02G297100	up	Os03g0181100	Tify domain containing protein. (Os03t0181100-01)	AT1G19180	TIFY10A TIFY10A
TraesCS2D02G431500	up	Os04g0604900	Similar to Xyloglucan endotransglycosylase (Fragment). (Os04t0604900-01)	AT5G57540	XTH13 Putative xyloglucan endotransglucosylase/hydrolase protein 13
TraesCS4A02G005400	up	Os03g0183300	Pathogenesis-related transcriptional factor and ERF domain containing protein. (Os03t0183300-01)	AT1G72360	HRE1 Integrase-type DNA-binding superfamily protein
TraesCS4B02G043000	up	Os03g0707200	Similar to Integral membrane protein DUF6 containing protein, expressed. (Os03t0707200-00)	NA	NA
TraesCS6B02G340400	up	Os02g0740600	Conserved hypothetical protein. (Os02t0740600-01)	AT1G19020	CDP-diacylglycerol-glycerol-3-phosphate 3-phosphatidyltransferase
TraesCS3B02G125600	up	Os01g0192000	CCCH-type zinc finger protein, Negative regulator for leaf senescence (Os01t0192000-01)	AT4G29190	Zinc finger CCCH domain-containing protein 49
TraesCS2B02G446400	up	Os07g0435100	Similar to 26S proteasome subunit RPN12. (Os07t0435100-01)	AT1G64520	RPN12A RPN12a
TraesCS3B02G045500	up	Os01g0135700	EF-HAND 2 domain containing protein. (Os01t0135700-01)	AT5G37770	CML24 TCH2
TraesCS3B02G261200	up	Os01g0644000	Twin-arginine translocation pathway signal domain containing protein. (Os01t0644000-01)	AT2G01400	Expressed protein
TraesCS1D02G328900	up	Os04g0173800	Lectin precursor (Agglutinin). (Os04t0173800-01)	AT4G12020	WRKY19 Probable WRKY transcription factor 19
TraesCS1D02G099000	up	Os07g0141900	Similar to OSIGBa0148A10.13 protein. (Os07t0141900-00)	AT3G14460	Putative disease resistance protein At3g14460
TraesCS4D02G223900	up	Os03g0249700	Conserved hypothetical protein. (Os03t0249700-01)	AT2G21180	At2g21180/F26H11.6
TraesCS7A02G251400	up	Os08g0520900	Similar to Isoamylase (Fragment). (Os08t0520900-00)	AT2G39930	ISA1 ISA1
TraesCS1A02G444200	up	Os05g0595300	NRR alternative splicing variant, Regulation of root development in response to macronutrient deficiency (Os05t0595300-01)	AT5G53420	CCT motif family protein
TraesCS2B02G091500	up	Os04g0180400	Similar to Cytochrome P450 99A2. (Os04t0180400-01)	AT3G26310	CYP71B35 Putative cytochrome P450
TraesCS7B02G316400	up	Os11g0672300	Similar to Protein kinase domain containing protein, expressed. (Os11t0672300-01)	AT4G35920	MCA1 Protein MID1-COMPLEMENTING ACTIVITY 1
TraesCS3A02G338800	up	Os01g0815100	Hypothetical conserved gene. (Os01t0815100-00)	AT3G01170	At3g01170
TraesCS6D02G193600	up	Os02g0596300	Cytochrome P450 domain containing protein. (Os02t0596300-01)	AT1G24540	CYP86C1 Cytochrome P450, family 86, subfamily C, polypeptide 1
TraesCS4D02G088500	up	Os11g0232100	Protein kinase, core domain containing protein. (Os11t0232100-01)	AT1G72180	CEPR2 Receptor protein-tyrosine kinase CEPR2
TraesCS7B02G085900	up	Os02g0752800	Similar to Dehydration responsive element binding protein 2B (DREB2B protein). (Os02t0752800-01)	AT1G78080	RAP2-4 Ethylene-responsive transcription factor RAP2-4
TraesCS3B02G045900	up	Os01g0134700	Calmodulin binding protein-like family protein. (Os01t0134700-01)	AT5G57580	CBP60B Calmodulin-binding protein 60 B
TraesCS2D02G461400	up	NA	NA	NA	NA
TraesCS6A02G206600	up	Os02g0578400	Photosystem II oxygen evolving complex protein PsbQ family protein. (Os02t0578400-01)	AT1G14150	PNSL2 Photosynthetic NDH subunit of lumenal location 2, chloroplastic
TraesCS2A02G222500	up	Os07g0516300	Protein of unknown function DUF584 family protein. (Os07t0516300-01)	AT1G61930	At1g61930
TraesCS1B02G425200	up	Os01g0667900	CC-type glutaredoxin, Homeostatic regulation of nitrogen use, Hormone signaling (Os01t0667900-01)	AT1G28480	GRXC9 Glutaredoxin-C9
TraesCSU02G204900	up	Os08g0111300	Transferase family protein. (Os08t0111300-01)	AT5G42830	HXXXD-type acyl-transferase family protein
TraesCS3A02G452300	up	Os01g0933500	Similar to FLP1. (Os01t0933500-00)	AT5G24860	FPF1 flowering promoting factor 1
TraesCS5A02G456700	up	Os03g0806800	Conserved hypothetical protein. (Os03t0806800-01)	NA	NA
TraesCS5B02G458300	up	Os10g0174548	Similar to Calcium binding EGF domain containing protein. (Os10t0174548-00)	AT1G21270	WAK2 Wall-associated receptor kinase 2
TraesCS4B02G364100	up	Os05g0190500	Similar to Acid phosphatase. (Os05t0190500-02)	AT4G29260	Acid phosphatase-like protein
TraesCS7B02G241100	up	Os06g0503400	Reticulon family protein. (Os06t0503400-01)	AT4G11220	RTNLB2 Reticulon-like protein B2
TraesCS5D02G039700	up	Os05g0571300	Conserved hypothetical protein. (Os05t0571300-01)	NA	NA
TraesCS1D02G408400	up	Os05g0565500	3-hydroxyacid dehydrogenase/reductase domain containing protein. (Os05t0565500-01)	AT4G29120	Probable 3-hydroxyisobutyrate dehydrogenase-like 1, mitochondrial
TraesCS7A02G094800	up	Os05g0267800	Cellular retinaldehyde-binding/triple function, C-terminal domain containing protein. (Os05t0267800-01)	AT4G08690	AT4G08690 protein
TraesCS5B02G256000	up	Os01g0209800	Similar to Cationic amino acid transporter (Fragment). (Os01t0209800-01)	AT2G34960	CAT5 CAT5
TraesCS7A02G371600	up	Os10g0416500	Similar to Chitinase 1 precursor (EC 3.2.1.14) (Tulip bulb chitinase-1) (TBC-1). (Os10t0416500-04)	NA	NA
TraesCS2B02G246100	up	Os07g0522900	Similar to SGP1 monomeric G-protein. (Os07t0522900-01)	AT5G54840	SGP1 Ras-related small GTP-binding family protein
TraesCS1B02G347200	up	Os05g0514300	Similar to Tubby-like protein 3. (Os05t0514300-01)	AT1G53320	TULP7 Tubby-like F-box protein
TraesCS6A02G050800	up	Os11g0610600	Zinc finger, RING-type domain containing protein. (Os11t0610600-00)	AT4G33565	RING/U-box superfamily protein
TraesCS1D02G048300	up	Os10g0351200	Similar to Cytochrome P450 family protein, expressed. (Os10t0351200-00)	AT2G45550	CYP76C4 Cytochrome P450 76C4
TraesCS5A02G512800	up	Os03g0142500	Zinc finger, RING/FYVE/PHD-type domain containing protein. (Os03t0142500-01)	AT5G60710	Retroelement pol polyprotein-like
TraesCS7D02G391700	up	Os06g0623300	NAD(P)-binding domain containing protein. (Os06t0623300-01)	AT2G33590	CRL1
TraesCS1B02G143600	up	Os05g0188100	Conserved hypothetical protein. (Os05t0188100-01)	NA	NA
TraesCS7A02G339600	up	Os01g0327100	Haem peroxidase family protein. (Os01t0327100-01)	AT5G66390	PER72 Peroxidase
TraesCS3D02G097300	up	Os01g0167750	Pentatricopeptide repeat domain containing protein. (Os01t0167750-00)	AT5G66631	Pentatricopeptide repeat-containing protein At5g66631
TraesCS5A02G251200	up	Os09g0474800	Phosphatidylinositol 3- and 4-kinase, catalytic domain containing protein. (Os09t0474800-01)	AT2G03890	PI4KG7 UBDK GAMMA 7
TraesCS1D02G104800	up	Os12g0434400	Similar to predicted protein. (Os12t0434400-00)	AT2G24200	LAP1 Leucine aminopeptidase 1
TraesCS2A02G366000	up	NA	NA	NA	NA
TraesCS2A02G453700	up	Os04g0586100	Protein of unknown function DUF581 family protein. (Os04t0586100-01)	AT4G17670	Putative uncharacterized protein At4g17670
TraesCS6B02G227900	up	Os02g0578400	Photosystem II oxygen evolving complex protein PsbQ family protein. (Os02t0578400-01)	AT1G14150	PNSL2 Photosynthetic NDH subunit of lumenal location 2, chloroplastic
TraesCS3A02G328000	up	Os01g0797600	AP2/ERF family protein, ERF-associated EAR-motif-containing repressor, Abiotic stress response, Stress signaling (Os01t0797600-01)	AT3G15210	ERF4 Ethylene-responsive transcription factor 4
TraesCS3A02G209200	up	Os01g0583100	Similar to Protein phosphatase 2C. (Os01t0583100-01)	AT1G17550	HAB2 Protein phosphatase 2C 7
TraesCS6D02G241200	up	Os02g0684400	Similar to OXS3 (OXIDATIVE STRESS 3). (Os02t0684400-01)	AT5G56550	OXS3 Emb
TraesCS2A02G489500	up	Os05g0322900	WRKY transcription factor, Benzothiadiazole (BTH)-inducible blast resistance (Os05t0322900-01)	AT3G56400	WRKY70 Probable WRKY transcription factor 70
TraesCS1B02G228100	up	Os10g0567000	Camphor resistance CrcB protein family protein. (Os10t0567000-01)	AT2G41705	Camphor resistance CrcB family protein
TraesCS2B02G529400	up	Os02g0327000	C2 domain containing protein. (Os02t0327000-01)	AT5G37740	Calcium-dependent lipid-binding (CaLB domain) family protein
TraesCS1D02G177700	up	Os10g0509600	Conserved hypothetical protein. (Os10t0509600-00)	AT5G24660	LSU2 Protein RESPONSE TO LOW SULFUR 2
TraesCS1B02G323000	up	Os04g0356600	Similar to OSIGBa0105P02.3 protein. (Os04t0356600-01)	AT2G19130	G-type lectin S-receptor-like serine/threonine-protein kinase At2g19130
TraesCS2D02G455200	up	Os04g0585700	Protein of unknown function DUF581 family protein. (Os04t0585700-01)	AT5G47060	Putative uncharacterized protein
TraesCS6A02G219500	up	Os02g0611200	S-adenosylmethionine decarboxylase, Polyamine biosynthesis, Abiotic stress (Os02t0611200-01)	AT3G25570	SAMDC3 S-adenosylmethionine decarboxylase proenzyme 3
TraesCS7A02G230500	up	Os06g0494400	Multi antimicrobial extrusion protein MatE family protein. (Os06t0494400-01)	AT5G52450	DTX16 Protein DETOXIFICATION
TraesCS2D02G451100	up	Os04g0588700	ABC transporter-like domain containing protein. (Os04t0588700-01)	AT3G60160	ABCC9 ABC transporter C family member 9
TraesCS6D02G273300	up	Os03g0185700	Transferase family protein. (Os03t0185700-01)	AT5G48930	HST Shikimate O-hydroxycinnamoyltransferase
TraesCS6D02G233500	up	Os02g0667100	Conserved hypothetical protein. (Os02t0667100-00)	NA	NA
TraesCS2B02G497200	up	Os07g0141900	Similar to OSIGBa0148A10.13 protein. (Os07t0141900-00)	AT3G14470	RPPL1 Putative disease resistance RPP13-like protein 1
TraesCS1B02G229400	up	Os10g0564500	Serine/threonine protein kinase, Hyperosmotic stress response (Os10t0564500-01)	AT1G10940	ASK1 Protein kinase superfamily protein
TraesCS4B02G143700	up	Os11g0700500	Similar to Snapdragon myb protein 305 homolog. (Os11t0700500-01)	AT5G59780	MYB59 Transcription factor MYB59
TraesCS5A02G237900	up	Os09g0456800	Similar to Heat stress transcription factor Spl7 (Heat shock transcription factor) (Heat shock factor RHSF10). (Os09t0456800-01)	AT4G36990	HSFB1 Heat stress transcription factor B-1
TraesCS1D02G304800	up	Os10g0206800	Multidrug and toxic compound extrusion (MATE) protein, Al-induced secretion of citrate (Os10t0206800-01)	AT1G51340	DTX42 Protein DETOXIFICATION
TraesCS3A02G338900	up	Os01g0815400	Conserved hypothetical protein. (Os01t0815400-01)	NA	NA
TraesCS5D02G376600	up	Os11g0608300	Barley stem rust resistance protein. (Os11t0608300-01)	AT1G79990	Coatomer subunit beta'
TraesCS4A02G224700	up	Os11g0232100	Protein kinase, core domain containing protein. (Os11t0232100-01)	AT1G72180	CEPR2 Receptor protein-tyrosine kinase CEPR2
TraesCS5D02G528100	up	Os11g0614400	Similar to Patatin-like protein 1. (Os11t0614400-01)	AT4G37070	PLP1 Patatin
TraesCS5B02G078500	up	Os12g0580900	Similar to Protein phosphatase 2C-like protein. (Os12t0580900-01)	AT4G33920	Probable protein phosphatase 2C 63
TraesCS3A02G038300	up	Os01g0135700	EF-HAND 2 domain containing protein. (Os01t0135700-01)	AT5G37770	CML24 TCH2
TraesCS3D02G401200	up	Os01g0884300	No apical meristem (NAM) protein domain containing protein. (Os01t0884300-01)	AT1G01720	NAC002 ATAF1
TraesCS1B02G053700	up	Os02g0731900	Similar to 3-ketoacyl-CoA synthase. (Os02t0731900-01)	AT1G25450	KCS5 3-ketoacyl-CoA synthase 5
TraesCS3B02G427000	up	Os11g0160700	Zinc finger, RING/FYVE/PHD-type domain containing protein. (Os11t0160700-01)	AT1G01150	Homeodomain-like protein with RING/FYVE/PHD-type zinc finger domain-containing protein
TraesCS2D02G166500	up	Os05g0592300	Protein of unknown function DUF1637 family protein. (Os05t0592300-01)	NA	NA
TraesCS3D02G421600	up	Os01g0919800	Similar to Efflux carrier of polar auxin transport. (Os01t0919800-01)	AT5G16530	PIN5 Auxin efflux carrier component
TraesCS3B02G359800	up	Os01g0800500	Purple acid phosphatase, N-terminal domain containing protein. (Os01t0800500-01)	AT5G50400	PAP27 Probable inactive purple acid phosphatase 27
TraesCS1D02G311300	up	Os05g0494700	Hypothetical conserved gene. (Os05t0494700-01)	NA	NA
TraesCS2A02G509600	up	Os06g0151700	Protein kinase, core domain containing protein. (Os06t0151700-01)	AT5G47850	CCR4 Serine/threonine-protein kinase-like protein CCR4
TraesCS3D02G067200	up	NA	NA	NA	NA
TraesCS2A02G194500	up	Os07g0589000	Lateral organ boundaries, LOB domain containing protein. (Os07t0589000-01)	AT5G67420	LBD37 LOB domain-containing protein 37
TraesCS2A02G539100	up	Os03g0126700	Similar to Barley stem rust resistance protein. (Os03t0126700-01)	AT1G01490	Heavy metal transport/detoxification superfamily protein
TraesCS1B02G135300	up	Os05g0171200	Embryo-specific 3 family protein. (Os05t0171200-01)	AT2G41475	ATS3A Embryo-specific protein ATS3A
TraesCS5A02G332000	up	Os09g0540800	Basic leucine zipper (bZIP)-containing transcription factor, Promotion of flowering (Os09t0540800-01)	AT4G35900	FD Protein FD
TraesCS7D02G375700	up	Os09g0368200	Similar to polyamine oxidase precursor. (Os09t0368200-00)	AT5G13700	PAO1 Polyamine oxidase 1
TraesCS4B02G344100	up	Os03g0142500	Zinc finger, RING/FYVE/PHD-type domain containing protein. (Os03t0142500-01)	AT5G60710	Retroelement pol polyprotein-like
TraesCS6A02G068300	up	Os02g0465900	ChaC-like protein family protein. (Os02t0465900-01)	AT4G31290	NA
TraesCS2A02G101400	up	Os03g0327100	Similar to CUC1. (Os03t0327100-01)	AT5G39610	NAC92 NAC domain-containing protein 92
TraesCS7A02G457200	up	Os03g0432900	Conserved hypothetical protein. (Os03t0432900-01)	AT5G10490	MSL2 Mechanosensitive ion channel protein 2, chloroplastic
TraesCS3D02G196000	up	Os01g0323100	Similar to Pto kinase interactor 1. (Os01t0323100-01)	AT1G48210	Protein kinase superfamily protein
TraesCS5B02G120100	up	Os11g0186200	Similar to Aldehyde dehydrogenase (EC 1.2.1.3). (Os11t0186200-01)	AT1G44170	ALDH3H1 Aldehyde dehydrogenase family 3 member H1
TraesCS6A02G384100	up	Os02g0813350	Cyclin-like F-box domain containing protein. (Os02t0813350-01)	AT2G02360	PP2B10 F-box protein PP2-B10
TraesCS7A02G069600	up	Os11g0211300	Similar to NBS-LRR disease resistance protein homologue (Fragment). (Os11t0211300-01)	AT3G14470	RPPL1 Putative disease resistance RPP13-like protein 1
TraesCS6A02G393900	up	Os02g0819100	DHHC-type zinc finger protein, Regulation of plant architecture by altering the tiller (Os02t0819100-01)	AT5G04270	DHHC-type zinc finger family protein
TraesCS1A02G117400	up	Os05g0176700	Conserved hypothetical protein. (Os05t0176700-01)	AT3G15630	AT3g15630/MSJ11_3
TraesCS4A02G481200	up	Os11g0608300	Barley stem rust resistance protein. (Os11t0608300-01)	AT4G00960	Putative receptor-like protein kinase At4g00960
TraesCS1A02G175200	up	Os10g0505700	Similar to Nonspecific lipid-transfer protein 2 (nsLTP2) (7 kDa lipid transfer protein). (Os10t0505700-01)	AT5G38170	Bifunctional inhibitor/lipid-transfer protein/seed storage 2S albumin superfamily protein
TraesCS4B02G318000	up	Os03g0125100	Beta-carotene hydroxylase, Drought and oxidative stress resistance (Os03t0125100-01)	AT4G25700	BETA-OHASE 1 Beta-carotene 3-hydroxylase 1, chloroplastic
TraesCS3B02G132900	up	Os01g0183850	Conserved hypothetical protein. (Os01t0183850-00)	NA	NA
TraesCS7A02G130300	up	Os08g0480000	Multi antimicrobial extrusion protein MatE family protein. (Os08t0480000-01)	AT5G65380	DTX27 Protein DETOXIFICATION 27
TraesCS2B02G464100	up	Os04g0598800	Similar to Wall-associated kinase-like protein. (Os04t0598800-01)	AT1G21230	WAK5 Wall-associated receptor kinase 5
TraesCS5B02G384100	up	Os09g0560600	Protein of unknown function DUF284, transmembrane eukaryotic family protein. (Os09t0560600-01)	AT1G79450	ALIS5 ALA-interacting subunit 5
TraesCS6A02G219400	up	NA	NA	NA	NA
TraesCS1D02G010800	up	Os05g0104150	Leucine-rich repeat (LRR) protein, Inhibitor of fungal polygalacturonase, Defence response (Os05t0104150-01)	AT5G06860	PGIP1 PGIP1
TraesCS3A02G365800	up	Os05g0451900	Similar to Axi 1 (Auxin-independent growth promoter)-like protein. (Os05t0451900-01)	AT2G37980	OFUT19 O-fucosyltransferase 19
TraesCS7A02G537100	up	Os06g0216200	Similar to Oxo-phytodienoic acid reductase. (Os06t0216200-00)	AT1G76690	OPR2 OPR2
TraesCS3A02G108200	up	Os06g0152100	Similar to Profilin-2. (Os06t0152100-01)	AT5G56600	PRO5 Profilin-5
TraesCS3A02G359000	up	Os01g0841200	Protein of unknown function DUF246, plant family protein. (Os01t0841200-01)	AT2G01480	ESMD1 Protein ESMERALDA 1
TraesCS7A02G307300	up	Os08g0138900	Conserved hypothetical protein. (Os08t0138900-01)	NA	NA
TraesCS5B02G294500	up	Os09g0511600	Glycoside hydrolase, family 1 protein. (Os09t0511600-01)	AT1G02850	BGLU11 Beta-glucosidase 11
TraesCS7D02G299000	up	Os08g0152600	Protein of unknown function DUF1336 domain containing protein. (Os08t0152600-01)	AT1G06050	Protein of unknown function (DUF1336)
TraesCS7B02G196300	up	Os06g0494400	Multi antimicrobial extrusion protein MatE family protein. (Os06t0494400-01)	AT5G52450	DTX16 Protein DETOXIFICATION
TraesCS7B02G227700	up	Os08g0378800	Sterile alpha motif homology 2 domain containing protein. (Os08t0378800-01)	AT3G11890	F26K24.18 protein
TraesCS2D02G545600	up	Os11g0704100	Similar to NB-ARC domain containing protein. (Os11t0704100-00)	NA	NA
TraesCS7B02G221700	up	Os08g0110400	Protein of unknown function DUF266, plant family protein. (Os08t0110400-01)	AT1G10280	At1g10280
TraesCS6D02G358900	up	Os07g0147500	Similar to Photosystem II 10 kDa polypeptide, chloroplast precursor. (Os07t0147500-01)	AT1G79040	PSBR PSBR
TraesCS3A02G258400	up	Os01g0695700	Similar to MDR-like ABC transporter. (Os01t0695700-00)	AT1G02520	ABCB11 ABC transporter B family member 11
TraesCS7B02G259700	up	NA	NA	NA	NA
TraesCS2B02G148700	up	Os07g0661600	Similar to RNA-binding protein-like protein. (Os07t0661600-01)	AT5G01520	AtAIRP2
TraesCS3B02G205100	up	Os01g0256500	Similar to ZnI. (Os01t0256500-02)	AT4G15910	ATDI21 DI21
TraesCS5B02G294400	up	Os09g0511600	Glycoside hydrolase, family 1 protein. (Os09t0511600-01)	AT1G02850	BGLU11 Beta-glucosidase 11
TraesCS1A02G305400	up	Os05g0488500	Ribosomal protein L34e family protein. (Os05t0488500-01)	AT3G01170	At3g01170
TraesCS3B02G130100	up	Os01g0185400	WD40 repeat domain containing protein. (Os01t0185400-01)	AT5G25150	TAF5 Transcription initiation factor TFIID subunit 5
TraesCS4B02G071500	up	Os12g0183100	Similar to Branched chain alpha-keto acid dehydrogenase E1-alpha subunit (Fragment). (Os12t0183100-01)	AT5G09300	2-oxoisovalerate dehydrogenase subunit alpha 2, mitochondrial
TraesCS1A02G261400	up	Os01g0888600	Similar to Seven transmembrane protein Mlo5 (Fragment). (Os01t0888600-01)	AT4G02600	MLO1 MLO-like protein 1
TraesCS6B02G398200	up	Os06g0294200	Conserved hypothetical protein. (Os06t0294200-01)	AT5G50140	Ankyrin repeat family protein
TraesCS7A02G432200	up	Os02g0572600	Protein kinase PKN/PRK1, effector domain containing protein. (Os02t0572600-01)	AT4G40020	Myosin heavy chain-related protein
TraesCS5A02G158100	up	Os01g0609900	Similar to Pleiotropic drug resistance protein 4. (Os01t0609900-01)	AT3G53480	ABCG37 ABC transporter G family member 37
TraesCS4B02G137700	up	Os12g0110100	Esterase/lipase/thioesterase domain containing protein. (Os12t0110100-01)	AT2G44970	Alpha/beta-Hydrolases superfamily protein
TraesCS2D02G211000	up	Os07g0561300	Cyclin-like F-box domain containing protein. (Os07t0561300-01)	AT4G21510	SKIP27 F-box protein SKIP27
TraesCS5D02G176600	up	Os09g0272000	Heavy metal transport/detoxification protein domain containing protein. (Os09t0272000-01)	AT5G48290	Heavy metal transport/detoxification superfamily protein
TraesCS5D02G385500	up	Os03g0640400	KxDL motif-containing protein, Component of HLH-bHLH protein complex, Control of leaf angle and grain size (Os03t0640400-01)	AT3G29130	KxDL motif protein
TraesCS7D02G417600	up	Os06g0698300	Protein phosphatase 2C family protein. (Os06t0698300-01)	AT4G31750	WIN2 WIN2
TraesCS7A02G196600	up	Os06g0239700	Conserved hypothetical protein. (Os06t0239700-01)	AT1G05060	At1g05060
TraesCS6D02G405900	up	Os02g0832400	Similar to Callose synthase 1 catalytic subunit. (Os02t0832400-01)	AT5G13000	CALS3 Callose synthase 3
TraesCS7A02G131287	up	Os06g0168700	Similar to Prolin rich protein. (Os06t0168700-01)	AT3G22142	Bifunctional inhibitor/lipid-transfer protein/seed storage 2S albumin superfamily protein
TraesCS2A02G176300	up	Os07g0602900	Protein of unknown function DUF1675 domain containing protein. (Os07t0602900-01)	AT1G13740	AFP2 AFP2
TraesCS7A02G090300	up	Os06g0143100	Similar to Cadmium tolerant 1. (Os06t0143100-01)	NA	NA
TraesCS1D02G042300	up	Os02g0731900	Similar to 3-ketoacyl-CoA synthase. (Os02t0731900-01)	AT1G25450	KCS5 3-ketoacyl-CoA synthase 5
TraesCS3B02G069200	up	Os03g0176800	Domain of unknown function DUF1618 domain containing protein. (Os03t0176800-01)	NA	NA
TraesCS2B02G568700	up	Os04g0631600	Basic helix-loop-helix dimerisation region bHLH domain containing protein. (Os04t0631600-01)	AT1G61660	BHLH112 Transcription factor bHLH112
TraesCS6A02G224800	up	Os08g0567200	RNA recognition motif-related domain containing protein. (Os08t0567200-01)	AT3G04500	Putative RRM-containing protein
TraesCS4D02G263100	up	Os03g0197000	Di-trans-poly-cis-decaprenylcistransferase-like domain containing protein. (Os03t0197000-01)	AT1G11755	LEW1 Putative uncharacterized protein At1g11760
TraesCS3A02G074600	up	Os12g0570700	Similar to Metallothionein-like protein type 1. (Os12t0570700-01)	AT5G02380	MT2B Metallothionein-like protein 2B
TraesCS1B02G080400	up	Os10g0442400	Similar to UDP-glucoronosyl and UDP-glucosyl transferase family protein, expressed. (Os10t0442400-01)	AT2G36970	UGT86A1 Glycosyltransferase (Fragment)
TraesCS2A02G101900	up	Os03g0327800	NAC Family transcriptional activator, Abiotic stress response, Positive regulator of leaf senescence (Os03t0327800-01)	AT1G69490	NAC029 NAP
TraesCS2A02G177200	up	Os07g0601100	Similar to NADPH HC toxin reductase (Fragment). (Os07t0601100-01)	AT4G27250	NAD(P)-binding Rossmann-fold superfamily protein
TraesCS7A02G244400	up	Os08g0503700	Sodium/sulphate symporter family protein. (Os08t0503700-01)	AT5G47560	TDT Tonoplast dicarboxylate transporter
TraesCS5D02G456200	up	Os07g0193600	Similar to Aminoacyl-tRNA synthetase. (Os07t0193600-01)	AT1G18950	DDT domain superfamily
TraesCS5D02G302600	up	Os09g0511600	Glycoside hydrolase, family 1 protein. (Os09t0511600-01)	AT1G02850	BGLU11 Beta-glucosidase 11
TraesCS3B02G439600	up	Os01g0884300	No apical meristem (NAM) protein domain containing protein. (Os01t0884300-01)	AT1G01720	NAC002 ATAF1
TraesCS2A02G087000	up	Os07g0693500	Similar to AMP deaminase 2 (EC 3.5.4.6) (AMP deaminase isoform L). Splice isoform Ex1A-3. (Os07t0693500-01)	AT2G38280	AMPD FAC1
TraesCS6B02G342700	up	Os02g0738400	Similar to Histidine kinase. (Os02t0738400-01)	AT2G01830	AHK4 Histidine kinase 4
TraesCS3B02G184500	up	Os01g0675800	No apical meristem (NAM) protein domain containing protein. (Os01t0675800-01)	AT5G62380	NAC101 NAC domain-containing protein 101
TraesCS5A02G515600	up	Os03g0122300	Similar to Flavanone 3-hydroxylase-like protein. (Os03t0122300-01)	AT5G24530	DMR6 Protein DOWNY MILDEW RESISTANCE 6
TraesCS2D02G459600	up	Os04g0617700	Similar to H0313F03.6 protein. (Os04t0617700-01)	AT1G79160	Filamentous hemagglutinin transporter
TraesCS2A02G131900	up	NA	NA	NA	NA
TraesCS6D02G042800	up	Os11g0490200	Protein kinase, catalytic domain domain containing protein. (Os11t0490200-00)	AT3G47570	Probable LRR receptor-like serine/threonine-protein kinase At3g47570
TraesCS1A02G265900	up	Os01g0131900	Similar to Wound-induced protease inhibitor (WIP1). (Os01t0131900-00)	NA	NA
TraesCS1D02G223900	up	Os05g0346500	Glycoside hydrolase, family 85 domain containing protein. (Os05t0346500-01)	AT3G11040	Glycosyl hydrolase family 85
TraesCS4D02G040300	up	Os03g0707200	Similar to Integral membrane protein DUF6 containing protein, expressed. (Os03t0707200-00)	NA	NA
TraesCS4D02G176100	up	Os07g0684100	Similar to Thioredoxin-like 1. (Os07t0684100-01)	AT1G08570	ACHT4 Thioredoxin-like 1-1, chloroplastic
TraesCS6B02G251200	up	Os02g0613200	Hypothetical conserved gene. (Os02t0613200-01)	AT1G15740	Leucine-rich repeat family protein
TraesCS2D02G200800	up	Os07g0577500	Conserved hypothetical protein. (Os07t0577500-01)	NA	NA
TraesCS1D02G096400	up	Os10g0109300	Similar to Peroxidase (EC 1.11.1.7). (Os10t0109300-01)	AT5G06730	PER54 Peroxidase 54
TraesCS4D02G121700	up	Os12g0121000	Conserved hypothetical protein. (Os12t0121000-01)	AT5G01015	At5g01015
TraesCS3A02G074800	up	Os01g0149900	Conserved hypothetical protein. (Os01t0149900-01)	NA	NA
TraesCS5B02G059300	up	Os03g0634400	Serine/threonine protein kinase domain containing protein. (Os03t0634400-01)	AT4G14580	CIPK4 CBL-interacting serine/threonine-protein kinase 4
TraesCS7D02G504600	up	Os01g0620800	UDP-glucuronosyl/UDP-glucosyltransferase family protein. (Os01t0620800-01)	AT4G01070	UGT72B1 UDP-glycosyltransferase 72B1
TraesCS4A02G175900	up	Os11g0704600	Similar to Beta-1,3 glucanase precursor (EC 3.2.1.39). (Os11t0704600-01)	AT5G24318	O-Glycosyl hydrolases family 17 protein
TraesCS3D02G203300	up	Os01g0542700	bZIP transcription factor, bZIP-1 domain containing protein. (Os01t0542700-01)	AT1G75390	BZIP44 bZIP transcription factor 44
TraesCS2B02G103700	up	Os09g0555150	Sulfotransferase family protein. (Os09t0555150-01)	AT3G45070	Sulfotransferase
TraesCS1B02G265900	up	Os05g0407500	Soluble gibberellin receptor, Gibberellin signaling (Os05t0407500-01)	AT5G27320	GID1C GID1C
TraesCS4A02G039700	up	Os03g0200200	Conserved hypothetical protein. (Os03t0200200-01)	AT5G67620	At5g67620
TraesCS1D02G265900	up	Os01g0131900	Similar to Wound-induced protease inhibitor (WIP1). (Os01t0131900-00)	NA	NA
TraesCS7D02G089200	up	Os02g0731900	Similar to 3-ketoacyl-CoA synthase. (Os02t0731900-01)	AT1G25450	KCS5 3-ketoacyl-CoA synthase 5
TraesCS2A02G097400	up	Os07g0687900	WSI76 protein induced by water stress. (Os07t0687900-01)	AT1G56600	GOLS2 Galactinol synthase 2
TraesCS4A02G262500	up	Os03g0720800	Similar to MYB transcription factor R2R3 type. (Os03t0720800-01)	AT1G17950	MYB52 Transcription factor MYB52
TraesCS7B02G383200	up	Os07g0535100	Cyclin-like F-box domain containing protein. (Os07t0535100-01)	AT5G07610	F-box protein At5g07610
TraesCS5B02G204900	up	Os09g0408900	Similar to kinase family protein. (Os09t0408900-00)	AT1G70740	At1g70740
TraesCS4D02G069600	up	Os03g0625800	Zinc finger, C6HC-type domain containing protein. (Os03t0625800-01)	AT4G34370	ARI1 Probable E3 ubiquitin-protein ligase ARI1
TraesCS6B02G228600	up	Os02g0224800	Ndr family protein. (Os02t0224800-01)	AT5G56750	NDL1 Protein NDL1
TraesCS7B02G225300	up	Os08g0104900	Protein of unknown function DUF6, transmembrane domain containing protein. (Os08t0104900-01)	AT1G77610	UDP-GALT1 UDP-galactose transporter 1
TraesCS1A02G254000	up	Os05g0405600	Similar to Cytochrome P450 CYP721B4. (Os05t0405600-01)	AT1G75130	CYP721A1 CYP721A1
TraesCS7B02G047300	up	Os06g0181200	Serine/threonine protein kinase domain containing protein. (Os06t0181200-01)	AT3G46920	Kinase superfamily with octicosapeptide/Phox/Bem1p domain-containing protein
TraesCS6A02G318200	up	Os01g0663500	Transcriptional coactivator/pterin dehydratase family protein. (Os01t0663500-01)	AT1G29810	PCD/DCoH-like protein 2
TraesCS2B02G109800	up	Os07g0687900	WSI76 protein induced by water stress. (Os07t0687900-01)	AT1G56600	GOLS2 Galactinol synthase 2
TraesCS3D02G390100	up	Os01g0314800	Late embryogenesis abundant protein 3 family protein. (Os01t0314800-01)	AT4G02380	SAG21 senescence-associated gene 21
TraesCS5A02G225600	up	Os09g0417600	WRKY transcription factor, Transcriptional repressor, Pathogen defense (Os09t0417600-01)	AT1G80840	WRKY40 Probable WRKY transcription factor 40
TraesCS7B02G432900	up	Os02g0274900	Major facilitator superfamily protein. (Os02t0274900-01)	AT1G79820	SGB1 Probable plastidic glucose transporter 3
TraesCS3B02G269200	up	Os01g0663300	Similar to (1-4)-beta-mannan endohydrolase-like protein. (Os01t0663300-01)	AT5G66460	MAN7 MAN7
TraesCS2B02G183300	up	Os07g0628500	Basic helix-loop-helix dimerisation region bHLH domain containing protein. (Os07t0628500-01)	AT3G47640	BHLH47 Transcription factor bHLH47
TraesCS6D02G170400	up	Os02g0214300	Similar to Nuclear ribonuclease Z (EC 3.1.26.11) (RNase Z) (tRNase Z) (tRNA 3 endonuclease) (Zinc phosphodiesterase ELAC) (Fragment). (Os02t0214300-00)	AT1G74700	TRZ1 At1g74700
TraesCS1D02G224800	up	Os05g0351500	Sgf11, transcriptional regulation family protein. (Os05t0351500-01)	AT5G58575	SAGA-associated factor 11
TraesCS5D02G109500	up	Os06g0168500	Similar to Syntaxin-like protein (Fragment). (Os06t0168500-01)	AT3G03800	SYP131 Syntaxin of plants 131
TraesCS5D02G568500	up	Os03g0857900	Similar to Lysine decarboxylase-like protein. (Os03t0857900-02)	AT2G37210	Cytokinin riboside 5'-monophosphate phosphoribohydrolase
TraesCS7A02G103500	up	Os08g0237000	Xyloglucan endotransglycosylase/hydrolase protein 8 precursor (EC 2.4.1.207) (End-xyloglucan transferase) (OsXTH8) (OsXRT5). (Os08t0237000-01)	AT5G57530	XTH12 Probable xyloglucan endotransglucosylase/hydrolase protein 12
TraesCS2D02G369800	up	Os07g0412100	Similar to Granule-bound starch synthase Ib, chloroplast precursor (EC 2.4.1.21) (Fragment). (Os07t0412100-01)	AT1G32900	GBSS1 Granule-bound starch synthase 1, chloroplastic/amyloplastic
TraesCS2A02G219000	up	Os07g0529800	Protein translation factor SUI1 homolog (GOS2 protein). (Os07t0529800-01)	AT1G54290	Protein translation factor SUI1 homolog 2
TraesCS7D02G268400	up	Os09g0516200	RF2a Similar to Transcription factor RF2a. (Os09t0516200-01)	AT1G06070	At1g06070
TraesCS5A02G262800	up	Os01g0384800	Conserved hypothetical protein. (Os01t0384800-01)	AT3G21570	At3g21570
TraesCS4B02G213100	up	Os03g0265800	Protein of unknown function DUF2253, membrane domain containing protein. (Os03t0265800-01)	AT3G09085	At3g09085
TraesCS7B02G201500	up	Os08g0156600	Major facilitator superfamily protein. (Os08t0156600-01)	AT3G47420	ATPS3 Putative glycerol-3-phosphate transporter 1
TraesCS4B02G142000	up	Os11g0704600	Similar to Beta-1,3 glucanase precursor (EC 3.2.1.39). (Os11t0704600-01)	AT5G24318	O-Glycosyl hydrolases family 17 protein
TraesCS6D02G304900	up	Os02g0771800	Similar to predicted protein. (Os02t0771800-01)	AT2G32970	unknown protein
TraesCSU02G118800	up	Os06g0225100	Mitochodrial transcription termination factor-related family protein. (Os06t0225100-01)	AT5G07900	Mitochondrial transcription termination factor family protein
TraesCS5D02G538600	up	Os03g0850700	Similar to Phosphatidylinositol phosphatidylcholine transfer protein sec14 cytosolic-like protein. (Os03t0850700-01)	AT1G01630	Polyphosphoinositide binding protein, putative
TraesCS2A02G190800	up	Os07g0584900	Armadillo-like helical domain containing protein. (Os07t0584900-01)	AT4G16490	ARM repeat superfamily protein
TraesCS2A02G411200	up	Os04g0555300	Similar to glycerol 3-phosphate permease. (Os04t0555300-01)	AT3G47420	ATPS3 Putative glycerol-3-phosphate transporter 1
TraesCS7A02G009100	up	Os02g0106100	Similar to Fructosyltransferase. (Os02t0106100-01)	AT1G62660	BFRUCT3 Acid beta-fructofuranosidase 3, vacuolar
TraesCS2A02G342100	up	Os04g0456700	Similar to TMV induced protein 1-2. (Os04t0456700-01)	AT4G39730	PLAT1 PLAT1
TraesCS7B02G127100	up	Os06g0716100	Similar to Chaperone protein dnaJ. (Os06t0716100-01)	AT3G13310	At3g13310
TraesCS3D02G415400	up	Os01g0914100	Plant lipid transfer protein/seed storage/trypsin-alpha amylase inhibitor domain containing protein. (Os01t0914100-00)	AT5G55410	Bifunctional inhibitor/lipid-transfer protein/seed storage 2S albumin superfamily protein
TraesCS5D02G254000	up	Os09g0467200	Similar to Glutathione S-transferase GST 23 (EC 2.5.1.18) (Fragment). (Os09t0467200-01)	AT2G29420	GSTU7 Glutathione S-transferase U7
TraesCS1B02G432500	up	Os02g0509500	Protein of unknown function DUF3339 domain containing protein. (Os02t0509500-01)	AT3G27030	Transmembrane protein
TraesCS7D02G360700	up	Os06g0570100	Ent-kaurene oxidase (EC 1.14.13.78) (AtKO1) (Cytochrome P450 701A3). (Os06t0570100-01)	AT5G25900	KO Ent-kaurene oxidase, chloroplastic
TraesCS6D02G009800	up	Os06g0109200	Protein of unknown function DUF6, transmembrane domain containing protein. (Os06t0109200-01)	AT3G30340	WAT1-related protein At3g30340
TraesCS2D02G259300	up	Os07g0119000	Similar to MAP3K gamma protein kinase (Fragment). (Os07t0119000-01)	AT5G66850	MAPKKK5 Mitogen-activated protein kinase kinase kinase 5
TraesCS1B02G202200	up	Os03g0112600	Similar to Plus-3 domain containing protein, expressed. (Os03t0112600-00)	AT3G51120	DNA binding
TraesCS3B02G193000	up	Os01g0175000	Similar to Biostress-resistance-related protein (Fragment). (Os01t0175000-01)	AT1G52700	Alpha/beta-Hydrolases superfamily protein
TraesCS2B02G430000	up	Os04g0555300	Similar to glycerol 3-phosphate permease. (Os04t0555300-01)	AT3G47420	ATPS3 Putative glycerol-3-phosphate transporter 1
TraesCS1D02G404800	up	Os01g0667900	CC-type glutaredoxin, Homeostatic regulation of nitrogen use, Hormone signaling (Os01t0667900-01)	AT1G28480	GRXC9 Glutaredoxin-C9
TraesCS6A02G377300	up	Os02g0811000	DUF640 domain containing protein, ALOG domain-containing nuclear protein, Reguration of plant height, floral development and grain yield, Spikelet morphogenesis (Os02t0811000-01)	AT1G07090	LSH6 LSH6
TraesCS7D02G201500	up	Os04g0672200	Poly(ADP-ribose) polymerase, catalytic region domain containing protein. (Os04t0672200-01)	AT1G32230	RCD1 Poly
TraesCS5D02G304800	up	Os09g0513700	Nucleotide-binding, alpha-beta plait domain containing protein. (Os09t0513700-01)	AT2G43370	SNRNP35 U11/U12 small nuclear ribonucleoprotein 35 kDa protein
TraesCS4A02G027700	up	Os03g0161900	Similar to Isoform 2 of Heat stress transcription factor A-2d. (Os03t0161900-01)	AT3G22830	HSFA6B Heat stress transcription factor A-6b
TraesCS7D02G019900	up	Os03g0248200	Similar to Cytochrome P450 family protein, expressed. (Os03t0248200-01)	AT2G45550	CYP76C4 Cytochrome P450 76C4
TraesCS6D02G065900	up	Os02g0465900	ChaC-like protein family protein. (Os02t0465900-01)	AT4G31290	NA
TraesCS2A02G465000	up	Os02g0118800	Similar to NBS-LRR disease resistance protein homologue (Fragment). (Os02t0118800-00)	AT3G25510	Disease resistance protein (TIR-NBS-LRR class) family protein
TraesCS7D02G184400	up	Os03g0751600	Similar to Circumsporozoite protein. (Os03t0751600-01)	AT4G16380	Heavy metal transport/detoxification superfamily protein
TraesCS3B02G038900	up	Os02g0710500	Similar to Receptor protein kinase. (Os02t0710500-01)	AT4G00970	CRK41 Cysteine-rich receptor-like protein kinase 41
TraesCS6B02G023300	up	Os06g0225100	Mitochodrial transcription termination factor-related family protein. (Os06t0225100-01)	AT5G07900	Mitochondrial transcription termination factor family protein
TraesCS1A02G026200	up	Os04g0219600	Similar to NBS-LRR protein (Fragment). (Os04t0219600-01)	AT3G07040	RPM1 Disease resistance protein RPM1
TraesCS5B02G330700	up	Os05g0318700	Similar to Resistance protein candidate (Fragment). (Os05t0318700-01)	AT3G51550	FER Receptor-like protein kinase FERONIA
TraesCS1D02G383700	up	Os01g0687300	Conserved hypothetical protein. (Os01t0687300-01)	NA	NA
TraesCS6B02G182700	up	Os02g0174800	Protein of unknown function DUF581 family protein. (Os02t0174800-01)	AT1G19200	Protein of unknown function (DUF581)
TraesCS7D02G173300	up	Os06g0214300	Alpha/beta hydrolase fold-3 domain containing protein. (Os06t0214300-01)	AT3G48700	CXE13 Probable carboxylesterase 13
TraesCS1A02G375600	up	Os10g0419300	Similar to Heat shock transcription factor 31 (Fragment). (Os10t0419300-00)	AT3G22830	HSFA6B Heat stress transcription factor A-6b
TraesCS5D02G567100	up	Os03g0858600	Protein of unknown function DUF668 family protein. (Os03t0858600-01)	AT5G51670	Similarity to unknown protein
TraesCS2D02G307400	up	Os04g0441800	TGF-beta receptor, type I/II extracellular region family protein. (Os04t0441800-01)	AT1G59740	NPF4.3 Protein NRT1/ PTR FAMILY 4.3
TraesCS1A02G215900	up	Os10g0564500	Serine/threonine protein kinase, Hyperosmotic stress response (Os10t0564500-01)	AT1G10940	ASK1 Protein kinase superfamily protein
TraesCS7D02G342200	up	Os05g0519600	Similar to 4-methyl-5(B-hydroxyethyl)-thiazol monophosphate biosynthesis enzyme. (Os05t0519600-01)	AT4G34020	DJ1C Protein DJ-1 homolog C
TraesCS7A02G407800	up	Os06g0710300	Uncharacterised conserved protein UCP022348 domain containing protein. (Os06t0710300-01)	AT4G19390	AT4g19390/T5K18_170
TraesCS4A02G048500	up	Os04g0440300	Cyclin-like F-box domain containing protein. (Os04t0440300-01)	AT5G44950	Putative F-box/FBD/LRR-repeat protein At5g44950
TraesCS5D02G435800	up	Os03g0790900	Similar to Aldehyde oxidase-2. (Os03t0790900-01)	AT3G43600	AAO2 Indole-3-acetaldehyde oxidase
[truncated: 3,947 more rows]

## Sheet: TaHAG1-OE NaCl vs Control
(B) List of DEGs in TaHAG1-OE under salt treatment compared with control condition
Gene ID	Regulation	IRGSP1.0 ID	IRGSP1.0 Description	TAIR10 ID	TAIR Description
TraesCS3D02G067300	up	Os01g0647200	Hypothetical conserved gene. (Os01t0647200-01)	NA	NA
TraesCS1D02G127700	up	Os05g0203800	MADS58 Similar to MADS box protein. (Os05t0203800-01)	AT4G18960	AG K-box region and MADS-box transcription factor family protein
TraesCS2B02G242000	up	NA	NA	NA	NA
TraesCS2D02G270000	up	Os04g0300600	Hypothetical conserved gene. (Os04t0300600-00)	AT5G57150	Basic helix-loop-helix (BHLH) DNA-binding superfamily protein
TraesCS2D02G000300	up	Os01g0846300	Similar to Protein phosphatase 2C. (Os01t0846300-01)	AT5G51760	AHG1 Probable protein phosphatase 2C 75
TraesCS7D02G026300	up	Os06g0110200	Late embryogenesis abundant (LEA) group 1 family protein. (Os06t0110200-01)	AT1G32560	LEA6 Late embryogenesis abundant protein 6
TraesCS7D02G491200	up	Os08g0476900	Similar to Patatin-like protein 1. (Os08t0476900-01)	AT2G26560	PLP2 Patatin-like protein 2
TraesCS7A02G205100	up	Os06g0258000	Similar to Typical P-type R2R3 Myb protein (Fragment). (Os06t0258000-01)	AT1G66230	MYB20 Transcription factor MYB20
TraesCS2A02G253300	up	Os03g0737600	Cyclin H-1. (Os03t0737600-01)	NA	NA
TraesCS3A02G489400	up	Os01g0952800	IRO2 Achaete-scute transcription factor related domain containing protein. (Os01t0952800-01)	AT3G56970	ORG2 Transcription factor ORG2
TraesCS6A02G240400	up	Os02g0649300	HD-ZIP I protein, Transcription activator, Stress response, Panicle development (Os02t0649300-01)	AT2G46680	ATHB-7 Homeobox-leucine zipper protein ATHB-7
TraesCS5A02G219400	up	Os07g0178800	Similar to Low molecular mass early light-inducible protein HV90, chloroplast precursor (ELIP). (Os07t0178800-01)	AT3G22840	ELIP1 ELIP1
TraesCS2D02G441200	up	NA	NA	NA	NA
TraesCS5D02G470800	up	Os03g0581400	Similar to anther-specific proline-rich protein APG. (Os03t0581400-00)	AT5G55050	GDSL esterase/lipase At5g55050
TraesCS1D02G150600	up	Os10g0478500	MATH domain containing protein. (Os10t0478500-00)	AT3G17380	TRAF-like family protein
TraesCS3D02G495400	up	Os01g0952800	IRO2 Achaete-scute transcription factor related domain containing protein. (Os01t0952800-01)	AT3G56970	ORG2 Transcription factor ORG2
TraesCS7D02G014300	up	Os12g0187800	Conserved hypothetical protein. (Os12t0187800-00)	AT4G33467	Putative uncharacterized protein
TraesCS6B02G284300	up	Os02g0649300	HD-ZIP I protein, Transcription activator, Stress response, Panicle development (Os02t0649300-01)	AT2G46680	ATHB-7 Homeobox-leucine zipper protein ATHB-7
TraesCS6D02G332900	up	Os11g0454200	Dehydrin RAB 16B. (Os11t0454200-01)	AT3G50980	XERO1 Dehydrin Xero 1
TraesCS6D02G222600	up	Os02g0649300	HD-ZIP I protein, Transcription activator, Stress response, Panicle development (Os02t0649300-01)	AT2G46680	ATHB-7 Homeobox-leucine zipper protein ATHB-7
TraesCS2A02G000400	up	Os01g0846300	Similar to Protein phosphatase 2C. (Os01t0846300-01)	AT5G51760	AHG1 Probable protein phosphatase 2C 75
TraesCS3B02G247700	up	Os12g0242500	Conserved hypothetical protein. (Os12t0242500-01)	AT5G63350	Emb
TraesCS7A02G309600	up	Os02g0666700	Permease for cytosine/purines, uracil, thiamine, allantoin family protein. (Os02t0666700-01)	AT5G03555	NCS1 Purine-uracil permease NCS1
TraesCS7B02G446100	up	Os06g0716100	Similar to Chaperone protein dnaJ. (Os06t0716100-01)	AT2G17880	At2g17880
TraesCS5A02G263400	up	Os09g0486000	Similar to BCR/ABL-regulated protein. (Os09t0486000-00)	AT5G13070	At5g13070
TraesCS3A02G066600	up	NA	NA	NA	NA
TraesCS3B02G080100	up	Os01g0647200	Hypothetical conserved gene. (Os01t0647200-01)	NA	NA
TraesCS5B02G414300	up	Os02g0808800	Similar to Cinnamoyl-CoA reductase (EC 1.2.1.44). (Os02t0808800-01)	AT1G15950	CCR1 Cinnamoyl-CoA reductase 1
TraesCS7A02G328600	up	Os08g0398800	Cleavage and polyadenylation specificity factor, 25 kDa subunit domain containing protein. (Os08t0398800-02)	AT4G29820	CFIS1 Pre-mRNA cleavage factor Im 25 kDa subunit 1
TraesCS2A02G484200	up	Os04g0390500	Similar to OSIGBa0132D06.2 protein. (Os04t0390500-01)	AT3G27020	YSL6 Probable metal-nicotianamine transporter YSL6
TraesCS4D02G123400	up	Os05g0489000	Endonuclease/exonuclease/phosphatase domain containing protein. (Os05t0489000-01)	AT5G04980	IP5P10 Type I inositol polyphosphate 5-phosphatase 10
TraesCS5A02G392100	up	NA	NA	NA	NA
TraesCS5D02G450100	up	Os09g0124800	Tetratricopeptide-like helical domain containing protein. (Os09t0124800-01)	AT3G04710	TPR10 Ankyrin repeat family protein
TraesCS5D02G145800	up	Os05g0322900	WRKY transcription factor, Benzothiadiazole (BTH)-inducible blast resistance (Os05t0322900-01)	AT2G40740	WRKY55 WRKY DNA-binding protein 55
TraesCS1B02G393100	up	Os02g0565600	Similar to Homeodomain leucine zipper protein (Fragment). (Os02t0565600-01)	AT5G06710	HAT14 Homeobox-leucine zipper protein HAT14
TraesCS3B02G549800	up	Os01g0952800	IRO2 Achaete-scute transcription factor related domain containing protein. (Os01t0952800-01)	AT3G56970	ORG2 Transcription factor ORG2
TraesCS7B02G326300	up	Os06g0698200	Similar to Homeobox-leucine zipper protein HOX18. (Os06t0698200-00)	AT5G06710	HAT14 Homeobox-leucine zipper protein HAT14
TraesCS2A02G094700	up	Os07g0687900	WSI76 protein induced by water stress. (Os07t0687900-01)	AT1G56600	GOLS2 Galactinol synthase 2
TraesCS7B02G055200	up	Os02g0102300	Arsenate reductase, Sulfurtransferase/rhodanese-like protein, Regulation of arsenic accumulation (Os02t0102300-01)	AT5G66170	STR18 Sulfurtransferase 18
TraesCS1A02G343500	up	NA	NA	NA	NA
TraesCS4B02G328500	up	Os11g0134900	Similar to Major facilitator superfamily antiporter. (Os11t0134900-01)	AT3G43790	ZIFL2 Probable peptide/nitrate transporter At3g43790
TraesCS2B02G407600	up	Os04g0541700	HOX22 Similar to Homeobox-leucine zipper protein HOX22. (Os04t0541700-01)	AT2G46680	ATHB-7 Homeobox-leucine zipper protein ATHB-7
TraesCS3D02G067400	up	Os01g0647200	Hypothetical conserved gene. (Os01t0647200-01)	NA	NA
TraesCS7A02G067100	up	Os06g0130800	Winged helix repressor DNA-binding domain containing protein. (Os06t0130800-01)	AT2G18050	HIS1-3 HIS1-3
TraesCS2D02G484300	up	Os04g0390500	Similar to OSIGBa0132D06.2 protein. (Os04t0390500-01)	AT3G27020	YSL6 Probable metal-nicotianamine transporter YSL6
TraesCS2A02G286100	up	NA	NA	NA	NA
TraesCS7A02G151200	up	Os02g0102300	Arsenate reductase, Sulfurtransferase/rhodanese-like protein, Regulation of arsenic accumulation (Os02t0102300-01)	AT5G66170	STR18 Sulfurtransferase 18
TraesCS5B02G490800	up	Os03g0820300	TFIIIA-type zinc finger protein, Transcription activator, Abiotic stress tolerance (Os03t0820300-01)	AT3G53600	At3g53600
TraesCS7D02G184600	up	Os09g0399800	Cinnamyl alcohol dehydrogenase (EC 1.1.1.195). (Os09t0399800-01)	AT4G37980	CAD7 ELI3-1
TraesCS7B02G412400	up	Os06g0651200	Conserved hypothetical protein. (Os06t0651200-01)	AT2G38465	Expressed protein
TraesCS7A02G530500	up	Os04g0280500	Similar to Non-S-locus F-box-like protein 2011 (Fragment). (Os04t0280500-00)	AT1G80110	PP2B11 F-box protein PP2-B11
TraesCSU02G171900	up	Os04g0303100	Similar to H0215E01.10 protein. (Os04t0303100-00)	AT4G32300	SD25 G-type lectin S-receptor-like serine/threonine-protein kinase SD2-5
TraesCS5D02G017800	up	NA	NA	NA	NA
TraesCS1D02G379700	up	Os02g0565600	Similar to Homeodomain leucine zipper protein (Fragment). (Os02t0565600-01)	AT5G06710	HAT14 Homeobox-leucine zipper protein HAT14
TraesCS3A02G386600	up	NA	NA	NA	NA
TraesCS1B02G454800	up	Os11g0594000	Sugar/inositol transporter domain containing protein. (Os11t0594000-01)	AT5G61520	STP3 AT5G61520 protein
TraesCS7A02G382700	up	Os04g0244800	Heavy metal transport/detoxification protein domain containing protein. (Os04t0244800-01)	AT4G38580	HIPP26 HIPP26
TraesCS5D02G322200	up	Os02g0779200	Similar to Subtilisin-like protease (Fragment). (Os02t0779200-01)	AT3G14067	SBT1.4 Subtilisin-like protease SBT1.4
TraesCS5B02G277000	up	Os04g0177000	Similar to Stress-induced receptor-like kinase 2. (Os04t0177000-00)	AT4G18250	receptor serine/threonine kinase, putative
TraesCS3A02G489500	up	Os01g0952800	IRO2 Achaete-scute transcription factor related domain containing protein. (Os01t0952800-01)	AT3G56970	ORG2 Transcription factor ORG2
TraesCS7A02G452500	up	Os02g0153700	Serine/threonine protein kinase domain containing protein. (Os02t0153700-01)	AT1G72300	PSY1R Leucine-rich repeat receptor-like protein kinase (Fragment)
TraesCS3D02G224700	up	Os01g0633400	Cystathionine beta-synthase, core domain containing protein. (Os01t0633400-01)	AT3G48530	KING1 SNF1-related protein kinase regulatory subunit gamma-1
TraesCS5A02G259000	up	Os05g0207500	GSK3/SHAGGY-like kinase, Brassinosteroid signaling (Os05t0207500-01)	AT1G06390	ASK9 SK22
TraesCS1A02G133000	up	Os05g0252100	Protein of unknown function DUF620 family protein. (Os05t0252100-01)	AT5G05840	Emb
TraesCS1A02G365500	up	Os05g0543000	Pectinesterase inhibitor domain containing protein. (Os05t0543000-01)	NA	NA
TraesCS1B02G195500	up	Os10g0524300	Peptidoglycan-binding lysin domain domain containing protein. (Os10t0524300-01)	AT3G52790	At3g52790
TraesCS5B02G358800	up	Os09g0555500	Similar to Chloroplast phytoene synthase 3. (Os09t0555500-01)	AT5G17230	PSY PHYTOENE SYNTHASE
TraesCS3B02G360100	up	Os01g0800900	Conserved hypothetical protein. (Os01t0800900-01)	AT5G04010	NSFBX Probable F-box protein At5g04010
TraesCS3D02G067200	up	NA	NA	NA	NA
TraesCS4A02G459700	up	Os06g0110200	Late embryogenesis abundant (LEA) group 1 family protein. (Os06t0110200-01)	AT1G32560	LEA6 Late embryogenesis abundant protein 6
TraesCS3B02G173400	up	Os01g0221400	Conserved hypothetical protein. (Os01t0221400-00)	AT5G41761	Putative uncharacterized protein
TraesCS3B02G068400	up	Os03g0307300	Nicotianamine synthase 1 (EC 2.5.1.43) (S-adenosyl-L-methionine:S- adenosyl-L-methionine:S-adenosyl-methionine 3-amino-3- carboxypropyltransferase 1) (OsNAS1). (Os03t0307300-01)	AT1G09240	NAS3 Nicotianamine synthase 3
TraesCS3A02G403500	up	Os07g0236700	Zinc finger, Dof-type domain containing protein. (Os07t0236700-01)	AT3G55370	OBP3 OBF-binding protein 3
TraesCS1A02G260600	up	Os08g0299600	Conserved hypothetical protein. (Os08t0299600-01)	NA	NA
TraesCS5B02G218600	up	Os07g0178800	Similar to Low molecular mass early light-inducible protein HV90, chloroplast precursor (ELIP). (Os07t0178800-01)	AT3G22840	ELIP1 ELIP1
TraesCS4B02G058700	up	Os03g0783800	Protein of unknown function DUF295 family protein. (Os03t0783800-00)	NA	NA
TraesCS2D02G512400	up	Os08g0416800	Conserved hypothetical protein. (Os08t0416800-01)	NA	NA
TraesCS2A02G140400	up	Os03g0165266	Hypothetical conserved gene. (Os03t0165266-00)	AT2G16390	DRD1 SNF2 domain-containing protein / helicase domain-containing protein
TraesCS2A02G211400	up	NA	NA	NA	NA
TraesCS5B02G073500	up	Os12g0591500	Transcriptional factor B3 domain containing protein. (Os12t0591500-00)	AT4G33280	AP2/B3-like transcriptional factor family protein
TraesCS5D02G318300	up	Os09g0522200	DRE-binding protein 1A. (Os09t0522200-01)	AT4G25470	DREB1C C-repeat binding factor 2
TraesCS2A02G305100	up	Os05g0192500	Conserved hypothetical protein. (Os05t0192500-00)	NA	NA
TraesCS1B02G106300	up	NA	NA	NA	NA
TraesCS6B02G383800	up	Os11g0454200	Dehydrin RAB 16B. (Os11t0454200-01)	AT3G50980	XERO1 Dehydrin Xero 1
TraesCS3D02G495600	up	Os01g0952800	IRO2 Achaete-scute transcription factor related domain containing protein. (Os01t0952800-01)	AT3G56970	ORG2 Transcription factor ORG2
TraesCS1A02G084600	up	NA	NA	NA	NA
TraesCS5B02G426800	up	Os11g0454200	Dehydrin RAB 16B. (Os11t0454200-01)	AT3G50980	XERO1 Dehydrin Xero 1
TraesCS5A02G424700	up	Os11g0454200	Dehydrin RAB 16B. (Os11t0454200-01)	AT3G50980	XERO1 Dehydrin Xero 1
TraesCS1B02G362100	up	Os05g0527900	UDP-glucuronosyl/UDP-glucosyltransferase family protein. (Os05t0527900-01)	AT3G16520	UGT88A1 UDP-glycosyltransferase 88A1
TraesCS4B02G072300	up	Os12g0594000	WD40 repeat-like domain containing protein. (Os12t0594000-00)	AT4G34380	At4g34380
TraesCS7B02G411200	up	Os08g0476900	Similar to Patatin-like protein 1. (Os08t0476900-01)	AT2G26560	PLP2 Patatin-like protein 2
TraesCS2B02G533700	up	Os05g0106200	Protein of unknown function DUF6, transmembrane domain containing protein. (Os05t0106200-01)	AT5G64700	WAT1-related protein At5g64700
TraesCS6D02G371400	up	NA	NA	NA	NA
TraesCS6B02G034300	up	Os10g0180800	Wall-associated kinase, Negative regulation of rice blast resistance (Os10t0180800-01)	AT1G21230	WAK5 Wall-associated receptor kinase 5
TraesCS7A02G472300	up	Os06g0668400	Kelch related domain containing protein. (Os06t0668400-01)	AT5G19000	BPM1 BPM1
TraesCS1B02G415100	up	Os05g0557400	Membrane attack complex component/perforin/complement C9 family protein. (Os05t0557400-01)	AT1G28380	NSL1 NSL1
TraesCS3B02G080600	up	Os01g0647200	Hypothetical conserved gene. (Os01t0647200-01)	NA	NA
TraesCS3D02G527200	up	Os10g0180800	Wall-associated kinase, Negative regulation of rice blast resistance (Os10t0180800-01)	AT1G16110	WAKL6 Wall-associated receptor kinase-like 6
TraesCS7D02G259900	up	Os08g0529300	Hypothetical conserved gene. (Os08t0529300-00)	AT3G26010	F-box protein At3g26010
TraesCS1B02G438600	up	Os12g0270300	NB-ARC domain containing protein. (Os12t0270300-01)	AT3G07040	RPM1 Disease resistance protein RPM1
TraesCS5B02G324500	up	Os01g0364100	Similar to OSIGBa0145M07.8 protein. (Os01t0364100-00)	AT1G21230	WAK5 Wall-associated receptor kinase 5
TraesCS2B02G133600	up	Os07g0671000	Similar to FPF1. (Os07t0671000-00)	AT5G24860	FPF1 flowering promoting factor 1
TraesCS2B02G392500	up	Os04g0526600	Similar to Alpha-amylase/subtilisin inhibitor (RASI). (Os04t0526600-01)	AT1G17860	KTI2 Kunitz trypsin inhibitor 2
TraesCS7D02G429700	up	Os02g0100600	Harpin-induced 1 domain containing protein. (Os02t0100600-01)	AT5G53730	NHL26 NHL26
TraesCS4D02G088000	up	NA	NA	AT5G08480	VQ31 VQ motif-containing protein 31
TraesCS5B02G566400	up	Os07g0422100	AWPM-19-like family protein. (Os07t0422100-01)	AT1G04560	AWPM-19-like family protein
TraesCS5B02G208500	up	Os09g0442100	Protein kinase, core domain containing protein. (Os09t0442100-01)	AT2G05940	RIPK Serine/threonine-protein kinase RIPK
TraesCS4D02G119300	up	Os03g0271200	Similar to Chloroplastic outer envelope membrane protein (OEP75) precursor (Outer membrane protein). (Os03t0271200-01)	AT3G46740	TOC75-3 Protein TOC75-3, chloroplastic
TraesCS5A02G316000	up	Os02g0779200	Similar to Subtilisin-like protease (Fragment). (Os02t0779200-01)	AT3G14067	SBT1.4 Subtilisin-like protease SBT1.4
TraesCS5D02G480500	up	Os01g0119500	Protein of unknown function DUF1618 domain containing protein. (Os01t0119500-01)	NA	NA
TraesCS2D02G254800	up	Os07g0142000	Reticulon family protein. (Os07t0142000-01)	AT3G10260	Reticulon family protein
TraesCS4B02G007400	up	Os10g0468500	Serine/threonine protein kinase-related domain containing protein. (Os10t0468500-01)	AT1G35710	Probable leucine-rich repeat receptor-like protein kinase At1g35710
TraesCS3B02G171700	up	Os01g0220500	Similar to predicted protein. (Os01t0220500-00)	AT2G19170	SBT2.5 Subtilisin-like protease SBT2.5
TraesCS5D02G191000	up	Os09g0334800	Similar to protein kinase. (Os09t0334800-01)	AT5G10530	LECRK91 L-type lectin-domain containing receptor kinase IX.1
TraesCS2D02G484200	up	Os04g0390500	Similar to OSIGBa0132D06.2 protein. (Os04t0390500-01)	AT3G27020	YSL6 Probable metal-nicotianamine transporter YSL6
TraesCS5D02G383500	up	Os03g0645900	Carotenoid oxygenase family protein. (Os03t0645900-00)	AT1G78390	NCED9 9-cis-epoxycarotenoid dioxygenase NCED9, chloroplastic
TraesCS7B02G251300	up	Os12g0299700	NOP5, N-terminal domain containing protein. (Os12t0299700-01)	NA	NA
TraesCS2A02G521900	up	Os04g0641200	Similar to Pectin methylesterase-like protein. (Os04t0641200-01)	AT5G49180	PME58 Pectinesterase
TraesCS4B02G026900	up	NA	NA	NA	NA
TraesCS7B02G209600	up	Os02g0666700	Permease for cytosine/purines, uracil, thiamine, allantoin family protein. (Os02t0666700-01)	AT5G03555	NCS1 Purine-uracil permease NCS1
TraesCS1B02G394700	up	Os05g0550600	Similar to Nonspecific lipid-transfer protein 2 (nsLTP2) (7 kDa lipid transfer protein). (Os05t0550600-02)	AT3G18280	Bifunctional inhibitor/lipid-transfer protein/seed storage 2S albumin superfamily protein
TraesCS7B02G291300	up	Os06g0635300	Similar to gastric triacylglycerol lipase. (Os06t0635300-00)	AT5G14180	LIP2 Triacylglycerol lipase 2
TraesCS7D02G306300	up	Os02g0666700	Permease for cytosine/purines, uracil, thiamine, allantoin family protein. (Os02t0666700-01)	AT5G03555	NCS1 Purine-uracil permease NCS1
TraesCS4A02G469500	up	Os03g0318400	Peptidase A1 domain containing protein. (Os03t0318400-01)	AT2G03200	At2g03200
TraesCS3B02G174600	up	Os01g0221400	Conserved hypothetical protein. (Os01t0221400-00)	AT5G41761	Putative uncharacterized protein
TraesCS6B02G211900	up	Os02g0214400	Similar to Pectate lyase homolog (EC 4.2.2.2) (Fragment). (Os02t0214400-01)	AT3G01270	Pectate lyase
TraesCS2A02G389400	up	Os04g0541700	HOX22 Similar to Homeobox-leucine zipper protein HOX22. (Os04t0541700-01)	AT2G46680	ATHB-7 Homeobox-leucine zipper protein ATHB-7
TraesCS7B02G443100	up	Os01g0647200	Hypothetical conserved gene. (Os01t0647200-01)	NA	NA
TraesCS3A02G067400	up	Os01g0647200	Hypothetical conserved gene. (Os01t0647200-01)	NA	NA
TraesCS6B02G383600	up	Os11g0454200	Dehydrin RAB 16B. (Os11t0454200-01)	AT3G50980	XERO1 Dehydrin Xero 1
TraesCS6A02G315600	up	Os02g0759400	Zinc finger, RING/FYVE/PHD-type domain containing protein. (Os02t0759400-01)	AT3G05200	ATL6 E3 ubiquitin-protein ligase ATL6
TraesCS2B02G289700	up	Os04g0300600	Hypothetical conserved gene. (Os04t0300600-00)	AT5G57150	Basic helix-loop-helix (BHLH) DNA-binding superfamily protein
TraesCS4D02G197500	up	Os03g0287100	Similar to Phosphatidylinositol transfer protein, expressed. (Os03t0287100-01)	NA	NA
TraesCS2D02G468000	up	Os01g0555100	Similar to TATA-binding protein associated factor 2N (RNA-binding protein 56) (TAFII68) (TAF(II)68). (Os01t0555100-01)	AT3G15680	At3g15680
TraesCS7D02G040700	up	Os10g0358200	Similar to NB-ARC domain containing protein. (Os10t0358200-00)	AT3G07040	RPM1 Disease resistance protein RPM1
TraesCS5D02G280300	up	Os03g0217200	Cyclin-like F-box domain containing protein. (Os03t0217200-01)	AT5G03100	F-box protein At5g03100
TraesCS3B02G080700	up	Os01g0647200	Hypothetical conserved gene. (Os01t0647200-01)	NA	NA
TraesCS6A02G350500	up	Os11g0454200	Dehydrin RAB 16B. (Os11t0454200-01)	AT3G50980	XERO1 Dehydrin Xero 1
TraesCS7A02G434300	up	Os06g0693000	Protein kinase, core domain containing protein. (Os06t0693000-01)	AT4G23310	CRK23 Putative cysteine-rich receptor-like protein kinase 23
TraesCS2A02G468000	up	Os01g0555100	Similar to TATA-binding protein associated factor 2N (RNA-binding protein 56) (TAFII68) (TAF(II)68). (Os01t0555100-01)	AT3G15680	At3g15680
TraesCS3D02G067100	up	Os01g0647200	Hypothetical conserved gene. (Os01t0647200-01)	NA	NA
TraesCS2B02G521800	up	Os03g0390200	Serine/threonine protein kinase, Hyperosmotic stress response (Os03t0390200-01)	AT4G33950	SRK2E Serine/threonine-protein kinase SRK2E
TraesCS1D02G414700	up	Os01g0662600	Similar to NifU-like protein. (Os01t0662600-01)	AT4G22220	ISU1 Iron-sulfur cluster assembly protein
TraesCS5A02G356300	up	Os09g0555500	Similar to Chloroplast phytoene synthase 3. (Os09t0555500-01)	AT5G17230	PSY PHYTOENE SYNTHASE
TraesCS5D02G435100	up	NA	NA	NA	NA
TraesCS5A02G472300	up	Os08g0105800	Cytochrome P450 family protein. (Os08t0105800-01)	AT3G48310	CYP71A22 Cytochrome P450 71A22
TraesCS1A02G350900	up	Os05g0531000	Protein of unknown function DUF584 family protein. (Os05t0531000-01)	AT1G29640	At1g29640
TraesCS2B02G000700	up	Os10g0122500	Hypothetical conserved gene. (Os10t0122500-00)	AT3G62160	At3g62160
TraesCS2D02G103100	up	Os01g0205900	Similar to Class III peroxidase GvPx2b (Fragment). (Os01t0205900-01)	AT5G05340	PER52 Peroxidase 52
TraesCS3B02G550000	up	Os01g0952800	IRO2 Achaete-scute transcription factor related domain containing protein. (Os01t0952800-01)	AT3G56970	ORG2 Transcription factor ORG2
TraesCS2A02G263800	up	Os07g0115500	Hypothetical protein. (Os07t0115500-01)	AT5G43150	At5g43150
TraesCS3A02G078400	up	Os03g0327800	NAC Family transcriptional activator, Abiotic stress response, Positive regulator of leaf senescence (Os03t0327800-01)	AT1G61110	NAC025 NAC transcription factor 25
TraesCS7A02G176400	up	Os08g0402500	Protein of unknown function DUF761, plant domain containing protein. (Os08t0402500-01)	NA	NA
TraesCS3A02G217400	up	Os12g0242500	Conserved hypothetical protein. (Os12t0242500-01)	AT5G63350	Emb
TraesCS4A02G469600	up	Os03g0317300	Peptidase A1 domain containing protein. (Os03t0317300-01)	AT2G03200	At2g03200
TraesCS6D02G333000	up	Os11g0454200	Dehydrin RAB 16B. (Os11t0454200-01)	AT3G50980	XERO1 Dehydrin Xero 1
TraesCS4B02G157000	up	Os03g0344100	Similar to ASF/SF2-like pre-mRNA splicing factor SRP32''. (Os03t0344100-01)	AT3G49430	SR34A Serine/arginine-rich splicing factor SR34A
TraesCS6D02G332700	up	NA	NA	NA	NA
TraesCS5D02G232800	up	Os09g0417600	WRKY transcription factor, Transcriptional repressor, Pathogen defense (Os09t0417600-01)	AT1G80840	WRKY40 Probable WRKY transcription factor 40
TraesCS3D02G495700	up	Os01g0952800	IRO2 Achaete-scute transcription factor related domain containing protein. (Os01t0952800-01)	AT3G56970	ORG2 Transcription factor ORG2
TraesCS7A02G431300	up	Os04g0420033	Similar to H0525E10.1 protein. (Os04t0420033-00)	AT2G19130	G-type lectin S-receptor-like serine/threonine-protein kinase At2g19130
TraesCS3A02G489700	up	Os01g0952800	IRO2 Achaete-scute transcription factor related domain containing protein. (Os01t0952800-01)	AT3G56970	ORG2 Transcription factor ORG2
TraesCS1B02G004100	up	Os10g0174548	Similar to Calcium binding EGF domain containing protein. (Os10t0174548-00)	AT1G21250	WAK1 Wall-associated receptor kinase 1
TraesCS5B02G412100	up	Os08g0475100	Alpha/beta hydrolase fold-3 domain containing protein. (Os08t0475100-01)	AT1G47480	CXE2 Probable carboxylesterase 2
TraesCS6D02G333100	up	Os11g0454200	Dehydrin RAB 16B. (Os11t0454200-01)	AT3G50980	XERO1 Dehydrin Xero 1
TraesCS2A02G427200	up	Os04g0610600	Similar to Cor14b protein precursor. (Os04t0610600-01)	NA	NA
TraesCS6D02G271500	up	Os11g0208900	Leucine rich repeat containing protein kinase. (Os11t0208900-01)	AT3G47570	Probable LRR receptor-like serine/threonine-protein kinase At3g47570
TraesCS4B02G210100	up	Os03g0268600	Similar to Protein phosphatase type 2C. (Os03t0268600-01)	AT1G07430	AIP1 Protein phosphatase 2C 3
TraesCS5D02G491000	up	Os03g0820300	TFIIIA-type zinc finger protein, Transcription activator, Abiotic stress tolerance (Os03t0820300-01)	AT5G59820	ZAT12 Zinc finger protein ZAT12
TraesCS5A02G219700	up	Os07g0178800	Similar to Low molecular mass early light-inducible protein HV90, chloroplast precursor (ELIP). (Os07t0178800-01)	AT3G22840	ELIP1 ELIP1
TraesCS2B02G541900	up	Os02g0587000	Similar to Glycine rich protein (Fragment). (Os02t0587000-01)	NA	NA
TraesCS5A02G374000	up	Os03g0645900	Carotenoid oxygenase family protein. (Os03t0645900-00)	AT1G78390	NCED9 9-cis-epoxycarotenoid dioxygenase NCED9, chloroplastic
TraesCS5D02G188600	up	Os09g0325700	Protein phosphatase 2C, Abiotic stress response, Early panicle development (Os09t0325700-01)	AT2G29380	HAI3 HAI3
TraesCS6D02G333600	up	Os11g0454200	Dehydrin RAB 16B. (Os11t0454200-01)	AT3G50980	XERO1 Dehydrin Xero 1
TraesCS3A02G255100	up	Os01g0701700	SAM dependent carboxyl methyltransferase family protein. (Os01t0701700-01)	AT4G36470	At4g36470
TraesCS4A02G423600	up	Os06g0130800	Winged helix repressor DNA-binding domain containing protein. (Os06t0130800-01)	AT2G18050	HIS1-3 HIS1-3
TraesCS4B02G072200	up	Os12g0594000	WD40 repeat-like domain containing protein. (Os12t0594000-00)	AT4G34380	At4g34380
TraesCS5B02G490600	up	Os03g0820300	TFIIIA-type zinc finger protein, Transcription activator, Abiotic stress tolerance (Os03t0820300-01)	AT5G59820	ZAT12 Zinc finger protein ZAT12
TraesCS3A02G489600	up	Os01g0952800	IRO2 Achaete-scute transcription factor related domain containing protein. (Os01t0952800-01)	AT3G56970	ORG2 Transcription factor ORG2
TraesCS5A02G225600	up	Os09g0417600	WRKY transcription factor, Transcriptional repressor, Pathogen defense (Os09t0417600-01)	AT1G80840	WRKY40 Probable WRKY transcription factor 40
TraesCS5B02G547300	up	Os07g0120400	Cyclin-like F-box domain containing protein. (Os07t0120400-01)	NA	NA
TraesCS1D02G253500	up	Os05g0405600	Similar to Cytochrome P450 CYP721B4. (Os05t0405600-01)	AT1G75130	CYP721A1 CYP721A1
TraesCS4B02G044700	up	Os03g0709300	Similar to Chemocyanin precursor (Basic blue protein) (Plantacyanin). (Os03t0709300-01)	AT2G02850	ARPN Basic blue protein
TraesCS3D02G280500	up	Os06g0254600	Caleosin related family protein. (Os06t0254600-01)	AT1G70670	PXG4 Probable peroxygenase 4
TraesCS3A02G067500	up	Os01g0647200	Hypothetical conserved gene. (Os01t0647200-01)	NA	NA
TraesCS6B02G383500	up	Os11g0454200	Dehydrin RAB 16B. (Os11t0454200-01)	AT3G50980	XERO1 Dehydrin Xero 1
TraesCS4B02G097200	up	Os10g0545200	Similar to 4,4-dimethyl-sterol C4-methyl-oxidase (Fragment). (Os10t0545200-01)	AT4G22756	SMO1-2 Methylsterol monooxygenase 1-2
TraesCS3D02G219400	up	Os12g0242500	Conserved hypothetical protein. (Os12t0242500-01)	AT3G48510	At3g48510
TraesCS6A02G406800	up	Os02g0713500	F-box domain, cyclin-like domain containing protein. (Os02t0713500-00)	AT5G56810	Putative F-box/FBD/LRR-repeat protein At5g56810
TraesCS6B02G326000	up	Os02g0733900	Conserved hypothetical protein. (Os02t0733900-01)	NA	NA
TraesCS2D02G387300	up	Os04g0541700	HOX22 Similar to Homeobox-leucine zipper protein HOX22. (Os04t0541700-01)	AT2G46680	ATHB-7 Homeobox-leucine zipper protein ATHB-7
TraesCS3B02G225200	up	Os01g0555100	Similar to TATA-binding protein associated factor 2N (RNA-binding protein 56) (TAFII68) (TAF(II)68). (Os01t0555100-01)	AT3G15680	At3g15680
TraesCS7A02G423900	up	Os06g0698300	Protein phosphatase 2C family protein. (Os06t0698300-01)	AT4G31750	WIN2 WIN2
TraesCS3A02G038600	up	Os01g0132100	Leucine-rich repeat domain containing protein. (Os01t0132100-00)	AT4G20140	GSO1 LRR receptor-like serine/threonine-protein kinase GSO1
TraesCS6B02G210400	up	Os06g0604600	Conserved hypothetical protein. (Os06t0604600-01)	AT3G15760	At3g15760
TraesCS1D02G237100	up	Os05g0373900	Similar to Eukaryotic peptide chain release factor subunit 1 (eRF1) (Eukaryotic release factor 1) (TB3-1) (Cl1 protein). (Os05t0373900-01)	AT1G12920	ERF1-2 Eukaryotic peptide chain release factor subunit 1-2
TraesCS5A02G278700	up	Os01g0663051	Similar to SANT/MYB protein. (Os01t0663051-00)	AT4G39250	RL1 RSM2
TraesCS3A02G034300	up	Os01g0136400	Protein kinase, core domain containing protein. (Os01t0136400-01)	AT1G18390	Protein kinase superfamily protein
TraesCS7B02G271800	up	Os06g0554600	Conserved hypothetical protein. (Os06t0554600-00)	AT1G52140	Avr9/Cf-9 rapidly elicited protein
TraesCS6D02G064200	up	Os01g0966700	Similar to Beta-fructofuranosidase (EC 3.2.1.26) (Fragment). (Os01t0966700-01)	AT1G55120	CWINV3 Beta-fructofuranosidase, insoluble isoenzyme CWINV3
TraesCS2D02G257100	up	Os07g0123900	Similar to cold shock protein-1. (Os07t0123900-01)	AT4G21620	AT4g21620/F17L22_80
TraesCS7A02G560000	up	Os11g0454200	Dehydrin RAB 16B. (Os11t0454200-01)	AT3G50970	XERO2 Dehydrin Xero 2
TraesCS4A02G098600	up	Os03g0277300	Heat shock protein 70. (Os03t0277300-01)	AT5G02500	MED37E Probable mediator of RNA polymerase II transcription subunit 37e
TraesCS1D02G004600	up	Os01g0628700	Cytochrome P450. (Os01t0628700-01)	AT3G14690	CYP72A15 Cytochrome P450, family 72, subfamily A, polypeptide 15
TraesCS7D02G345600	up	Os10g0133166	Conserved hypothetical protein. (Os10t0133166-00)	NA	NA
TraesCS5A02G183600	up	Os09g0325700	Protein phosphatase 2C, Abiotic stress response, Early panicle development (Os09t0325700-01)	AT2G29380	HAI3 HAI3
TraesCS6D02G170500	up	Os02g0214400	Similar to Pectate lyase homolog (EC 4.2.2.2) (Fragment). (Os02t0214400-01)	AT3G01270	Pectate lyase
TraesCS2B02G212700	up	Os07g0588400	Similar to basic helix-loop-helix protein / bHLH protein. (Os07t0588400-00)	AT1G27740	BHLH54 Transcription factor bHLH54
TraesCS3B02G462900	up	Os01g0919800	Similar to Efflux carrier of polar auxin transport. (Os01t0919800-01)	AT5G16530	PIN5 Auxin efflux carrier component
TraesCS1B02G365100	up	Os05g0531000	Protein of unknown function DUF584 family protein. (Os05t0531000-01)	AT1G29640	At1g29640
TraesCS2B02G023600	up	Os01g0846300	Similar to Protein phosphatase 2C. (Os01t0846300-01)	AT5G51760	AHG1 Probable protein phosphatase 2C 75
TraesCS1A02G334800	up	Os05g0515200	Cytochrome P450 family protein. (Os05t0515200-01)	AT3G48290	CYP71A24 Cytochrome P450, family 71, subfamily A, polypeptide 24
TraesCS3D02G349400	up	Os05g0462000	Similar to plant-specific domain TIGR01589 family protein. (Os05t0462000-00)	AT3G55240	Putative uncharacterized protein At3g55240
TraesCS7D02G055800	up	Os06g0129100	Short-chain dehydrogenase/reductase SDR family protein. (Os06t0129100-01)	AT4G24050	AT4g24050/T19F6_40
TraesCS5B02G375900	up	Os03g0645900	Carotenoid oxygenase family protein. (Os03t0645900-00)	AT1G78390	NCED9 9-cis-epoxycarotenoid dioxygenase NCED9, chloroplastic
TraesCS5A02G185600	up	Os09g0334500	WRKY transcription factor, Tolerance to phosphate starvation, Regulator of Fe starvation and cold stress (Os09t0334500-01)	AT4G11070	WRKY41 Probable WRKY transcription factor 41
TraesCS1A02G235100	up	Os03g0425300	Similar to DGK1 (DIACYLGLYCEROL KINASE1)	AT5G07920	DGK1 Diacylglycerol kinase 1
TraesCS2D02G515400	up	Os02g0587000	Similar to Glycine rich protein (Fragment). (Os02t0587000-01)	NA	NA
TraesCS6B02G242900	up	Os02g0627700	Similar to ATCNGC15. (Os02t0627700-00)	AT2G28260	CNGC15 Putative cyclic nucleotide-gated ion channel 15
TraesCS5A02G111500	up	Os11g0181500	Similar to Nitrogen fixation like protein. (Os11t0181500-01)	AT5G49940	NIFU2 NifU-like protein 2, chloroplastic
TraesCS3D02G066300	up	NA	NA	NA	NA
TraesCS3B02G282000	up	Os03g0586800	Similar to Lysyl-tRNA synthetase (EC 6.1.1.6) (Lysine--tRNA ligase) (LysRS). (Os03t0586800-02)	AT3G11710	ATKRS-1 Lysine--tRNA ligase
TraesCS1B02G148600	up	Os10g0188400	Similar to ACI13. (Os10t0188400-01)	AT5G51840	At5g51840
TraesCS4B02G208000	up	Os03g0273200	Similar to Laccase (EC 1.10.3.2). (Os03t0273200-01)	AT5G60020	LAC17 Laccase-17
TraesCS5A02G172900	up	Os09g0278700	Hypothetical conserved gene. (Os09t0278700-00)	AT3G57990	Putative uncharacterized protein At3g57990
TraesCS5D02G076300	up	Os04g0206700	UDP-glucuronosyl/UDP-glucosyltransferase family protein. (Os04t0206700-01)	AT2G43820	UGT74F2 Glycosyltransferase
TraesCS1D02G341700	up	Os05g0519300	Protein of unknown function DUF506, plant family protein. (Os05t0519300-01)	AT4G32480	AT4g32480/F8B4_180
TraesCS3D02G101000	up	NA	NA	NA	NA
TraesCS6A02G184500	up	Os02g0214400	Similar to Pectate lyase homolog (EC 4.2.2.2) (Fragment). (Os02t0214400-01)	AT3G01270	Pectate lyase
TraesCS7D02G469200	up	Os08g0408500	Pathogenesis-related transcriptional factor and ERF domain containing protein. (Os08t0408500-01)	AT1G22190	RAP2-13 Ethylene-responsive transcription factor RAP2-13
TraesCS3D02G401800	up	Os01g0883000	Similar to protein kinase. (Os01t0883000-00)	AT1G11050	Probable receptor-like protein kinase At1g11050
TraesCS1A02G391800	up	Os02g0615500	Protein kinase, core domain containing protein. (Os02t0615500-01)	AT5G20480	EFR LRR receptor-like serine/threonine-protein kinase EFR
TraesCS3A02G135000	up	Os07g0196300	Cyclin-like F-box domain containing protein. (Os07t0196300-01)	AT3G07870	F-box protein At3g07870
TraesCS3B02G451800	up	Os01g0910900	Conserved hypothetical protein. (Os01t0910900-01)	NA	NA
TraesCS7B02G460300	up	Os11g0225300	NB-ARC domain containing protein. (Os11t0225300-01)	NA	NA
TraesCS7B02G229300	up	Os08g0398800	Cleavage and polyadenylation specificity factor, 25 kDa subunit domain containing protein. (Os08t0398800-02)	AT4G29820	CFIS1 Pre-mRNA cleavage factor Im 25 kDa subunit 1
TraesCS7A02G378800	up	Os09g0368200	Similar to polyamine oxidase precursor. (Os09t0368200-00)	AT5G13700	PAO1 Polyamine oxidase 1
TraesCS2B02G199200	up	Os06g0286146	Similar to Embryogenesis transmembrane protein. (Os06t0286146-00)	AT5G54700	Ankyrin repeat family protein
TraesCS3A02G355400	up	Os05g0462000	Similar to plant-specific domain TIGR01589 family protein. (Os05t0462000-00)	AT3G55240	Putative uncharacterized protein At3g55240
TraesCS2B02G189100	up	Os07g0622700	Alpha/beta hydrolase fold-1 domain containing protein. (Os07t0622700-01)	AT5G09430	Alpha/beta-Hydrolases superfamily protein
TraesCS3D02G142200	up	Os01g0199700	Protein of unknown function DUF1677, plant domain containing protein. (Os01t0199700-00)	AT5G25840	DUF1677 family protein (DUF1677)
TraesCS7B02G285400	up	Os04g0244800	Heavy metal transport/detoxification protein domain containing protein. (Os04t0244800-01)	AT4G38580	HIPP26 HIPP26
TraesCS6D02G166000	up	Os02g0208500	Conserved hypothetical protein. (Os02t0208500-01)	NA	NA
TraesCS3D02G219800	up	Os01g0647200	Hypothetical conserved gene. (Os01t0647200-01)	NA	NA
TraesCS3A02G068600	up	Os11g0676800	Similar to NB-ARC domain containing protein. (Os11t0676800-00)	AT3G50950	RPP13L4 Disease resistance RPP13-like protein 4
TraesCS6B02G445100	up	Os10g0513900	Cytochrome P450 family protein. (Os10t0513900-01)	AT1G64940	CYP89A6 Cytochrome P450, family 87, subfamily A, polypeptide 6
TraesCS3D02G323400	up	Os01g0800900	Conserved hypothetical protein. (Os01t0800900-01)	AT5G04010	NSFBX Probable F-box protein At5g04010
TraesCS2D02G003700	up	NA	NA	NA	NA
TraesCS1D02G062800	up	Os10g0442400	Similar to UDP-glucoronosyl and UDP-glucosyl transferase family protein, expressed. (Os10t0442400-01)	AT2G36970	UGT86A1 Glycosyltransferase (Fragment)
TraesCS3D02G396900	up	Os11g0654400	Similar to tropinone reductase 2. (Os11t0654400-00)	AT5G06060	Tropinone reductase homolog At5g06060
TraesCS5A02G367300	up	Os06g0179500	Protein of unknown function DUF247, plant family protein. (Os06t0179500-00)	AT3G02645	Putative UPF0481 protein At3g02645
TraesCS7A02G061000	up	Os06g0129100	Short-chain dehydrogenase/reductase SDR family protein. (Os06t0129100-01)	AT4G24050	AT4g24050/T19F6_40
TraesCS1A02G391700	up	Os02g0615500	Protein kinase, core domain containing protein. (Os02t0615500-01)	AT3G47570	Probable LRR receptor-like serine/threonine-protein kinase At3g47570
TraesCS7D02G540500	up	Os12g0564800	NB-ARC domain containing protein. (Os12t0564800-01)	AT5G43470	RPP8 Disease resistance protein RPP8
TraesCS5B02G183800	up	Os09g0334500	WRKY transcription factor, Tolerance to phosphate starvation, Regulator of Fe starvation and cold stress (Os09t0334500-01)	AT2G46400	WRKY46 Probable WRKY transcription factor 46
TraesCS4D02G093600	up	Os10g0545200	Similar to 4,4-dimethyl-sterol C4-methyl-oxidase (Fragment). (Os10t0545200-01)	AT4G22756	SMO1-2 Methylsterol monooxygenase 1-2
TraesCS2B02G135400	up	Os01g0720000	Peptidase A1 domain containing protein. (Os01t0720000-00)	AT3G54400	AT3g54400/T12E18_90
TraesCS1A02G406300	up	Os01g0662600	Similar to NifU-like protein. (Os01t0662600-01)	AT4G22220	ISU1 Iron-sulfur cluster assembly protein
TraesCS4D02G125900	up	Os11g0134900	Similar to Major facilitator superfamily antiporter. (Os11t0134900-01)	AT5G13750	ZIFL1 ZIFL1
TraesCS2D02G535400	up	Os10g0557900	Peptidase M10A and M12B, matrixin and adamalysin family protein. (Os10t0557900-00)	AT4G16640	1MMP Metalloendoproteinase 1-MMP
TraesCSU02G101700	up	Os06g0557100	Serine/threonine protein kinase domain containing protein. (Os06t0557100-01)	AT5G25930	Kinase family with leucine-rich repeat domain-containing protein
TraesCS4D02G002800	up	Os08g0560000	Similar to gibberellin 20 oxidase 2. (Os08t0560000-01)	AT2G36690	2-oxoglutarate (2OG) and Fe(II)-dependent oxygenase superfamily protein
TraesCS7D02G429800	up	Os02g0100600	Harpin-induced 1 domain containing protein. (Os02t0100600-01)	AT5G53730	NHL26 NHL26
TraesCS2D02G387600	up	Os04g0542200	Similar to H0501D11.7 protein. (Os04t0542200-01)	AT5G53550	YSL3 YSL3
TraesCS3B02G151600	up	Os10g0173000	Conserved hypothetical protein. (Os10t0173000-01)	NA	NA
TraesCS1D02G151900	up	Os10g0476100	Similar to Protein kinase MK6. (Os10t0476100-00)	AT2G20470	AGC (cAMP-dependent, cGMP-dependent and protein kinase C) kinase family protein
TraesCS6A02G151400	up	NA	NA	NA	NA
TraesCS6A02G187300	up	Os06g0564500	Cysteine synthase (EC 4.2.99.8). (Os06t0564500-01)	AT2G43750	OASB Cysteine synthase
TraesCS3D02G203200	up	NA	NA	NA	NA
TraesCS3A02G347400	up	Os01g0826000	Heavy metal transport/detoxification protein domain containing protein. (Os01t0826000-00)	AT5G05365	Heavy metal transport/detoxification superfamily protein
TraesCS3A02G416800	up	Os01g0910900	Conserved hypothetical protein. (Os01t0910900-01)	NA	NA
TraesCS2D02G428500	up	Os04g0607500	Ion transporter , Na+ transport (Os04t0607500-01)	AT4G10310	HKT1 Sodium transporter HKT1
TraesCS1A02G201400	up	Os10g0539700	Conserved hypothetical protein. (Os10t0539700-01)	AT1G42550	PMI1 Protein PLASTID MOVEMENT IMPAIRED 1
TraesCS3B02G262700	up	Os01g0647200	Hypothetical conserved gene. (Os01t0647200-01)	NA	NA
TraesCS1D02G289700	up	Os02g0306401	Similar to Nicotianamine aminotransferase A. (Os02t0306401-00)	AT5G53970	Probable aminotransferase TAT2
TraesCS5D02G083000	up	Os12g0583300	Peptidase aspartic, catalytic domain containing protein. (Os12t0583300-01)	AT2G03200	At2g03200
TraesCS2A02G029000	up	Os04g0451200	UDP-glucuronosyl/UDP-glucosyltransferase family protein. (Os04t0451200-01)	AT1G22360	UGT85A2 UDP-glycosyltransferase 85A2
TraesCS2D02G180100	up	Os06g0286146	Similar to Embryogenesis transmembrane protein. (Os06t0286146-00)	AT5G54700	Ankyrin repeat family protein
TraesCS4B02G245300	up	Os04g0612900	Vacuolar ATPase assembly integral membrane protein VMA21-like domain domain containing protein. (Os04t0612900-01)	AT1G05780	Vacuolar ATPase assembly integral membrane protein VMA21 homolog
TraesCS3A02G313200	up	Os01g0200700	Similar to Metallothionein-like protein type 3 (MT-3) (MWMT3). (Os01t0200700-01)	AT3G15353	MT3 Metallothionein-like protein 3
TraesCS5D02G232900	up	Os09g0417600	WRKY transcription factor, Transcriptional repressor, Pathogen defense (Os09t0417600-01)	AT4G31800	WRKY18 WRKY like transcription factor
TraesCS7A02G338500	up	Os05g0322900	WRKY transcription factor, Benzothiadiazole (BTH)-inducible blast resistance (Os05t0322900-01)	AT3G56400	WRKY70 Probable WRKY transcription factor 70
TraesCS1D02G369300	up	Os05g0542500	Similar to Isoform 2 of Late embryogenesis abundant protein, group 3. (Os05t0542500-01)	AT1G52690	LEA7 Late embryogenesis abundant protein 7
TraesCS7B02G112400	up	Os06g0258000	Similar to Typical P-type R2R3 Myb protein (Fragment). (Os06t0258000-01)	AT1G66230	MYB20 Transcription factor MYB20
TraesCS1D02G155400	up	Os04g0520700	Protein of unknown function DUF584 family protein. (Os04t0520700-01)	AT5G03230	Arabidopsis thaliana genomic DNA, chromosome 5, P1 clone:MOK16
TraesCS4B02G125300	up	Os07g0212400	Transposase, Ptta/En/Spm, plant domain containing protein. (Os07t0212400-01)	NA	NA
TraesCS1D02G384100	up	Os10g0466800	Conserved hypothetical protein. (Os10t0466800-01)	NA	NA
TraesCS5D02G204700	up	Os09g0378700	Similar to ubiquitin-protein ligase. (Os09t0378700-00)	AT1G60190	PUB19 U-box domain-containing protein 19
TraesCS1D02G440500	up	Os01g0248500	Similar to Pathogen-related protein. (Os01t0248500-01)	AT1G78780	pathogenesis-related family protein
TraesCS1D02G119900	up	Os05g0179100	DVL family protein. (Os05t0179100-01)	AT4G13395	DVL10 DVL10
TraesCS5D02G190800	up	Os09g0334500	WRKY transcription factor, Tolerance to phosphate starvation, Regulator of Fe starvation and cold stress (Os09t0334500-01)	AT4G11070	WRKY41 Probable WRKY transcription factor 41
TraesCS5A02G258800	up	NA	NA	NA	NA
TraesCS3A02G233600	up	Os01g0647200	Hypothetical conserved gene. (Os01t0647200-01)	NA	NA
TraesCS4D02G210900	up	Os03g0268600	Similar to Protein phosphatase type 2C. (Os03t0268600-01)	AT1G07430	AIP1 Protein phosphatase 2C 3
TraesCS1B02G300500	up	Os02g0306401	Similar to Nicotianamine aminotransferase A. (Os02t0306401-00)	AT5G53970	Probable aminotransferase TAT2
TraesCS2D02G493700	up	Os03g0390200	Serine/threonine protein kinase, Hyperosmotic stress response (Os03t0390200-01)	AT1G78290	SRK2C SRK2C
TraesCS7B02G460500	up	Os12g0565100	NB-ARC domain containing protein. (Os12t0565100-01)	AT3G46530	RPP13 Disease resistance protein RPP13
TraesCS6B02G282700	up	NA	NA	NA	NA
TraesCS4D02G027900	up	Os12g0638700	Plasma membrane H+ ATPase (EC 3.6.3.6). (Os12t0638700-01)	AT5G62670	AHA11 ATPase 11, plasma membrane-type
TraesCS3A02G015100	up	Os01g0113650	Hypothetical conserved gene. (Os01t0113650-00)	AT4G32300	SD25 G-type lectin S-receptor-like serine/threonine-protein kinase SD2-5
TraesCS5D02G089400	up	Os12g0278900	Peptidase C1A, papain family protein. (Os12t0278900-01)	AT5G50260	CEP1 KDEL-tailed cysteine endopeptidase CEP1
TraesCS1A02G369600	up	Os05g0548900	Similar to Phosphoethanolamine methyltransferase. (Os05t0548900-01)	AT3G18000	NMT1 XPL1
TraesCS1B02G363900	up	Os09g0345000	Similar to dendritic cell-derived ubiquitin-like protein. (Os09t0345000-01)	AT1G53400	F12M16.29
TraesCS6A02G296200	up	Os02g0733900	Conserved hypothetical protein. (Os02t0733900-01)	NA	NA
TraesCS3A02G018500	up	Os01g0113800	Protein kinase, core domain containing protein. (Os01t0113800-01)	AT1G70250	Receptor serine/threonine kinase
TraesCS4D02G042300	up	Os04g0368800	Similar to H0607F01.6 protein. (Os04t0368800-00)	AT1G21210	WAK4 Wall-associated receptor kinase 4
TraesCS7B02G173600	up	Os08g0553700	Protein of unknown function DUF241, plant family protein. (Os08t0553700-00)	AT2G17070	Putative uncharacterized protein
TraesCS6D02G212800	up	Os02g0629000	Protein of unknown function DUF584 family protein. (Os02t0629000-01)	AT5G03230	Arabidopsis thaliana genomic DNA, chromosome 5, P1 clone:MOK16
TraesCS1D02G353800	up	Os05g0531000	Protein of unknown function DUF584 family protein. (Os05t0531000-01)	AT1G29640	At1g29640
TraesCSU02G045500	up	Os01g0113650	Hypothetical conserved gene. (Os01t0113650-00)	AT4G32300	SD25 G-type lectin S-receptor-like serine/threonine-protein kinase SD2-5
TraesCS3A02G280800	up	Os01g0733200	Similar to Heat shock transcription factor 29 (Fragment). (Os01t0733200-01)	AT3G24520	HSFC1 Heat stress transcription factor C-1
TraesCS6D02G346300	up	Os06g0294200	Conserved hypothetical protein. (Os06t0294200-01)	AT5G50140	Ankyrin repeat family protein
TraesCS6B02G296300	up	Os02g0700300	Similar to Phosphate starvation response regulator-like protein. (Os02t0700300-01)	AT5G45580	PHL11 Myb family transcription factor PHL11
TraesCS5A02G069100	up	Os08g0117800	Cation/H+ exchanger domain containing protein. (Os08t0117800-01)	AT2G13620	CHX15 Cation/H(+) antiporter 15
TraesCS5B02G009100	up	Os03g0675500	Hypothetical conserved gene. (Os03t0675500-00)	AT4G10810	Putative uncharacterized protein
TraesCS7A02G479600	up	Os12g0503000	Similar to Allantoin permease. (Os12t0503000-01)	AT2G03530	UPS2 ureide permease 2
TraesCS5A02G418400	up	Os03g0782200	Hypothetical protein. (Os03t0782200-01)	AT5G09530	PELPK1 PRP10
TraesCS6A02G106000	up	Os02g0102300	Arsenate reductase, Sulfurtransferase/rhodanese-like protein, Regulation of arsenic accumulation (Os02t0102300-01)	AT5G66170	STR18 Sulfurtransferase 18
TraesCS6D02G010100	up	Os12g0559200	Lipoxygenase (EC 1.13.11.12). (Os12t0559200-01)	AT3G45140	LOX2 Lipoxygenase 2, chloroplastic
TraesCS4A02G269400	up	Os03g0709300	Similar to Chemocyanin precursor (Basic blue protein) (Plantacyanin). (Os03t0709300-01)	AT2G02850	ARPN Basic blue protein
TraesCS3A02G148000	up	Os01g0221400	Conserved hypothetical protein. (Os01t0221400-00)	AT5G41761	Putative uncharacterized protein
TraesCS7A02G147300	up	Os02g0513100	Similar to MtN3 protein precursor. (Os02t0513100-01)	AT5G13170	SWEET15 Bidirectional sugar transporter SWEET15
TraesCS5D02G492300	up	Os03g0820500	Similar to WCOR719. (Os03t0820500-01)	AT1G01750	ADF11 actin depolymerizing factor 11
TraesCS1B02G388700	up	Os05g0548900	Similar to Phosphoethanolamine methyltransferase. (Os05t0548900-01)	AT3G18000	NMT1 XPL1
TraesCS5B02G394100	up	Os07g0197500	Disease resistance protein domain containing protein. (Os07t0197500-00)	AT3G07040	RPM1 Disease resistance protein RPM1
TraesCS3B02G394600	up	Os01g0846300	Similar to Protein phosphatase 2C. (Os01t0846300-01)	AT1G07430	AIP1 Protein phosphatase 2C 3
TraesCS4A02G390100	up	Os06g0143100	Similar to Cadmium tolerant 1. (Os06t0143100-01)	NA	NA
TraesCS1B02G116200	up	Os12g0506700	Carbamoyl phosphate synthetase, large subunit, ATP-binding domain containing protein. (Os12t0506700-01)	AT1G65090	unknown protein
TraesCS5B02G380600	up	Os03g0638200	Similar to Major facilitator superfamily protein, expressed. (Os03t0638200-01)	AT3G13050	OCT7 Organic cation/carnitine transporter 7
TraesCS3B02G550200	up	Os01g0952800	IRO2 Achaete-scute transcription factor related domain containing protein. (Os01t0952800-01)	AT3G56970	ORG2 Transcription factor ORG2
TraesCS2D02G033700	up	NA	NA	NA	NA
TraesCS7D02G208000	up	Os06g0258000	Similar to Typical P-type R2R3 Myb protein (Fragment). (Os06t0258000-01)	AT1G66230	MYB20 Transcription factor MYB20
TraesCS7D02G417600	up	Os06g0698300	Protein phosphatase 2C family protein. (Os06t0698300-01)	AT4G31750	WIN2 WIN2
TraesCS4D02G110700	up	Os11g0160900	NB-ARC domain containing protein. (Os11t0160900-00)	AT3G14460	Putative disease resistance protein At3g14460
TraesCS2D02G392900	up	Os04g0581100	2OG-Fe(II) oxygenase domain containing protein. (Os04t0581100-01)	AT4G10500	DLO1 Protein DMR6-LIKE OXYGENASE 1
TraesCS2D02G124800	up	Os07g0664400	Short-chain dehydrogenase/reductase SDR domain containing protein. (Os07t0664400-01)	AT3G26760	Alcohol dehydrogenase-like protein
TraesCS4D02G174700	up	Os03g0330200	2,3-bisphosphoglycerate-independent phosphoglycerate mutase (EC 5.4.2.1) (Phosphoglyceromutase) (BPG-independent PGAM) (PGAM-I). (Os03t0330200-00)	AT3G08590	IPGAM2
TraesCS6A02G350700	up	Os11g0454200	Dehydrin RAB 16B. (Os11t0454200-01)	AT5G66400	RAB18 RAB18
TraesCS2A02G034400	up	Os12g0198700	Similar to Jasmonate-induced protein. (Os12t0198700-01)	AT1G22900	DIR11 Dirigent protein 11
TraesCS7D02G194000	up	Os06g0236300	Conserved hypothetical protein. (Os06t0236300-01)	AT1G60010	D-ribose-binding periplasmic protein
TraesCS4B02G094600	up	Os11g0176200	Similar to HUA enhancer 2. (Os11t0176200-01)	AT2G06990	HEN2 DExH-box ATP-dependent RNA helicase DExH10
TraesCS2D02G333700	up	Os04g0474900	Similar to Cyanogenic beta-glucosidase precursor (EC 3.2.1.21) (Linamarase) (Fragment). (Os04t0474900-01)	AT5G44640	BGLU13 Beta-glucosidase 13
TraesCS1A02G358600	up	Os05g0592800	Splicing variant of protein phosphatase 2C 53 (Os05t0592800-01)	AT1G72770	HAB1 Protein phosphatase 2C 16
TraesCS3A02G362200	up	Os01g0846300	Similar to Protein phosphatase 2C. (Os01t0846300-01)	AT2G29380	HAI3 HAI3
TraesCS3A02G146300	up	Os01g0221400	Conserved hypothetical protein. (Os01t0221400-00)	AT5G41761	Putative uncharacterized protein
TraesCS5B02G046700	up	Os02g0493050	Ankyrin repeat domain containing protein. (Os02t0493050-00)	AT3G04710	TPR10 Ankyrin repeat family protein
TraesCS6D02G287900	up	Os09g0246700	Similar to OSIGBa0093K19.10 protein. (Os09t0246700-01)	NA	NA
TraesCS2D02G170200	up	Os07g0622700	Alpha/beta hydrolase fold-1 domain containing protein. (Os07t0622700-01)	AT5G09430	Alpha/beta-Hydrolases superfamily protein
TraesCS3B02G359400	up	Os11g0432900	Peptidase S10, serine carboxypeptidase family protein. (Os11t0432900-01)	AT1G33540	SCPL18 Serine carboxypeptidase-like 18
TraesCS3A02G345200	up	Os01g0823600	Conserved hypothetical protein. (Os01t0823600-01)	AT3G56290	Potassium transporter
TraesCS4A02G094300	up	Os03g0268600	Similar to Protein phosphatase type 2C. (Os03t0268600-01)	AT1G07430	AIP1 Protein phosphatase 2C 3
TraesCS3B02G123700	up	Os01g0194600	Thioredoxin fold domain containing protein. (Os01t0194600-02)	AT5G11930	GRXC10 Glutaredoxin-C10
TraesCS7A02G272700	up	NA	NA	NA	NA
TraesCS5D02G426500	up	Os03g0782200	Hypothetical protein. (Os03t0782200-01)	AT5G09530	PELPK1 PRP10
TraesCS2B02G590100	up	Os11g0555300	Similar to Rp1-like protein. (Os11t0555300-00)	NA	NA
TraesCS6A02G307300	up	Os02g0745100	Aquaporin NIP III subfamily protein, Aquaporin, Silicon influx transporter, Arsenic species (As) uptake, Arsenite efflux, Selenite (Se) uptake, Water transport (Os02t0745100-01)	AT5G37820	NA
TraesCS5A02G209200	up	Os03g0582200	SCAMP family protein. (Os03t0582200-01)	AT1G61250	SCAMP3 Secretory carrier-associated membrane protein 3
TraesCS1B02G149900	up	Os10g0431900	Serine/threonine protein kinase-related domain containing protein. (Os10t0431900-01)	AT5G56460	PBL16 Probable serine/threonine-protein kinase PBL16
TraesCS4B02G003300	up	Os08g0560000	Similar to gibberellin 20 oxidase 2. (Os08t0560000-01)	AT2G36690	2-oxoglutarate (2OG) and Fe(II)-dependent oxygenase superfamily protein
TraesCS7B02G140000	up	Os06g0635200	Protein of unknown function DUF3537 domain containing protein. (Os06t0635200-01)	AT2G21080	At2g21080
TraesCS5D02G075300	up	Os12g0592900	Conserved hypothetical protein. (Os12t0592900-02)	NA	NA
TraesCS1D02G375700	up	Os05g0548900	Similar to Phosphoethanolamine methyltransferase. (Os05t0548900-01)	AT3G18000	NMT1 XPL1
TraesCS3B02G356500	up	Os01g0794400	Thioredoxin domain 2 containing protein. (Os01t0794400-01)	AT1G60420	Probable nucleoredoxin 1
TraesCS3B02G228100	up	NA	NA	NA	NA
TraesCS5A02G250400	up	Os09g0474000	bZIP transcription factor, bZIP-1 domain containing protein. (Os09t0474000-01)	AT3G30530	ATBZIP42 BZIP42
TraesCS6A02G135600	up	Os10g0469300	Leucine-rich repeat, N-terminal domain containing protein. (Os10t0469300-00)	AT5G46330	FLS2 Leucine-rich repeat receptor-like protein kinase (Fragment)
TraesCS5A02G198800	up	Os09g0378700	Similar to ubiquitin-protein ligase. (Os09t0378700-00)	AT1G60190	PUB19 U-box domain-containing protein 19
TraesCS5B02G294500	up	Os09g0511600	Glycoside hydrolase, family 1 protein. (Os09t0511600-01)	AT1G02850	BGLU11 Beta-glucosidase 11
TraesCS3A02G329700	up	Os01g0800500	Purple acid phosphatase, N-terminal domain containing protein. (Os01t0800500-01)	AT5G50400	PAP27 Probable inactive purple acid phosphatase 27
TraesCS1B02G229000	up	Os03g0141200	Similar to Beta-amylase PCT-BMYI (EC 3.2.1.2). (Os03t0141200-01)	AT4G17090	BAM3 Beta-amylase 3, chloroplastic
TraesCS3B02G266000	up	Os01g0655500	Protein kinase, core domain containing protein. (Os01t0655500-01)	AT5G53450	PAP14 Probable plastid-lipid-associated protein 14, chloroplastic
TraesCS3A02G491100	up	Os02g0721700	Similar to Gpi-anchored protein (Fragment). (Os02t0721700-01)	AT5G56170	LLG1 LLG1
TraesCS5D02G386700	up	Os03g0638900	Cyclin-like F-box domain containing protein. (Os03t0638900-01)	AT3G48880	F-box/LRR-repeat protein At3g48880
TraesCS5D02G074300	up	Os11g0498600	Similar to HVA22 protein. (Os11t0498600-01)	AT5G50720	HVA22E HVA22-like protein
TraesCS6D02G286400	up	Os02g0745100	Aquaporin NIP III subfamily protein, Aquaporin, Silicon influx transporter, Arsenic species (As) uptake, Arsenite efflux, Selenite (Se) uptake, Water transport (Os02t0745100-01)	AT5G37820	NA
TraesCS6A02G318700	up	Os02g0754600	Conserved hypothetical protein. (Os02t0754600-01)	AT5G64230	unknown protein
TraesCS1D02G303100	up	Os05g0484800	Protein of unknown function DUF567 family protein. (Os05t0484800-01)	AT2G38640	Protein LURP-one-related 8
TraesCS4A02G023600	up	Os07g0162500	Alpha/beta hydrolase fold-3 domain containing protein. (Os07t0162500-02)	AT5G06570	alpha/beta-Hydrolases superfamily protein
TraesCS6D02G197600	up	Os08g0327700	Late embryogenesis abundant (LEA) group 1 family protein. (Os08t0327700-01)	NA	NA
TraesCS2A02G220500	up	Os01g0607900	Serine/threonine protein kinase-related domain containing protein. (Os01t0607900-01)	AT1G68400	Probable leucine-rich repeat receptor-like protein kinase At1g68400
TraesCS6B02G258900	up	Os02g0629000	Protein of unknown function DUF584 family protein. (Os02t0629000-01)	AT5G03230	Arabidopsis thaliana genomic DNA, chromosome 5, P1 clone:MOK16
TraesCS2D02G396800	up	Os04g0572800	Similar to OSIGBa0147H17.4 protein. (Os04t0572800-00)	AT4G25433	At4g25433
TraesCS3D02G355900	up	Os01g0846300	Similar to Protein phosphatase 2C. (Os01t0846300-01)	AT1G07430	AIP1 Protein phosphatase 2C 3
TraesCS3D02G310300	up	Os05g0508400	Mannose-binding lectin domain containing protein. (Os05t0508400-01)	AT1G19715	JAL3 Jacalin-related lectin 3
TraesCS5D02G062200	up	Os12g0608900	Protein of unknown function DUF26 domain containing protein. (Os12t0608900-00)	AT5G10530	LECRK91 L-type lectin-domain containing receptor kinase IX.1
TraesCS4A02G218400	up	Os10g0545200	Similar to 4,4-dimethyl-sterol C4-methyl-oxidase (Fragment). (Os10t0545200-01)	AT4G22756	SMO1-2 Methylsterol monooxygenase 1-2
TraesCS2B02G046000	up	Os05g0414300	NB-ARC domain containing protein. (Os05t0414300-01)	AT3G14460	Putative disease resistance protein At3g14460
TraesCS4D02G283600	up	Os04g0417000	Similar to Aluminum-activated malate transporter. (Os04t0417000-01)	AT2G27240	ALMT7 Aluminum-activated malate transporter 7
TraesCS3A02G400400	up	Os01g0893400	Zinc finger, TAZ-type domain containing protein. (Os01t0893400-01)	AT5G67480	BT4 BTB and TAZ domain protein 4
TraesCS4D02G280400	up	Os03g0165900	Tetratricopeptide-like helical domain containing protein. (Os03t0165900-01)	AT1G04770	Protein SULFUR DEFICIENCY-INDUCED 2
TraesCS3B02G260400	up	Os01g0642200	Conserved hypothetical protein. (Os01t0642200-01)	NA	NA
TraesCS4B02G139100	up	Os01g0634500	Similar to Laccase-2. (Os01t0634500-00)	AT2G38080	IRX12 Laccase-4
TraesCS3D02G155200	up	Os01g0221400	Conserved hypothetical protein. (Os01t0221400-00)	AT5G41761	Putative uncharacterized protein
TraesCS3B02G099900	up	Os04g0573900	Similar to cDNA clone:001-036-C03, full insert sequence. (Os04t0573900-01)	AT2G45510	CYP704A2 At2g45510
TraesCS5B02G109300	up	Os12g0486600	Similar to J013164K19, full insert sequence (Fragment). (Os12t0486600-00)	AT5G04870	CPK1 CPK1
TraesCS4A02G078300	up	Os03g0228200	Conserved hypothetical protein. (Os03t0228200-01)	AT1G19400	Erythronate-4-phosphate dehydrogenase family protein
TraesCS7D02G199900	up	Os06g0246500	Similar to Pyruvate dehydrogenase E1 alpha subunit (EC 1.2.4.1). (Os06t0246500-01)	AT1G24180	IAR4 Pyruvate dehydrogenase E1 component subunit alpha-2, mitochondrial
TraesCS6B02G298700	up	Os02g0703900	Similar to Nodulin-like protein. (Os02t0703900-01)	AT5G45370	WAT1-related protein At5g45370
TraesCS3B02G158700	up	Os01g0200700	Similar to Metallothionein-like protein type 3 (MT-3) (MWMT3). (Os01t0200700-01)	AT3G15353	MT3 Metallothionein-like protein 3
TraesCS5A02G377000	up	Os03g0638200	Similar to Major facilitator superfamily protein, expressed. (Os03t0638200-01)	AT3G13050	OCT7 Organic cation/carnitine transporter 7
TraesCS6A02G253100	up	Os02g0668900	Similar to H0211B05.3 protein. (Os02t0668900-00)	AT1G29660	GDSL esterase/lipase At1g29660
TraesCS2D02G423200	up	Os04g0180400	Similar to Cytochrome P450 99A2. (Os04t0180400-01)	AT3G26310	CYP71B35 Putative cytochrome P450
TraesCS1B02G356200	up	Os08g0398300	ABC transporter-like domain containing protein. (Os08t0398300-01)	AT3G47780	ABCA7 ABC transporter A family member 7
TraesCS1A02G415100	up	Os05g0576700	Oleosin family protein. (Os05t0576700-01)	AT3G18570	Oleosin family protein
TraesCS4B02G062900	up	Os11g0637200	Similar to Sorbitol transporter. (Os11t0637200-01)	AT3G18830	PLT5 PMT5
TraesCS7B02G164000	up	Os08g0539400	Similar to Resistance protein T10rga2-1A. (Os08t0539400-01)	AT3G46530	RPP13 Disease resistance protein RPP13
TraesCS1A02G119000	up	Os05g0179100	DVL family protein. (Os05t0179100-01)	AT4G13395	DVL10 DVL10
TraesCS2A02G515300	up	Os01g0952800	IRO2 Achaete-scute transcription factor related domain containing protein. (Os01t0952800-01)	AT3G56970	ORG2 Transcription factor ORG2
TraesCS6A02G250100	up	Os04g0551600	Zinc finger, FYVE/PHD-type domain containing protein. (Os04t0551600-01)	AT1G02070	At1g02070
TraesCS3A02G471700	up	Os01g0937100	Similar to Xylanase inhibitor precursor (Xylanase inhibitor TAXI-I). (Os01t0937100-01)	AT1G03230	Eukaryotic aspartyl protease family protein
TraesCS3D02G497900	up	Os02g0721700	Similar to Gpi-anchored protein (Fragment). (Os02t0721700-01)	AT5G56170	LLG1 LLG1
TraesCS5B02G294400	up	Os09g0511600	Glycoside hydrolase, family 1 protein. (Os09t0511600-01)	AT1G02850	BGLU11 Beta-glucosidase 11
TraesCS3B02G257800	up	Os01g0633400	Cystathionine beta-synthase, core domain containing protein. (Os01t0633400-01)	AT3G48530	KING1 SNF1-related protein kinase regulatory subunit gamma-1
TraesCS3D02G107400	up	Os01g0194600	Thioredoxin fold domain containing protein. (Os01t0194600-02)	AT5G11930	GRXC10 Glutaredoxin-C10
TraesCS6A02G058400	up	Os08g0508000	Cytochrome P450 family protein. (Os08t0508000-01)	AT2G45550	CYP76C4 Cytochrome P450 76C4
TraesCS1B02G352000	up	Os05g0519300	Protein of unknown function DUF506, plant family protein. (Os05t0519300-01)	AT4G32480	AT4g32480/F8B4_180
TraesCS5A02G268200	up	Os09g0491788	NAD(P)-binding domain containing protein. (Os09t0491788-01)	AT2G33590	CRL1
TraesCS5A02G140400	up	NA	NA	NA	NA
TraesCS3D02G314400	up	Os01g0781700	Similar to Blast resistance protein Pi37. (Os01t0781700-00)	AT3G14460	Putative disease resistance protein At3g14460
TraesCS5B02G197400	up	Os09g0378700	Similar to ubiquitin-protein ligase. (Os09t0378700-00)	AT1G60190	PUB19 U-box domain-containing protein 19
TraesCS2D02G372000	up	Os04g0526300	Sulfotransferase family protein. (Os04t0526300-00)	AT5G07010	SOT15 Sulfotransferase
TraesCS5B02G252600	up	Os08g0492500	Zinc finger, RING/FYVE/PHD-type domain containing protein. (Os08t0492500-01)	AT2G04240	XERICO Probable E3 ubiquitin-protein ligase XERICO
TraesCS1B02G020900	up	Os01g0547000	Similar to LRR19. (Os01t0547000-01)	AT3G07040	RPM1 Disease resistance protein RPM1
TraesCS2A02G173000	up	Os06g0286146	Similar to Embryogenesis transmembrane protein. (Os06t0286146-00)	AT5G54700	Ankyrin repeat family protein
TraesCS4A02G096400	up	Os03g0273200	Similar to Laccase (EC 1.10.3.2). (Os03t0273200-01)	AT5G60020	LAC17 Laccase-17
TraesCS4D02G314400	up	Os03g0125100	Beta-carotene hydroxylase, Drought and oxidative stress resistance (Os03t0125100-01)	AT4G25700	BETA-OHASE 1 Beta-carotene 3-hydroxylase 1, chloroplastic
TraesCS2A02G544700	up	Os11g0704100	Similar to NB-ARC domain containing protein. (Os11t0704100-00)	NA	NA
TraesCS5A02G408000	up	Os07g0634600	Similar to Pectin acetylesterase (Fragment). (Os07t0634600-01)	AT5G23870	PAE9 Pectin acetylesterase 9
TraesCS1A02G157900	up	Os04g0520700	Protein of unknown function DUF584 family protein. (Os04t0520700-01)	AT5G03230	Arabidopsis thaliana genomic DNA, chromosome 5, P1 clone:MOK16
TraesCS2B02G160100	up	Os07g0668700	Lipase, class 3 family protein. (Os07t0668700-01)	AT5G18640	alpha/beta-Hydrolases superfamily protein
TraesCS6B02G187400	up	Os03g0307300	Nicotianamine synthase 1 (EC 2.5.1.43) (S-adenosyl-L-methionine:S- adenosyl-L-methionine:S-adenosyl-methionine 3-amino-3- carboxypropyltransferase 1) (OsNAS1). (Os03t0307300-01)	AT1G56430	NAS4 Probable nicotianamine synthase 4
TraesCS2D02G557300	up	Os04g0675400	Similar to Chaperone protein dnaJ. (Os04t0675400-01)	AT5G23240	DJC76 Chaperone protein dnaJ C76, chloroplastic
TraesCS2D02G101000	up	Os07g0684000	Ricin B-related lectin domain containing protein. (Os07t0684000-01)	AT2G39050	EULS3 Ricin B-like lectin EULS3
TraesCS6D02G217800	up	Os02g0638650	Pathogenesis-related transcriptional factor and ERF domain containing protein. (Os02t0638650-01)	AT2G20880	ERF053 Ethylene-responsive transcription factor ERF053
TraesCS7A02G355900	up	Os06g0554600	Conserved hypothetical protein. (Os06t0554600-00)	AT1G52140	Avr9/Cf-9 rapidly elicited protein
TraesCS7A02G350500	up	Os10g0430200	Similar to Sinapyl alcohol dehydrogenase. (Os10t0430200-01)	AT4G39330	CAD9 Probable cinnamyl alcohol dehydrogenase 9
TraesCS5B02G103800	up	Os02g0100600	Harpin-induced 1 domain containing protein. (Os02t0100600-01)	AT5G53730	NHL26 NHL26
TraesCS3B02G193000	up	Os01g0175000	Similar to Biostress-resistance-related protein (Fragment). (Os01t0175000-01)	AT1G52700	Alpha/beta-Hydrolases superfamily protein
TraesCS3B02G464500	up	Os07g0116800	Hypothetical conserved gene. (Os07t0116800-00)	AT3G14460	Putative disease resistance protein At3g14460
TraesCS5D02G190700	up	Os09g0334500	WRKY transcription factor, Tolerance to phosphate starvation, Regulator of Fe starvation and cold stress (Os09t0334500-01)	AT4G23810	WRKY53 Probable WRKY transcription factor 53
TraesCS6A02G222200	up	Os02g0629000	Protein of unknown function DUF584 family protein. (Os02t0629000-01)	AT5G03230	Arabidopsis thaliana genomic DNA, chromosome 5, P1 clone:MOK16
TraesCS3D02G237800	up	Os01g0655500	Protein kinase, core domain containing protein. (Os01t0655500-01)	AT5G53450	PAP14 Probable plastid-lipid-associated protein 14, chloroplastic
TraesCS3A02G452300	up	Os01g0933500	Similar to FLP1. (Os01t0933500-00)	AT5G24860	FPF1 flowering promoting factor 1
TraesCS3D02G162500	up	Os05g0228000	Purine and other phosphorylases, family 1 protein. (Os05t0228000-01)	AT4G28940	Phosphorylase superfamily protein
TraesCS5A02G491900	up	Os03g0126900	Conserved hypothetical protein. (Os03t0126900-01)	NA	NA
TraesCS1B02G397900	up	Os10g0467100	Conserved hypothetical protein. (Os10t0467100-00)	NA	NA
TraesCS6A02G240700	up	Os02g0649800	Similar to Cytochrome B5 homolog (Fragment). (Os02t0649800-01)	AT5G53560	CYTB5-E CB5-E
TraesCS7A02G251100	up	Os02g0566400	Similar to OSIGBa0152K17.7 protein. (Os02t0566400-01)	AT2G21080	At2g21080
TraesCS2A02G365000	up	Os04g0509600	Ammonium transporter, Ammonium uptake, Ammonium transport (Os04t0509600-01)	AT4G13510	AMT1-1 Ammonium transporter
TraesCS5A02G506900	up	Os11g0524900	Similar to Jacalin-like lectin domain containing protein, expressed. (Os11t0524900-00)	AT1G57570	JAL14 Jacalin-related lectin 14
TraesCS5A02G174700	up	Os09g0287000	Similar to Ethylene-responsive transcription factor 5 (Ethylene-responsive element binding factor 5) (EREBP-5) (AtERF5). (Os09t0287000-01)	AT1G72360	HRE1 Integrase-type DNA-binding superfamily protein
TraesCS1D02G256700	up	Os05g0410500	TGF-beta receptor, type I/II extracellular region family protein. (Os05t0410500-01)	AT1G68570	NPF3.1 Protein NRT1/ PTR FAMILY 3.1
TraesCS2B02G121400	up	Os07g0554200	F-box domain, Skp2-like domain containing protein. (Os07t0554200-00)	NA	NA
TraesCS6D02G392500	up	Os04g0531500	Concanavalin A-like lectin/glucanase domain containing protein. (Os04t0531500-01)	AT4G02410	LECRK43 L-type lectin-domain containing receptor kinase IV.3
TraesCS5D02G279500	up	Os09g0502600	Similar to OSIGBa0158F13.3 protein. (Os09t0502600-00)	NA	NA
TraesCS5D02G032189	up	Os10g0370100	NB-ARC domain containing protein. (Os10t0370100-01)	AT1G58807	RDL5 Probable disease resistance protein RF45
TraesCS5D02G042600	up	Os01g0644200	Similar to Little protein 1. (Os01t0644200-01)	AT3G03341	Cold-regulated protein
TraesCS4D02G317400	up	NA	NA	NA	NA
TraesCS6D02G349500	up	Os02g0799700	Similar to serine-rich protein. (Os02t0799700-01)	AT5G25280	AT5g25280/F18G18_20
TraesCS2A02G266900	up	Os07g0123900	Similar to cold shock protein-1. (Os07t0123900-01)	AT4G21620	AT4g21620/F17L22_80
TraesCS7B02G156500	up	Os08g0529300	Hypothetical conserved gene. (Os08t0529300-00)	AT3G26010	F-box protein At3g26010
TraesCS5D02G387000	up	Os03g0638200	Similar to Major facilitator superfamily protein, expressed. (Os03t0638200-01)	AT3G13050	OCT7 Organic cation/carnitine transporter 7
TraesCS2B02G575800	up	Os09g0311600	Similar to NBS-LRR type resistance protein (Fragment). (Os09t0311600-01)	AT4G26090	RPS2 Disease resistance protein RPS2
TraesCS7B02G191400	up	Os06g0318600	Peptidase S41 domain containing protein. (Os06t0318600-01)	AT3G57680	CTPA3 Carboxyl-terminal-processing peptidase 3, chloroplastic
TraesCS3B02G003300	up	Os01g0108400	Helix-loop-helix DNA-binding domain containing protein. (Os01t0108400-00)	AT4G20970	BHLH162 Transcription factor bHLH162
TraesCS2D02G069100	up	Os01g0697100	UDP-glucuronosyl/UDP-glucosyltransferase family protein. (Os01t0697100-01)	AT3G16520	UGT88A1 UDP-glycosyltransferase 88A1
TraesCS4A02G308600	up	Os03g0248200	Similar to Cytochrome P450 family protein, expressed. (Os03t0248200-01)	AT2G45550	CYP76C4 Cytochrome P450 76C4
TraesCS3B02G378800	up	Os03g0359700	Mo25-like domain containing protein. (Os03t0359700-01)	AT5G18940	At5g18940
TraesCS3A02G057000	up	Os01g0142800	Putative peptide transporter, Long-distance translocation of dimethylarsinate to rice grain (Os01t0142800-01)	AT5G01180	NPF8.2 Protein NRT1/ PTR FAMILY 8.2
TraesCS6B02G425200	up	Os03g0307200	Nicotianamine synthase 2, Nicotianamine biosynthesis (Os03t0307200-01)	AT1G56430	NAS4 Probable nicotianamine synthase 4
TraesCS5A02G376900	up	Os03g0638200	Similar to Major facilitator superfamily protein, expressed. (Os03t0638200-01)	AT3G13050	OCT7 Organic cation/carnitine transporter 7
TraesCS1D02G142000	up	Os10g0456600	ADP-ribosylation factor domain containing protein. (Os10t0456600-01)	AT5G03530	RABC2A RABC2A
TraesCS2B02G212600	up	Os07g0588300	Hypothetical conserved gene. (Os07t0588300-00)	AT1G08760	At1g08760
TraesCS1B02G009200	up	Os10g0468500	Serine/threonine protein kinase-related domain containing protein. (Os10t0468500-01)	AT4G08850	MIK2 MDIS1-interacting receptor like kinase 2
TraesCS2A02G588300	up	Os09g0255000	Similar to Cell wall invertase (EC 3.2.1.26). (Os09t0255000-01)	AT1G55120	CWINV3 Beta-fructofuranosidase, insoluble isoenzyme CWINV3
TraesCS4B02G220200	up	Os03g0255500	Similar to Phosphoenolpyruvate carboxykinase 4 (EC 4.1.1.49) (Fragment). (Os03t0255500-01)	AT4G37870	PCKA Phosphoenolpyruvate carboxykinase (ATP)-like protein
TraesCS4A02G224700	up	Os11g0232100	Protein kinase, core domain containing protein. (Os11t0232100-01)	AT1G72180	CEPR2 Receptor protein-tyrosine kinase CEPR2
TraesCS3D02G323100	up	Os01g0800500	Purple acid phosphatase, N-terminal domain containing protein. (Os01t0800500-01)	AT5G50400	PAP27 Probable inactive purple acid phosphatase 27
TraesCS2B02G318600	up	Os04g0430200	PLC-like phosphodiesterase, TIM beta/alpha-barrel domain domain containing protein. (Os04t0430200-01)	AT1G49740	F14J22.5 protein
TraesCS3D02G109100	up	Os01g0192300	Similar to I-box binding factor (Fragment). (Os01t0192300-01)	AT5G47390	KUA1 Transcription factor KUA1
TraesCS6D02G277700	up	Os07g0162600	Alpha/beta hydrolase fold-3 domain containing protein. (Os07t0162600-02)	AT5G06570	alpha/beta-Hydrolases superfamily protein
TraesCS4A02G447900	up	Os06g0286500	Similar to NBS-LRR disease resistance protein homologue. (Os06t0286500-01)	AT3G07040	RPM1 Disease resistance protein RPM1
TraesCS5B02G232700	up	Os09g0451400	ACC oxidase, Ethylene biosynthesis (Os09t0451400-01)	AT1G05010	ACO4 1-aminocyclopropane-1-carboxylate oxidase 4
TraesCS1D02G249800	up	Os08g0240000	Similar to STF-1 (Fragment). (Os08t0240000-02)	AT5G43690	SOT1 Cytosolic sulfotransferase 1
TraesCS2B02G229900	up	Os07g0564800	Protein of unknown function DUF707 family protein. (Os07t0564800-01)	AT1G11170	At1g11170/T28P6_16
TraesCS7D02G061400	up	Os06g0130800	Winged helix repressor DNA-binding domain containing protein. (Os06t0130800-01)	AT2G18050	HIS1-3 HIS1-3
TraesCS2D02G511500	up	Os11g0553500	Protein kinase, catalytic domain domain containing protein. (Os11t0553500-00)	AT3G17840	RLK902 Probable inactive receptor kinase RLK902
TraesCS2A02G393800	up	Os02g0684400	Similar to OXS3 (OXIDATIVE STRESS 3). (Os02t0684400-01)	AT5G56550	OXS3 Emb
TraesCS6B02G266600	up	Os02g0681200	Zinc finger, RING/FYVE/PHD-type domain containing protein. (Os02t0681200-01)	AT3G61460	BRH1 BRH1 RING finger protein
TraesCS4A02G313100	up	Os11g0565920	Leucine-rich repeat domain containing protein. (Os11t0565920-00)	AT2G34930	Disease resistance family protein / LRR family protein
TraesCS3A02G455000	up	Os11g0492800	Similar to Esterase PIR7A. (Os11t0492800-00)	AT2G23560	MES7 MES7
TraesCS5B02G037900	up	Os12g0614600	Serine/threonine protein kinase domain containing protein. (Os12t0614600-01)	AT2G34650	PID PID
TraesCS5B02G003700	up	Os12g0431100	ATPase, AAA-type, core domain containing protein. (Os12t0431100-01)	AT5G40010	AATP1 AAA-ATPase ASD, mitochondrial
TraesCS7D02G153100	up	Os02g0102300	Arsenate reductase, Sulfurtransferase/rhodanese-like protein, Regulation of arsenic accumulation (Os02t0102300-01)	AT5G66170	STR18 Sulfurtransferase 18
TraesCS7D02G251000	up	Os06g0635200	Protein of unknown function DUF3537 domain containing protein. (Os06t0635200-01)	AT2G21080	At2g21080
TraesCS5D02G244000	up	Os09g0455300	Similar to INDEHISCENT protein. (Os09t0455300-01)	AT5G67060	HEC1 HEC1
TraesCS1D02G131900	up	Os05g0252100	Protein of unknown function DUF620 family protein. (Os05t0252100-01)	AT5G05840	Emb
TraesCS3D02G141100	up	Os01g0200700	Similar to Metallothionein-like protein type 3 (MT-3) (MWMT3). (Os01t0200700-01)	AT3G15353	MT3 Metallothionein-like protein 3
TraesCS5B02G362500	up	Os09g0558100	Similar to Low-temperature induced protein lt101.2. (Os09t0558100-01)	AT4G30650	UPF0057 membrane protein At4g30650
TraesCS5A02G211400	up	NA	NA	NA	NA
TraesCS4A02G035400	up	Os03g0191900	Pathogenesis-related transcriptional factor and ERF domain containing protein. (Os03t0191900-01)	AT1G78080	RAP2-4 Ethylene-responsive transcription factor RAP2-4
TraesCS3D02G322700	up	Os11g0432900	Peptidase S10, serine carboxypeptidase family protein. (Os11t0432900-01)	AT1G33540	SCPL18 Serine carboxypeptidase-like 18
TraesCS4B02G268100	up	Os03g0191900	Pathogenesis-related transcriptional factor and ERF domain containing protein. (Os03t0191900-01)	AT4G39780	ERF060 Ethylene-responsive transcription factor ERF060
TraesCS1A02G349900	up	Os05g0529700	Similar to electron transporter/ heat shock protein binding protein. (Os05t0529700-01)	AT2G42750	At2g42750/F7D19.25
TraesCS2A02G130200	up	Os07g0659400	Similar to rhythmically expressed protein. (Os07t0659400-00)	AT2G41250	Haloacid dehalogenase-like hydrolase (HAD) superfamily protein
TraesCS7A02G432200	up	Os02g0572600	Protein kinase PKN/PRK1, effector domain containing protein. (Os02t0572600-01)	AT4G40020	Myosin heavy chain-related protein
TraesCS6D02G016100	up	Os11g0564900	Leucine-rich repeat domain containing protein. (Os11t0564900-00)	AT2G34930	Disease resistance family protein / LRR family protein
TraesCS7A02G195300	up	NA	NA	NA	NA
TraesCS6B02G275300	up	Os02g0658200	Zinc finger, PHD-type domain containing protein. (Os02t0658200-01)	AT1G02070	At1g02070
TraesCS1D02G337300	up	Os05g0515200	Cytochrome P450 family protein. (Os05t0515200-01)	AT3G48280	CYP71A25 Cytochrome P450 71A25
TraesCS4B02G386100	up	Os09g0458000	Protein of unknown function DUF827, plant family protein. (Os09t0458000-00)	AT2G26570	WEB1 Protein WEAK CHLOROPLAST MOVEMENT UNDER BLUE LIGHT 1
TraesCS5D02G302600	up	Os09g0511600	Glycoside hydrolase, family 1 protein. (Os09t0511600-01)	AT1G02850	BGLU11 Beta-glucosidase 11
TraesCS2B02G383600	up	Os04g0509600	Ammonium transporter, Ammonium uptake, Ammonium transport (Os04t0509600-01)	AT4G13510	AMT1-1 Ammonium transporter
TraesCS2B02G541500	up	Os04g0649600	Conserved hypothetical protein. (Os04t0649600-01)	NA	NA
TraesCS6A02G108100	up	Os06g0704200	Conserved hypothetical protein. (Os06t0704200-01)	AT1G78995	At1g78995
TraesCS2A02G556100	up	Os04g0675400	Similar to Chaperone protein dnaJ. (Os04t0675400-01)	AT5G23240	DJC76 Chaperone protein dnaJ C76, chloroplastic
TraesCS1A02G291100	up	Os02g0306401	Similar to Nicotianamine aminotransferase A. (Os02t0306401-00)	AT5G53970	Probable aminotransferase TAT2
TraesCS6B02G117300	up	Os02g0129800	Conserved hypothetical protein. (Os02t0129800-01)	AT5G24660	LSU2 Protein RESPONSE TO LOW SULFUR 2
TraesCS1A02G212700	up	Os10g0556200	Hypothetical conserved gene. (Os10t0556200-01)	AT4G00050	UNE10 Transcription factor UNE10
TraesCS4D02G364500	up	Os07g0261200	CCT(CONSTANS, CONSTANS-LIKE, and TIMING OF CHLOROPHYLL A/B BINDING1) domain protein, Heading date, Long-day repression, Regulator of growth, development, and stress-response (Os07t0261200-01)	AT5G57660	COL5 Zinc finger protein CONSTANS-LIKE 5
TraesCS2D02G362900	up	Os04g0509600	Ammonium transporter, Ammonium uptake, Ammonium transport (Os04t0509600-01)	AT4G13510	AMT1-1 Ammonium transporter
TraesCS3A02G107000	up	Os01g0192300	Similar to I-box binding factor (Fragment). (Os01t0192300-01)	AT5G56840	At5g56840
TraesCS2D02G331400	up	Os04g0470150	Hypothetical conserved gene. (Os04t0470150-00)	NA	NA
TraesCS3D02G115800	up	Os01g0183850	Conserved hypothetical protein. (Os01t0183850-00)	NA	NA
TraesCS5D02G234200	up	Os09g0416200	Similar to Glucose transporter (Fragment). (Os09t0416200-01)	AT4G02050	STP7 Sugar transport protein 7
TraesCS4B02G364100	up	Os05g0190500	Similar to Acid phosphatase. (Os05t0190500-02)	AT4G29260	Acid phosphatase-like protein
TraesCS2D02G563900	up	Os03g0138200	Cytochrome P450 family protein. (Os03t0138200-01)	AT4G39490	CYP96A10 CYP96A10
TraesCS3A02G452100	up	Os01g0933200	Heavy metal transport/detoxification protein domain containing protein. (Os01t0933200-00)	AT5G27690	HIPP36 Heavy metal-associated isoprenylated plant protein 36
TraesCS4D02G061100	up	Os03g0731100	Photosystem I reaction centre subunit N family protein. (Os03t0731100-01)	AT1G49975	At1g49975
TraesCS6D02G241200	up	Os02g0684400	Similar to OXS3 (OXIDATIVE STRESS 3). (Os02t0684400-01)	AT5G56550	OXS3 Emb
TraesCS3A02G231100	up	Os01g0642200	Conserved hypothetical protein. (Os01t0642200-01)	NA	NA
TraesCS7A02G529200	up	Os06g0716100	Similar to Chaperone protein dnaJ. (Os06t0716100-01)	AT4G36040	ATJ11 At4g36040
TraesCS2D02G391700	up	Os02g0684400	Similar to OXS3 (OXIDATIVE STRESS 3). (Os02t0684400-01)	AT5G56550	OXS3 Emb
TraesCS5B02G057200	up	Os12g0595800	Similar to cDNA clone:J023098M23, full insert sequence. (Os12t0595800-01)	AT2G23450	WAKL14 Wall-associated receptor kinase-like 14
TraesCS2D02G456900	up	Os04g0583900	Similar to LHY protein. (Os04t0583900-01)	AT1G18330	RVE7 Protein REVEILLE 7
TraesCS3D02G332400	up	Os01g0815100	Hypothetical conserved gene. (Os01t0815100-00)	AT3G01170	At3g01170
TraesCS4D02G118500	up	Os12g0113500	Similar to CBL-interacting protein kinase 14. (Os12t0113500-01)	AT5G58380	CIPK10 CBL-interacting serine/threonine-protein kinase 10
TraesCS2A02G002700	up	Os10g0122500	Hypothetical conserved gene. (Os10t0122500-00)	AT3G62160	At3g62160
TraesCS1D02G352600	up	Os05g0529700	Similar to electron transporter/ heat shock protein binding protein. (Os05t0529700-01)	AT2G42750	At2g42750/F7D19.25
TraesCS4A02G063900	up	Os03g0223100	Cytochrome P450 family protein. (Os03t0223100-02)	AT3G56630	CYP94D2 CYP94D2
TraesCS6D02G249700	up	Os02g0694100	Cyclin-like F-box domain containing protein. (Os02t0694100-01)	AT1G06630	F-box/RNI-like superfamily protein
TraesCS1D02G263800	up	Os01g0884300	No apical meristem (NAM) protein domain containing protein. (Os01t0884300-01)	AT1G01720	NAC002 ATAF1
TraesCS2D02G517000	up	Os01g0952800	IRO2 Achaete-scute transcription factor related domain containing protein. (Os01t0952800-01)	AT3G56970	ORG2 Transcription factor ORG2
TraesCS3A02G184700	up	Os01g0268100	Similar to Major facilitator superfamily antiporter. (Os01t0268100-01)	AT3G43790	ZIFL2 Probable peptide/nitrate transporter At3g43790
TraesCS4D02G347800	up	Os07g0671000	Similar to FPF1. (Os07t0671000-00)	AT5G24860	FPF1 flowering promoting factor 1
TraesCS2B02G000100	up	Os10g0122500	Hypothetical conserved gene. (Os10t0122500-00)	AT3G62160	At3g62160
TraesCS3A02G321000	up	Os05g0508400	Mannose-binding lectin domain containing protein. (Os05t0508400-01)	AT1G19715	JAL3 Jacalin-related lectin 3
TraesCS1A02G007800	up	Os05g0103300	Similar to AT.I.24-5 protein (Fragment). (Os05t0103300-01)	AT3G48660	Putative uncharacterized protein T8P19.170
TraesCS3D02G243000	up	Os01g0751600	Class III lipase, Regulation of tillering, plant height, and spikelet fertility (Os01t0751600-01)	AT5G50890	Alpha/beta-Hydrolases superfamily protein
TraesCS4D02G352000	up	Os10g0389500	Conserved hypothetical protein. (Os10t0389500-01)	NA	NA
TraesCS6D02G297900	up	Os02g0754600	Conserved hypothetical protein. (Os02t0754600-01)	AT5G64230	unknown protein
TraesCS3D02G103900	up	Os10g0419600	Chlorophyllase family protein. (Os10t0419600-00)	AT5G43860	CLH2 Chlorophyllase-2, chloroplastic
TraesCS7A02G427300	up	Os06g0696600	Similar to Xyloglucan endo-transglycosylase homolog. (Os06t0696600-01)	AT5G57560	XTH22 Xyloglucan endotransglucosylase/hydrolase
TraesCS4A02G320400	up	Os02g0813350	Cyclin-like F-box domain containing protein. (Os02t0813350-01)	AT2G02360	PP2B10 F-box protein PP2-B10
TraesCS5D02G135400	up	Os11g0153500	Protein of unknown function DUF3049 domain containing protein. (Os11t0153500-01)	AT5G22390	FANTASTIC four-like protein (DUF3049)
TraesCS3B02G199600	up	Os01g0248500	Similar to Pathogen-related protein. (Os01t0248500-01)	AT1G78780	pathogenesis-related family protein
TraesCS4B02G091500	up	Os11g0232100	Protein kinase, core domain containing protein. (Os11t0232100-01)	AT1G72180	CEPR2 Receptor protein-tyrosine kinase CEPR2
TraesCS7A02G324800	up	Os08g0104900	Protein of unknown function DUF6, transmembrane domain containing protein. (Os08t0104900-01)	AT1G77610	UDP-GALT1 UDP-galactose transporter 1
TraesCS2D02G084400	up	Os03g0292100	Hypothetical conserved gene. (Os03t0292100-01)	AT2G30020	PP2C-type phosphatase AP2C1
TraesCS1B02G364200	up	Os05g0529700	Similar to electron transporter/ heat shock protein binding protein. (Os05t0529700-01)	AT2G42750	At2g42750/F7D19.25
TraesCS6B02G287700	up	Os02g0684400	Similar to OXS3 (OXIDATIVE STRESS 3). (Os02t0684400-01)	AT5G56550	OXS3 Emb
TraesCS3D02G430800	up	Os11g0598300	NB-ARC domain containing protein. (Os11t0598300-00)	AT3G50950	RPP13L4 Disease resistance RPP13-like protein 4
TraesCS3B02G317500	up	Os01g0727500	Protein of unknown function DUF584 family protein. (Os01t0727500-02)	AT4G18980	AtS40-3 AtS40-3
TraesCS4A02G172000	up	Os11g0683500	Hypothetical conserved gene. (Os11t0683500-01)	AT3G06510	SFR2 Glycosyl hydrolase superfamily protein
TraesCS7A02G368500	up	Os06g0590700	UDP-glucuronosyl/UDP-glucosyltransferase family protein. (Os06t0590700-01)	AT5G14860	Glycosyltransferase
TraesCS3A02G237400	up	Os01g0655500	Protein kinase, core domain containing protein. (Os01t0655500-01)	AT5G53450	PAP14 Probable plastid-lipid-associated protein 14, chloroplastic
TraesCS3D02G444600	up	Os01g0933200	Heavy metal transport/detoxification protein domain containing protein. (Os01t0933200-00)	AT5G27690	HIPP36 Heavy metal-associated isoprenylated plant protein 36
TraesCS2B02G478700	up	Os04g0583900	Similar to LHY protein. (Os04t0583900-01)	AT1G18330	RVE7 Protein REVEILLE 7
TraesCS4A02G027700	up	Os03g0161900	Similar to Isoform 2 of Heat stress transcription factor A-2d. (Os03t0161900-01)	AT3G22830	HSFA6B Heat stress transcription factor A-6b
TraesCS5A02G295100	up	Os09g0511600	Glycoside hydrolase, family 1 protein. (Os09t0511600-01)	AT1G02850	BGLU11 Beta-glucosidase 11
TraesCS1A02G377000	up	Os10g0466800	Conserved hypothetical protein. (Os10t0466800-01)	NA	NA
TraesCS5A02G185700	up	Os09g0334500	WRKY transcription factor, Tolerance to phosphate starvation, Regulator of Fe starvation and cold stress (Os09t0334500-01)	AT2G46400	WRKY46 Probable WRKY transcription factor 46
TraesCS7B02G312800	up	Os06g0705400	Hypothetical conserved gene. (Os06t0705400-01)	AT1G73780	Bifunctional inhibitor/lipid-transfer protein/seed storage 2S albumin superfamily protein
TraesCS3D02G276000	up	Os01g0742766	Hypothetical conserved gene. (Os01t0742766-01)	AT4G29130	HXK1 Phosphotransferase
TraesCS1D02G416200	up	Os08g0387700	NB-ARC domain containing protein. (Os08t0387700-01)	AT3G46530	RPP13 Disease resistance protein RPP13
TraesCS6B02G296400	up	Os02g0700400	Homodimeric diiron-carboxylate protein, Cyanide-resistant respiration in mitochondria, Reactive oxygen species (ROS) scavenging (Os02t0700400-01)	AT3G22370	AOX1A Ubiquinol oxidase 1a, mitochondrial
TraesCS6D02G144600	up	Os02g0174800	Protein of unknown function DUF581 family protein. (Os02t0174800-01)	AT1G19200	Protein of unknown function (DUF581)
TraesCS6D02G274900	up	Os02g0732600	Similar to Typical P-type R2R3 Myb protein (Fragment). (Os02t0732600-01)	AT1G66230	MYB20 Transcription factor MYB20
TraesCS2D02G277600	up	Os04g0373400	Similar to MATE efflux family protein, expressed. (Os04t0373400-01)	AT5G52450	DTX16 Protein DETOXIFICATION
TraesCS7D02G239500	up	Os08g0499000	Conserved hypothetical protein. (Os08t0499000-01)	NA	NA
TraesCS4B02G017300	up	Os03g0661600	Similar to Alpha-amylase/trypsin inhibitor (Antifungal protein). (Os03t0661600-01)	AT4G11650	OSM34 OSM34
TraesCS6B02G244900	up	Os08g0327700	Late embryogenesis abundant (LEA) group 1 family protein. (Os08t0327700-01)	NA	NA
TraesCS5B02G137400	up	Os11g0135000	Similar to Major facilitator superfamily antiporter. (Os11t0135000-01)	AT5G13750	ZIFL1 ZIFL1
TraesCS3A02G283800	up	Os01g0727500	Protein of unknown function DUF584 family protein. (Os01t0727500-02)	AT4G18980	AtS40-3 AtS40-3
TraesCS2B02G472800	up	Os04g0588700	ABC transporter-like domain containing protein. (Os04t0588700-01)	AT3G60160	ABCC9 ABC transporter C family member 9
TraesCS3A02G129800	up	Os10g0529800	Similar to Tau class GST protein 4. (Os10t0529800-00)	AT1G78370	GSTU20 Glutathione S-transferase U20
TraesCS7A02G272100	up	Os09g0538400	Similar to P-type R2R3 Myb protein (Fragment). (Os09t0538400-01)	AT4G38620	MYB4 Transcription repressor MYB4
TraesCS6D02G206000	up	Os02g0615500	Protein kinase, core domain containing protein. (Os02t0615500-01)	AT3G47570	Probable LRR receptor-like serine/threonine-protein kinase At3g47570
TraesCS5D02G368500	up	Os02g0260700	Similar to GAMYB-binding protein (Fragment). (Os02t0260700-01)	AT3G61600	POB1 BTB/POZ domain-containing protein POB1
TraesCS2D02G340800	up	Os04g0482900	Similar to H0525D09.12 protein. (Os04t0482900-01)	AT5G40500	Putative uncharacterized protein At5g40500
TraesCS7B02G101200	up	Os04g0208400	Cyclin-like F-box domain containing protein. (Os04t0208400-01)	NA	NA
TraesCS7D02G538200	up	Os11g0550500	Similar to LZ-NBS-LRR class RGA. (Os11t0550500-01)	AT1G50180	Putative disease resistance protein At1g50180
TraesCS2D02G280800	up	Os06g0228500	Amino acid transporter, transmembrane domain containing protein. (Os06t0228500-01)	AT3G28960	AVT1I Amino acid transporter AVT1I
TraesCS6D02G346400	up	Os06g0294200	Conserved hypothetical protein. (Os06t0294200-01)	AT5G50140	Ankyrin repeat family protein
TraesCSU02G141800	up	Os10g0120300	Similar to Leucine Rich Repeat family protein, expressed. (Os10t0120300-01)	AT2G34930	Disease resistance family protein / LRR family protein
TraesCS6D02G083500	up	Os02g0134200	DUF1645 family protein, Regulation of stress-tolerance and grain length (Os02t0134200-01)	AT1G70420	At1g70420/F17O7_4
TraesCS6D02G203800	up	Os02g0612900	Similar to Temperature stress-induced lipocalin. (Os02t0612900-01)	AT5G58070	TIL TIL
TraesCS1A02G339700	up	Os05g0519300	Protein of unknown function DUF506, plant family protein. (Os05t0519300-01)	AT4G32480	AT4g32480/F8B4_180
TraesCS1A02G305200	up	Os10g0206800	Multidrug and toxic compound extrusion (MATE) protein, Al-induced secretion of citrate (Os10t0206800-01)	AT1G51340	DTX42 Protein DETOXIFICATION
TraesCS3B02G440300	up	Os01g0883000	Similar to protein kinase. (Os01t0883000-00)	AT1G11050	Probable receptor-like protein kinase At1g11050
TraesCS5A02G501500	up	Os01g0175700	Boron (B) transporter (Os01t0175700-01)	AT1G15460	BOR4 BOR4
TraesCS6A02G269100	up	Os02g0700400	Homodimeric diiron-carboxylate protein, Cyanide-resistant respiration in mitochondria, Reactive oxygen species (ROS) scavenging (Os02t0700400-01)	AT3G22370	AOX1A Ubiquinol oxidase 1a, mitochondrial
TraesCS7D02G315900	up	Os08g0112700	MADS-box transcription factor, Regulator of both biotic and abiotic stress responses (Os08t0112700-01)	AT1G71692	AGL12 Agamous-like MADS-box protein AGL12
TraesCS2A02G390900	up	Os06g0489900	Domain of unknown function DUF1618 domain containing protein. (Os06t0489900-00)	NA	NA
TraesCS4D02G059000	up	Os03g0729000	Similar to Peptidase, M50 family. (Os03t0729000-01)	AT1G17870	EGY3 Probable zinc metallopeptidase EGY3, chloroplastic
TraesCS5B02G424300	up	Os03g0784300	Similar to predicted protein. (Os03t0784300-01)	AT4G01510	ARV2 Arv1-like protein
TraesCS7D02G540000	up	Os02g0272900	NB-ARC domain containing protein. (Os02t0272900-01)	NA	NA
TraesCS4A02G090200	up	Os12g0448900	Fatty acid alpha-dioxygenase family, Enzyme that oxygenates fatty acids into 2R-hydroperoxides (Os12t0448900-01)	AT3G01420	DOX1 Alpha-dioxygenase 1
TraesCS3D02G534100	up	Os01g0559600	Similar to C13 endopeptidase NP1 precursor. (Os01t0559600-01)	AT4G32940	GAMMA-VPE GAMMAVPE
TraesCS7A02G277500	up	Os02g0108800	Cytochrome P450 domain containing protein. (Os02t0108800-01)	AT1G64940	CYP89A6 Cytochrome P450, family 87, subfamily A, polypeptide 6
TraesCS7B02G175200	up	Os02g0108800	Cytochrome P450 domain containing protein. (Os02t0108800-01)	AT1G64940	CYP89A6 Cytochrome P450, family 87, subfamily A, polypeptide 6
TraesCS6D02G352800	up	Os07g0528400	Conserved hypothetical protein. (Os07t0528400-00)	AT2G05260	Alpha/beta-Hydrolases superfamily protein
TraesCS6B02G348900	up	Os02g0754600	Conserved hypothetical protein. (Os02t0754600-01)	AT5G64230	unknown protein
TraesCS3A02G285100	up	Os06g0554800	Similar to ABC transporter (PDR5-like) isolog (PDR1 ABC transporter). (Os06t0554800-01)	AT3G16340	ABCG29 ABC transporter G family member 29
TraesCS1D02G204800	up	Os10g0539700	Conserved hypothetical protein. (Os10t0539700-01)	AT1G42550	PMI1 Protein PLASTID MOVEMENT IMPAIRED 1
TraesCS4B02G045700	up	Os03g0711100	Member of the CONSTANS-like (COL) family, Flowering time repressor (Os03t0711100-01)	AT1G25440	COL16 Zinc finger protein CONSTANS-LIKE 16
TraesCS7B02G220900	up	Os04g0603400	Similar to OSIGBa0118P15.3 protein. (Os04t0603400-01)	NA	NA
TraesCS3D02G513800	up	Os01g0975800	Similar to DNA binding protein. (Os01t0975800-00)	AT4G36590	MADS-box protein
TraesCS6D02G276500	up	Os02g0733900	Conserved hypothetical protein. (Os02t0733900-01)	AT1G67920	At1g67920
TraesCS7D02G215300	up	Os06g0284500	Zinc finger, Dof-type family protein. (Os06t0284500-00)	AT1G07640	OBP2 Dof-type zinc finger DNA-binding family protein
TraesCS3A02G122000	up	Os02g0567800	Alpha/beta hydrolase fold-3 domain containing protein. (Os02t0567800-01)	AT3G48700	CXE13 Probable carboxylesterase 13
TraesCS2D02G166500	up	Os05g0592300	Protein of unknown function DUF1637 family protein. (Os05t0592300-01)	NA	NA
TraesCS4A02G204600	up	Os11g0220300	Similar to NB-ARC domain containing protein, expressed. (Os11t0220300-01)	AT1G32520	Putative uncharacterized protein At1g32520
TraesCS1D02G104500	up	Os05g0106200	Protein of unknown function DUF6, transmembrane domain containing protein. (Os05t0106200-01)	AT5G64700	WAT1-related protein At5g64700
TraesCS3D02G164900	up	Os01g0233900	Similar to cDNA clone:J013003E06, full insert sequence. (Os01t0233900-01)	AT3G15355	UBC25 Probable ubiquitin-conjugating enzyme E2 25
TraesCS2D02G542500	up	Os05g0369300	Exo70 exocyst complex subunit domain containing protein. (Os05t0369300-01)	AT5G50380	ATEXO70F1 Exocyst subunit exo70 family protein F1
TraesCS6A02G289400	up	Os06g0275000	Zinc finger protein, Heading date (Os06t0275000-01)	AT3G02380	COL2 Zinc finger protein CONSTANS-LIKE 2
TraesCS6D02G352300	up	NA	NA	NA	NA
TraesCS6D02G231900	up	Os04g0551600	Zinc finger, FYVE/PHD-type domain containing protein. (Os04t0551600-01)	AT1G02070	At1g02070
TraesCSU02G133300	up	Os11g0462500	Similar to NB-ARC domain containing protein. (Os11t0462500-00)	AT3G46530	RPP13 Disease resistance protein RPP13
TraesCS2B02G156100	up	Os04g0635800	Acyl-CoA N-acyltransferase domain containing protein. (Os04t0635800-01)	AT5G13780	NAA10 N-terminal acetyltransferase A complex catalytic subunit NAA10
TraesCS6A02G350200	up	Os11g0454200	Dehydrin RAB 16B. (Os11t0454200-01)	AT1G20440	COR47 Dehydrin COR47
TraesCS4D02G220500	up	Os03g0255500	Similar to Phosphoenolpyruvate carboxykinase 4 (EC 4.1.1.49) (Fragment). (Os03t0255500-01)	AT4G37870	PCKA Phosphoenolpyruvate carboxykinase (ATP)-like protein
TraesCS6D02G195600	up	Os02g0627700	Similar to ATCNGC15. (Os02t0627700-00)	AT2G28260	CNGC15 Putative cyclic nucleotide-gated ion channel 15
TraesCS3B02G444900	up	Os06g0329900	SAM dependent carboxyl methyltransferase family protein. (Os06t0329900-01)	AT4G36470	At4g36470
TraesCS5B02G232600	up	Os09g0451000	ACC oxidase, Ethylene biosynthesis (Os09t0451000-01)	AT1G05010	ACO4 1-aminocyclopropane-1-carboxylate oxidase 4
TraesCS1D02G084500	up	Os05g0140300	Conserved hypothetical protein. (Os05t0140300-00)	AT3G62070	At3g62070
TraesCS7D02G352700	up	Os06g0593800	UDP-glucuronosyl/UDP-glucosyltransferase family protein. (Os06t0593800-01)	AT4G15550	UGT75D1 UDP-glycosyltransferase 75D1
TraesCS6A02G251900	up	Os03g0281800	Conserved hypothetical protein. (Os03t0281800-01)	AT3G08800	SIEL Protein SIEL
TraesCS6B02G203200	up	Os06g0638700	Putative cyclase family protein. (Os06t0638700-01)	AT4G35220	AT4g35220/F23E12_220
TraesCS7D02G375700	up	Os09g0368200	Similar to polyamine oxidase precursor. (Os09t0368200-00)	AT5G13700	PAO1 Polyamine oxidase 1
TraesCS5D02G163200	up	Os11g0100300	Conserved hypothetical protein. (Os11t0100300-00)	AT2G28780	P-hydroxybenzoic acid efflux pump subunit
TraesCS3B02G359800	up	Os01g0800500	Purple acid phosphatase, N-terminal domain containing protein. (Os01t0800500-01)	AT5G50400	PAP27 Probable inactive purple acid phosphatase 27
TraesCS1D02G304800	up	Os10g0206800	Multidrug and toxic compound extrusion (MATE) protein, Al-induced secretion of citrate (Os10t0206800-01)	AT1G51340	DTX42 Protein DETOXIFICATION
TraesCS7A02G224000	up	Os02g0719600	SAM dependent carboxyl methyltransferase family protein. (Os02t0719600-01)	AT5G04370	NAMT1 S-adenosyl-L-methionine-dependent methyltransferases superfamily protein
TraesCS2A02G302700	up	Os04g0430200	PLC-like phosphodiesterase, TIM beta/alpha-barrel domain domain containing protein. (Os04t0430200-01)	AT1G49740	F14J22.5 protein
TraesCS3D02G203300	up	Os01g0542700	bZIP transcription factor, bZIP-1 domain containing protein. (Os01t0542700-01)	AT1G75390	BZIP44 bZIP transcription factor 44
TraesCS1D02G215600	up	Os10g0556200	Hypothetical conserved gene. (Os10t0556200-01)	AT4G00050	UNE10 Transcription factor UNE10
TraesCS5D02G329100	up	Os09g0533600	Similar to Avr9/Cf-9 induced kinase 1. (Os09t0533600-01)	AT5G47070	PBL19 Probable serine/threonine-protein kinase PBL19
TraesCS4A02G311000	up	Os08g0560000	Similar to gibberellin 20 oxidase 2. (Os08t0560000-01)	AT2G36690	2-oxoglutarate (2OG) and Fe(II)-dependent oxygenase superfamily protein
TraesCS5B02G126800	up	Os11g0153500	Protein of unknown function DUF3049 domain containing protein. (Os11t0153500-01)	AT5G22390	FANTASTIC four-like protein (DUF3049)
TraesCS2A02G493800	up	Os03g0390200	Serine/threonine protein kinase, Hyperosmotic stress response (Os03t0390200-01)	AT4G33950	SRK2E Serine/threonine-protein kinase SRK2E
TraesCS4A02G037000	up	Os03g0153900	Aromatic-ring hydroxylase family protein. (Os03t0153900-01)	AT5G05320	MO3 Monooxygenase 3
TraesCS3D02G024900	up	Os04g0526300	Sulfotransferase family protein. (Os04t0526300-00)	AT3G45070	Sulfotransferase
TraesCS7B02G094800	up	Os03g0436400	Similar to A.thaliana gene induced upon wounding stress. (Os03t0436400-01)	AT4G24220	VEP1 3-oxo-Delta(4,5)-steroid 5-beta-reductase
TraesCS2B02G604600	up	Os10g0180800	Wall-associated kinase, Negative regulation of rice blast resistance (Os10t0180800-01)	AT1G17910	WAKL13 Putative wall-associated receptor kinase-like 13
TraesCS4D02G298700	up	Os03g0183500	Protein of unknown function DUF581 family protein. (Os03t0183500-01)	AT5G20700	At5g20700
TraesCS6B02G005000	up	Os05g0225800	Similar to Szp protein. (Os05t0225800-01)	NA	NA
TraesCS4A02G049100	up	Os03g0206400	Conserved hypothetical protein. (Os03t0206400-01)	AT5G43150	At5g43150
TraesCS2D02G134100	up	Os07g0658000	Conserved hypothetical protein. (Os07t0658000-01)	AT4G29070	At4g29070
TraesCS3D02G339300	up	Os01g0823600	Conserved hypothetical protein. (Os01t0823600-01)	AT3G56290	Potassium transporter
TraesCS4B02G261500	up	Os03g0198900	Hypothetical conserved gene. (Os03t0198900-01)	AT1G19340	Methyltransferase-like protein 2
TraesCS3D02G342200	up	Os01g0828100	Similar to Cinnamoyl-CoA reductase. (Os01t0828100-00)	AT5G58490	Cinnamoyl-CoA reductase-like protein
TraesCS6A02G403000	up	Os08g0372700	Hypothetical conserved gene. (Os08t0372700-00)	AT3G50950	RPP13L4 Disease resistance RPP13-like protein 4
TraesCS5A02G063100	up	Os11g0498600	Similar to HVA22 protein. (Os11t0498600-01)	AT5G50720	HVA22E HVA22-like protein
TraesCS7A02G090300	up	Os06g0143100	Similar to Cadmium tolerant 1. (Os06t0143100-01)	NA	NA
TraesCS1D02G358400	up	Os05g0534400	Similar to Calcineurin B-like protein 4 (SALT OVERLY SENSITIVE 3 protein). (Os05t0534400-01)	AT5G24270	CBL4 Calcineurin B-like protein 4
TraesCS6B02G359700	up	Os02g0769100	Auxin responsive SAUR protein family protein. (Os02t0769100-01)	AT2G46690	SAUR32 Auxin-responsive protein SAUR32
TraesCS3B02G372300	up	Os01g0817650	Protein of unknown function DUF567 family protein. (Os01t0817650-00)	AT2G38640	Protein LURP-one-related 8
TraesCS3B02G239400	up	Os01g0582600	Phospholipase A2, active site domain containing protein. (Os01t0582600-01)	AT5G12010	AT5g12010/F14F18_180
TraesCS2D02G438200	up	Os07g0290200	Plant lipid transfer protein/seed storage/trypsin-alpha amylase inhibitor domain containing protein. (Os07t0290200-01)	AT5G48485	DIR1 Putative lipid-transfer protein DIR1
TraesCS4D02G348400	up	Os03g0117300	Beta-glucanase family protein. (Os03t0117300-01)	AT3G44990	XTH31 Xyloglucan endotransglucosylase/hydrolase protein 31
TraesCS3B02G408100	up	Os06g0111200	Conserved hypothetical protein. (Os06t0111200-01)	NA	NA
TraesCS6B02G449000	up	Os08g0455600	Similar to Serine/threonine protein phosphatase PP1-alpha catalytic subunit (EC 3.1.3.16) (PP-1A). Splice isoform 1. (Os08t0455600-01)	AT1G64040	TOPP3 Serine/threonine-protein phosphatase
TraesCS2D02G411800	up	Os04g0550700	Uncharacterised conserved protein UCP012943 domain containing protein. (Os04t0550700-01)	AT4G25170	Uncharacterised conserved protein (UCP012943)
TraesCS3A02G243200	up	Os01g0666600	Conserved hypothetical protein. (Os01t0666600-00)	AT2G42975	Myosin-G heavy chain-like protein
TraesCS4B02G104800	up	Os09g0252000	Similar to Exosome complex exonuclease RRP41. (Os09t0252000-00)	AT3G61620	RRP41 Exosome complex component RRP41 homolog
TraesCS3A02G084800	up	Os04g0573900	Similar to cDNA clone:001-036-C03, full insert sequence. (Os04t0573900-01)	AT2G45510	CYP704A2 At2g45510
TraesCS4B02G318000	up	Os03g0125100	Beta-carotene hydroxylase, Drought and oxidative stress resistance (Os03t0125100-01)	AT4G25700	BETA-OHASE 1 Beta-carotene 3-hydroxylase 1, chloroplastic
TraesCS3D02G427500	up	Os01g0923000	Conserved hypothetical protein. (Os01t0923000-01)	AT1G27290	Putative uncharacterized protein At1g27290
TraesCS6A02G058500	up	Os07g0569550	Similar to protein kinase. (Os07t0569550-00)	AT5G10530	LECRK91 L-type lectin-domain containing receptor kinase IX.1
TraesCS6B02G006500	up	Os01g0137400	Protein kinase, catalytic domain domain containing protein. (Os01t0137400-00)	AT4G18250	receptor serine/threonine kinase, putative
TraesCS7B02G133300	up	Os06g0474800	Similar to 3Fe-4S ferredoxin. (Os06t0474800-01)	AT5G23240	DJC76 Chaperone protein dnaJ C76, chloroplastic
TraesCS4B02G256500	up	Os03g0205800	Similar to Acetyltransferase, GNAT family protein, expressed. (Os03t0205800-00)	AT2G23060	Probable N-acetyltransferase HLS1-like
TraesCS6D02G148600	up	Os03g0307300	Nicotianamine synthase 1 (EC 2.5.1.43) (S-adenosyl-L-methionine:S- adenosyl-L-methionine:S-adenosyl-methionine 3-amino-3- carboxypropyltransferase 1) (OsNAS1). (Os03t0307300-01)	AT1G56430	NAS4 Probable nicotianamine synthase 4
TraesCS6B02G182700	up	Os02g0174800	Protein of unknown function DUF581 family protein. (Os02t0174800-01)	AT1G19200	Protein of unknown function (DUF581)
TraesCS2A02G163300	up	Os07g0622700	Alpha/beta hydrolase fold-1 domain containing protein. (Os07t0622700-01)	AT5G09430	Alpha/beta-Hydrolases superfamily protein
TraesCS4A02G353500	up	Os03g0837800	Endoplasmic reticulum ERp29-type, C-terminal domain containing protein. (Os03t0837800-01)	AT2G33793	unknown protein
TraesCS6A02G350400	up	Os07g0502200	Multi antimicrobial extrusion protein MatE family protein. (Os07t0502200-01)	AT3G23560	DTX19 Protein DETOXIFICATION 19
TraesCS1A02G236400	up	Os05g0372800	Cyclin-like F-box domain containing protein. (Os05t0372800-01)	AT4G15563	unknown protein
TraesCS5D02G413600	up	Os03g0767800	Cold acclimation WCOR413 family protein. (Os03t0767800-01)	AT3G50830	COR413PM2 COR413-PM2
TraesCS2D02G282700	up	Os02g0509500	Protein of unknown function DUF3339 domain containing protein. (Os02t0509500-01)	AT3G27030	Transmembrane protein
TraesCS6A02G192900	up	Os02g0559300	Hypothetical conserved gene. (Os02t0559300-01)	AT1G53050	F8L10.9 protein
TraesCS2D02G442100	up	Os04g0598800	Similar to Wall-associated kinase-like protein. (Os04t0598800-01)	AT1G21230	WAK5 Wall-associated receptor kinase 5
TraesCS5A02G166100	up	Os09g0240200	Zinc finger, B-box domain containing protein. (Os09t0240200-01)	AT3G02380	COL2 Zinc finger protein CONSTANS-LIKE 2
TraesCS7A02G541500	up	Os07g0180300	Protein of unknown function DUF594 family protein. (Os07t0180300-01)	AT5G45530	Putative uncharacterized protein
TraesCS2A02G412400	up	Os11g0432900	Peptidase S10, serine carboxypeptidase family protein. (Os11t0432900-01)	AT5G09640	SCPL19 Serine carboxypeptidase-like 19
TraesCS4A02G129800	up	Os03g0324900	Zinc finger, RING/FYVE/PHD-type domain containing protein. (Os03t0324900-01)	AT1G55530	At1g55530/T5A14_7
TraesCS2D02G132200	up	Os07g0659400	Similar to rhythmically expressed protein. (Os07t0659400-00)	AT2G41250	Haloacid dehalogenase-like hydrolase (HAD) superfamily protein
TraesCS6B02G267800	up	Os02g0678200	SPX-MFS protein, Pi homeostasis (Os02t0678200-01)	AT4G11810	SPX domain-containing membrane protein At4g11810
TraesCS2D02G104300	up	Os07g0680600	Protein of unknown function DUF3133 domain containing protein. (Os07t0680600-01)	AT5G05190	EDR4 Protein ENHANCED DISEASE RESISTANCE 4
TraesCS3D02G412300	up	Os01g0910900	Conserved hypothetical protein. (Os01t0910900-01)	NA	NA
TraesCS2A02G501800	up	Os04g0657500	Lipase, class 3 family protein. (Os04t0657500-01)	AT5G42930	Alpha/beta-Hydrolases superfamily protein
TraesCS7D02G381000	up	Os06g0714300	Auxin responsive SAUR protein family protein. (Os06t0714300-01)	AT2G46690	SAUR32 Auxin-responsive protein SAUR32
TraesCS6B02G378100	up	Os06g0244000	Similar to anthranilic acid methyltransferase 3. (Os06t0244000-01)	AT5G04370	NAMT1 S-adenosyl-L-methionine-dependent methyltransferases superfamily protein
TraesCS4B02G150000	up	Os11g0660000	Sodium/calcium exchanger membrane region domain containing protein. (Os11t0660000-01)	AT2G47600	MHX Magnesium/proton exchanger
TraesCS3D02G133900	up	Os10g0173000	Conserved hypothetical protein. (Os10t0173000-01)	NA	NA
TraesCS7A02G319900	up	Os04g0603400	Similar to OSIGBa0118P15.3 protein. (Os04t0603400-01)	NA	NA
TraesCS2A02G423700	up	Os04g0613300	Protein of unknown function DUF2358 domain containing protein. (Os04t0613300-01)	AT1G16320	At1g16320/F3O9_12
TraesCS7B02G308000	up	Os06g0710300	Uncharacterised conserved protein UCP022348 domain containing protein. (Os06t0710300-01)	AT4G19390	AT4g19390/T5K18_170
TraesCS2B02G404100	up	Os04g0537800	Protein of unknown function DUF26 domain containing protein. (Os04t0537800-01)	AT3G60720	PDLP8 Plasmodesmata-located protein 8
TraesCS1B02G170200	up	Os09g0537700	S-like ribonuclease, Salinity tolerance, Abiotic stress response, Regulation of photomorphogenesis (Os09t0537700-02)	AT1G26820	RNS3 Ribonuclease 3
TraesCS4B02G075200	up	Os11g0634200	Conserved hypothetical protein. (Os11t0634200-01)	AT5G67390	At5g67390
TraesCS3D02G249000	up	Os01g0583100	Similar to Protein phosphatase 2C. (Os01t0583100-01)	AT1G72770	HAB1 Protein phosphatase 2C 16
TraesCS5A02G401100	up	Os03g0764000	Acyl-CoA N-acyltransferase domain containing protein. (Os03t0764000-00)	AT4G37580	HLS1 Probable N-acetyltransferase HLS1
TraesCS5A02G145000	up	Os11g0121000	Hypothetical conserved gene. (Os11t0121000-00)	AT2G38640	Protein LURP-one-related 8
TraesCS7D02G549000	up	Os10g0469300	Leucine-rich repeat, N-terminal domain containing protein. (Os10t0469300-00)	AT3G11010	AtRLP34 Putative disease resistance protein
TraesCS5A02G403600	up	Os03g0767800	Cold acclimation WCOR413 family protein. (Os03t0767800-01)	AT3G50830	COR413PM2 COR413-PM2
TraesCS1D02G218300	up	Os10g0564400	Similar to Phospho-2-dehydro-3-deoxyheptonate aldolase 2, chloroplast precursor (EC 2.5.1.54) (Phospho-2-keto-3-deoxyheptonate aldolase 2) (DAHP synthetase 2) (3-deoxy-D-arabino-heptulosonate 7-phosphate synthase 2). (Os10t0564400-01)	AT4G33510	DHS2 Phospho-2-dehydro-3-deoxyheptonate aldolase
TraesCS3D02G084900	up	Os04g0573900	Similar to cDNA clone:001-036-C03, full insert sequence. (Os04t0573900-01)	AT2G45510	CYP704A2 At2g45510
TraesCS3D02G210800	up	Os03g0439700	Protein of unknown function DUF1230 family protein. (Os03t0439700-01)	AT5G67370	CGLD27 Protein CONSERVED IN THE GREEN LINEAGE AND DIATOMS 27, chloroplastic
TraesCS5D02G312800	up	Os12g0467300	NB-ARC domain containing protein. (Os12t0467300-01)	AT3G07040	RPM1 Disease resistance protein RPM1
TraesCS6D02G144700	up	Os10g0394100	Metallophosphoesterase domain containing protein. (Os10t0394100-01)	AT1G07010	Calcineurin-like metallo-phosphoesterase superfamily protein
TraesCS1A02G169500	up	Os10g0499600	Similar to predicted protein. (Os10t0499600-01)	AT1G28100	unknown protein
TraesCS3B02G453600	up	Os01g0913000	Similar to Thioredoxin F-type 2, chloroplast precursor (TRX-F2). (Os01t0913000-01)	AT3G02730	TRXF1 TRXF1
TraesCS7D02G347500	up	Os06g0348800	Transfactor-like protein. (Os06t0348800-01)	AT2G20570	GPRI1 GBF's pro-rich region-interacting factor 1
TraesCS7D02G448000	up	Os06g0678500	Hypothetical conserved gene. (Os06t0678500-00)	NA	NA
TraesCS5B02G143700	up	Os11g0121000	Hypothetical conserved gene. (Os11t0121000-00)	AT2G38640	Protein LURP-one-related 8
TraesCS3D02G416400	up	Os01g0915000	Protein of unknown function DUF506, plant family protein. (Os01t0915000-01)	AT3G07350	F21O3.6 protein
TraesCS5B02G183700	up	Os09g0334500	WRKY transcription factor, Tolerance to phosphate starvation, Regulator of Fe starvation and cold stress (Os09t0334500-01)	AT4G11070	WRKY41 Probable WRKY transcription factor 41
TraesCS2D02G249800	up	Os07g0162100	3-oxo-5-alpha-steroid 4-dehydrogenase, C-terminal domain containing protein. (Os07t0162100-00)	AT5G16010	3-oxo-5-alpha-steroid 4-dehydrogenase family protein
TraesCS5D02G365100	up	Os09g0555500	Similar to Chloroplast phytoene synthase 3. (Os09t0555500-01)	AT5G17230	PSY PHYTOENE SYNTHASE
TraesCS6A02G323500	up	Os02g0773500	Protein of unknown function DUF3464 domain containing protein. (Os02t0773500-01)	AT4G19100	PAM68 Protein PAM68, chloroplastic
TraesCS3D02G474500	up	NA	NA	NA	NA
TraesCS3B02G153400	up	Os01g0158400	Galactose-binding like domain containing protein. (Os01t0158400-01)	AT4G19840	PP2A1 Protein PHLOEM PROTEIN 2-LIKE A1
TraesCS5B02G468800	up	Os03g0807900	Chaperonin-like RbcX family protein. (Os03t0807900-01)	AT5G19855	RBCX2 RbcX2
TraesCS7D02G377400	up	Os06g0608700	Similar to Fructose-bisphosphate aldolase, cytoplasmic isozyme (EC 4.1.2.13). (Os06t0608700-01)	AT4G26530	FBA5 Fructose-bisphosphate aldolase
TraesCS2A02G456600	up	Os04g0583900	Similar to LHY protein. (Os04t0583900-01)	AT1G18330	RVE7 Protein REVEILLE 7
TraesCS1A02G443900	up	Os05g0595100	UGE-1 Uridine-diphospho-(UDP)-glucose 4-epimerase, Cell wall carbohydrate partitioning during nitrogen (N) limitation (Os05t0595100-01)	AT4G10960	UGE5 UDP-glucose 4-epimerase 5
TraesCS2A02G322300	up	Os04g0482900	Similar to H0525D09.12 protein. (Os04t0482900-01)	AT5G40500	Putative uncharacterized protein At5g40500
TraesCS7A02G381100	up	Os06g0608700	Similar to Fructose-bisphosphate aldolase, cytoplasmic isozyme (EC 4.1.2.13). (Os06t0608700-01)	AT4G26530	FBA5 Fructose-bisphosphate aldolase
TraesCS3D02G381500	up	Os01g0878700	Amino acid transporter, transmembrane domain containing protein. (Os01t0878700-02)	AT1G58360	AAP1 NAT2
TraesCS3B02G023000	up	Os02g0559800	EL5.5 RING-H2 type E3 ubiquitin ligase, Root development, Maintenance of cell viability after the initiation of root primordial formation, Defense response (Os02t0559800-01)	AT1G53820	ATL60 RING-H2 finger protein ATL60
TraesCS3B02G236600	up	Os03g0439700	Protein of unknown function DUF1230 family protein. (Os03t0439700-01)	AT5G67370	CGLD27 Protein CONSERVED IN THE GREEN LINEAGE AND DIATOMS 27, chloroplastic
TraesCS3B02G132900	up	Os01g0183850	Conserved hypothetical protein. (Os01t0183850-00)	NA	NA
TraesCS6A02G350300	up	Os11g0454200	Dehydrin RAB 16B. (Os11t0454200-01)	AT1G20440	COR47 Dehydrin COR47
TraesCS3A02G416300	up	NA	NA	NA	NA
TraesCS6A02G404700	up	Os08g0455600	Similar to Serine/threonine protein phosphatase PP1-alpha catalytic subunit (EC 3.1.3.16) (PP-1A). Splice isoform 1. (Os08t0455600-01)	AT1G64040	TOPP3 Serine/threonine-protein phosphatase
TraesCS1A02G366500	up	Os02g0108800	Cytochrome P450 domain containing protein. (Os02t0108800-01)	AT1G64950	CYP89A5 Cytochrome P450, family 89, subfamily A, polypeptide 5
TraesCS7B02G094400	up	Os10g0178500	UDP-glucuronosyl/UDP-glucosyltransferase family protein. (Os10t0178500-01)	AT2G36800	UGT73C5 Glycosyltransferase (Fragment)
TraesCS3A02G207900	up	Os03g0439700	Protein of unknown function DUF1230 family protein. (Os03t0439700-01)	AT5G67370	CGLD27 Protein CONSERVED IN THE GREEN LINEAGE AND DIATOMS 27, chloroplastic
TraesCS5D02G095900	up	Os05g0226000	Similar to Proline-rich protein. (Os05t0226000-00)	NA	NA
TraesCS4B02G174600	up	Os03g0325500	Similar to Phosphate starvation regulator protein (Regulatory protein of P- starvation acclimation response Psr1). (Os03t0325500-01)	AT3G04030	MYR2 Myb-related protein 2
TraesCS3D02G401200	up	Os01g0884300	No apical meristem (NAM) protein domain containing protein. (Os01t0884300-01)	AT1G01720	NAC002 ATAF1
TraesCS2A02G265300	up	Os07g0120200	F-box domain, Skp2-like domain containing protein. (Os07t0120200-00)	NA	NA
TraesCS2D02G502300	up	Os04g0657500	Lipase, class 3 family protein. (Os04t0657500-01)	AT5G42930	Alpha/beta-Hydrolases superfamily protein
TraesCS2D02G545600	up	Os11g0704100	Similar to NB-ARC domain containing protein. (Os11t0704100-00)	NA	NA
TraesCS6A02G151000	up	Os02g0178000	Similar to SNF1 related protein kinase-like protein. (Os02t0178000-01)	AT5G57630	CIPK21 CBL-interacting serine/threonine-protein kinase 21
TraesCS2D02G260200	up	Os07g0115500	Hypothetical protein. (Os07t0115500-01)	AT5G43150	At5g43150
TraesCS2D02G018200	up	Os10g0133600	Protein kinase-like domain containing protein. (Os10t0133600-01)	NA	NA
TraesCS5B02G163500	up	Os09g0240200	Zinc finger, B-box domain containing protein. (Os09t0240200-01)	AT3G02380	COL2 Zinc finger protein CONSTANS-LIKE 2
TraesCS2D02G300000	up	Os04g0423600	SET domain containing protein. (Os04t0423600-01)	NA	NA
TraesCS7B02G244600	up	Os07g0210000	Hypothetical conserved gene. (Os07t0210000-01)	AT5G50380	ATEXO70F1 Exocyst subunit exo70 family protein F1
TraesCS7D02G207000	up	Os06g0255400	Similar to Nudix hydrolase 18, mitochondrial precursor (EC 3.6.1.-) (AtNUDT18). (Os06t0255400-01)	AT1G73540	NUDT21 Nudix hydrolase 21, chloroplastic
TraesCS7A02G099700	up	NA	NA	NA	NA
TraesCS6D02G067200	up	Os02g0615500	Protein kinase, core domain containing protein. (Os02t0615500-01)	AT3G47580	Leucine-rich repeat protein kinase family protein
TraesCS2A02G437900	up	Os01g0967800	Conserved hypothetical protein. (Os01t0967800-01)	NA	NA
TraesCS6A02G386200	up	Os03g0307300	Nicotianamine synthase 1 (EC 2.5.1.43) (S-adenosyl-L-methionine:S- adenosyl-L-methionine:S-adenosyl-methionine 3-amino-3- carboxypropyltransferase 1) (OsNAS1). (Os03t0307300-01)	AT1G56430	NAS4 Probable nicotianamine synthase 4
TraesCS5A02G114700	up	Os12g0179800	NAD-dependent histone deacetylase, silent information regulator Sir2 domain containing protein. (Os12t0179800-01)	AT5G09230	SRT2 sirtuin 2
TraesCS5A02G318000	up	Os09g0530300	Cytochrome P450 family protein. (Os09t0530300-01)	AT3G48310	CYP71A22 Cytochrome P450 71A22
TraesCS3A02G280700	up	Os06g0254600	Caleosin related family protein. (Os06t0254600-01)	AT1G70670	PXG4 Probable peroxygenase 4
TraesCS1B02G394100	up	Os05g0550300	Similar to Lipid transfer protein (Fragment). (Os05t0550300-01)	AT3G18280	Bifunctional inhibitor/lipid-transfer protein/seed storage 2S albumin superfamily protein
TraesCS4A02G021700	up	Os03g0165900	Tetratricopeptide-like helical domain containing protein. (Os03t0165900-01)	AT1G04770	Protein SULFUR DEFICIENCY-INDUCED 2
TraesCS1B02G375100	up	Os05g0592800	Splicing variant of protein phosphatase 2C 53 (Os05t0592800-01)	AT1G72770	HAB1 Protein phosphatase 2C 16
TraesCS1A02G084800	up	Os05g0142100	Conserved hypothetical protein. (Os05t0142100-01)	NA	NA
TraesCS7B02G220200	up	Os08g0112700	MADS-box transcription factor, Regulator of both biotic and abiotic stress responses (Os08t0112700-01)	AT1G71692	AGL12 Agamous-like MADS-box protein AGL12
TraesCS2D02G564900	up	Os09g0255000	Similar to Cell wall invertase (EC 3.2.1.26). (Os09t0255000-01)	AT3G13790	CWINV1 Beta-fructofuranosidase, insoluble isoenzyme CWINV1
TraesCS4B02G051600	up	Os03g0719400	Alpha/beta hydrolase fold-1 domain containing protein. (Os03t0719400-01)	AT1G73480	Alpha/beta-Hydrolases superfamily protein
TraesCS6A02G154700	up	Os02g0174800	Protein of unknown function DUF581 family protein. (Os02t0174800-01)	AT1G19200	Protein of unknown function (DUF581)
TraesCS5D02G470300	up	Os03g0807900	Chaperonin-like RbcX family protein. (Os03t0807900-01)	AT5G19855	RBCX2 RbcX2
TraesCS7B02G380600	up	Os06g0666500	Zinc finger, RING/FYVE/PHD-type domain containing protein. (Os06t0666500-00)	AT2G17450	ATL44 Probable E3 ubiquitin-protein ligase ATL44
TraesCS3A02G063600	up	NA	NA	NA	NA
TraesCS4B02G018500	up	Os03g0665700	Similar to predicted protein. (Os03t0665700-00)	AT3G22540	At3g22540
TraesCS6A02G395700	up	Os04g0152500	Conserved hypothetical protein. (Os04t0152500-01)	AT4G19090	Putative uncharacterized protein AT4g19090
TraesCS1D02G149700	up	Os09g0538000	Ribonuclease T2 family protein. (Os09t0538000-01)	AT1G14220	F7A19.32 protein
TraesCS7A02G238900	up	Os06g0246500	Similar to Pyruvate dehydrogenase E1 alpha subunit (EC 1.2.4.1). (Os06t0246500-01)	AT1G24180	IAR4 Pyruvate dehydrogenase E1 component subunit alpha-2, mitochondrial
TraesCS3A02G084500	up	Os01g0970700	Peptidase M48, Ste24p family protein. (Os01t0970700-01)	AT3G27110	AT3G27110 protein
TraesCS6A02G151500	up	Os01g0152500	Hypothetical conserved gene. (Os01t0152500-00)	NA	NA
TraesCS6D02G148000	up	Os03g0307300	Nicotianamine synthase 1 (EC 2.5.1.43) (S-adenosyl-L-methionine:S- adenosyl-L-methionine:S-adenosyl-methionine 3-amino-3- carboxypropyltransferase 1) (OsNAS1). (Os03t0307300-01)	AT1G56430	NAS4 Probable nicotianamine synthase 4
TraesCS3A02G209100	up	Os01g0582600	Phospholipase A2, active site domain containing protein. (Os01t0582600-01)	AT5G12010	AT5g12010/F14F18_180
TraesCS5A02G354400	up	Os02g0467300	Conserved hypothetical protein. (Os02t0467300-01)	NA	NA
TraesCS5A02G383800	up	Os03g0795900	Heat stress transcriptioon factor, High-temperature stress tolerance, Tolerance to environmental stresses (Os03t0795900-01)	AT3G22830	HSFA6B Heat stress transcription factor A-6b
TraesCS1D02G116600	up	Os01g0172100	Similar to Triose phosphate/phosphate translocator, non-green plastid, chloroplast precursor (CTPT). (Os01t0172100-01)	AT5G33320	PPT1 Phosphoenolpyruvate/phosphate translocator 1, chloroplastic
TraesCS1A02G259100	up	NA	NA	NA	NA
TraesCS2A02G511000	up	Os08g0416800	Conserved hypothetical protein. (Os08t0416800-01)	NA	NA
TraesCS5D02G147400	up	Os11g0121000	Hypothetical conserved gene. (Os11t0121000-00)	AT2G38640	Protein LURP-one-related 8
TraesCS2A02G287600	up	Os02g0516800	Conserved hypothetical protein. (Os02t0516800-00)	AT2G33550	ASR3 Trihelix transcription factor ASR3
TraesCS1A02G439800	up	Os05g0232200	Conserved hypothetical protein. (Os05t0232200-01)	AT5G56850	unknown protein
TraesCS2D02G425700	up	Os04g0610400	APETALA-2-like transcription Factor, Control of the abscisic acid (ABA)/gibberellin (GA) balance (Os04t0610400-01)	AT3G15210	ERF4 Ethylene-responsive transcription factor 4
TraesCS6B02G186000	up	NA	NA	NA	NA
TraesCS6D02G301800	up	Os02g0775300	Conserved hypothetical protein. (Os02t0775300-01)	AT5G19875	At5g19875
TraesCS2B02G467500	up	Os04g0593500	Similar to OSIGBa0142I02-OSIGBa0101B20.21 protein. (Os04t0593500-00)	NA	NA
TraesCS7A02G384700	up	Os01g0363300	Uncharacterised protein family UPF0497, trans-membrane plant subgroup domain containing protein. (Os01t0363300-01)	AT4G15630	CASP-like protein 1E1
TraesCS2A02G541400	up	Os04g0668900	Protein similar to plastid terminal oxidase, Carotenoid and strigolactone synthesis (Os04t0668900-01)	AT4G22260	AOX4 Ubiquinol oxidase 4, chloroplastic/chromoplastic
TraesCS1D02G363500	up	Os01g0583100	Similar to Protein phosphatase 2C. (Os01t0583100-01)	AT1G72770	HAB1 Protein phosphatase 2C 16
TraesCS1B02G348800	up	Os11g0212300	Similar to Protein kinase domain containing protein, expressed. (Os11t0212300-00)	AT4G21410	CRK29 Cysteine-rich receptor-like protein kinase 29
TraesCS3B02G079300	up	NA	NA	NA	NA
TraesCS3D02G041800	up	Os01g0134700	Calmodulin binding protein-like family protein. (Os01t0134700-01)	AT5G57580	CBP60B Calmodulin-binding protein 60 B
TraesCS2D02G251800	up	Os07g0152900	Similar to Glycolate oxidase (EC 1.1.3.15) (Fragment). (Os07t0152900-01)	AT3G14420	GLO1 Peroxisomal (S)-2-hydroxy-acid oxidase GLO1
TraesCS1D02G173800	up	Os04g0677300	Harpin-induced 1 domain containing protein. (Os04t0677300-01)	AT1G65690	NHL6 NDR1/HIN1-like protein 6
TraesCS5A02G527300	up	Os03g0115700	Short-chain dehydrogenase/reductase SDR family protein. (Os03t0115700-01)	AT4G24050	AT4g24050/T19F6_40
TraesCS2A02G399300	up	Os04g0572800	Similar to OSIGBa0147H17.4 protein. (Os04t0572800-00)	AT4G25433	At4g25433
[truncated: 16,818 more rows]

## Sheet: TaHAG1-OE NaCl>Control
(C) List of upregulated genes in TaHAG1-OE under salt treatment compared with control condition
[truncated: 5,756 more rows]

[truncated: 1 more sheets: TaHAG1-OE  NaCl>WT NaCl]
