# Supplementary material for: Histone acetyltransferase TaHAG1 acts as a crucial regulator to strengthen salt tolerance of hexaploid wheat
Source: Plant Physiol. 2021 Apr 23;186(4):1951–69. doi: 10.1093/plphys/kiab187 (PMC8331135; doi:10.1093/plphys/kiab187)
Supplement: kiab187_Supplementary_Data [file kiab187_supplementary_data.zip › pp.01643.2020-s05.xlsx]

## Sheet: Sheet 1 
Table S4. List of TaHAG1-regulated genes in response to salt stress.
Gene	Location	Description	Oryza sativa	Arabidopsis thaliana
TraesCS3D02G067300	chr3D:29812169-29812339(-)	NA	NA	NA
TraesCS1D02G127700	chr1D:140519109-140526837(+)	MADS-box transcription factor 58 [UniProtKB/Swiss-Prot:Q2V0P1]	Os05g0203800	AT4G18960
TraesCS2A02G253300	chr2A:385332323-385333669(+)	NA	NA	NA
TraesCS5D02G470800	chr5D:511956447-511958116(+)	GDSL esterase/lipase At5g55050 [UniProtKB/Swiss-Prot:Q9FIA1]	Os03g0580200	NA
TraesCS3D02G495400	chr3D:587593660-587596608(-)	Protein IRON-RELATED TRANSCRIPTION FACTOR 2 [UniProtKB/Swiss-Prot:A2WZ60]	Os01g0952800	NA
TraesCS3A02G066600	chr3A:40152272-40153199(+)	NA	NA	NA
TraesCS3B02G080100	chr3B:50654142-50654312(-)	NA	NA	NA
TraesCS3B02G549800	chr3B:784897999-784900983(-)	Protein IRON-RELATED TRANSCRIPTION FACTOR 2 [UniProtKB/Swiss-Prot:A2WZ60]	Os01g0952800	NA
TraesCS3D02G067400	chr3D:29861234-29861404(-)	NA	NA	NA
TraesCS3A02G489500	chr3A:716963827-716967042(-)	Protein IRON-RELATED TRANSCRIPTION FACTOR 2 [UniProtKB/Swiss-Prot:A2WZ60]	Os01g0952800	NA
TraesCS3D02G067200	chr3D:29800661-29800831(-)	NA	NA	NA
TraesCS3B02G173400	chr3B:173558502-173558768(+)	NA	Os01g0221400	AT5G41761
TraesCS3B02G080600	chr3B:50943245-50943415(+)	NA	NA	NA
TraesCS4A02G469500	chr4A:731237874-731239466(+)	Aspartic proteinase nepenthesin-1 [UniProtKB/Swiss-Prot:Q766C3]	NA	NA
TraesCS7B02G443100	chr7B:707946356-707946526(-)	NA	NA	NA
TraesCS3A02G067400	chr3A:40389777-40389947(-)	NA	NA	NA
TraesCS2D02G468000	chr2D:572804859-572805437(+)	NA	Os01g0555100	NA
TraesCS3B02G080700	chr3B:50959053-50959223(-)	NA	NA	NA
TraesCS3D02G067100	chr3D:29789480-29789653(-)	NA	NA	NA
TraesCS4A02G469600	chr4A:731254982-731256565(+)	Aspartic proteinase nepenthesin-1 [UniProtKB/Swiss-Prot:Q766C3]	NA	NA
TraesCS4B02G157000	chr4B:291886224-291894058(+)	Serine/arginine-rich splicing factor SR34A [UniProtKB/Swiss-Prot:A2RVS6]	Os03g0344100	AT1G09140
TraesCS3D02G495700	chr3D:587745410-587748716(+)	Protein IRON-RELATED TRANSCRIPTION FACTOR 2 [UniProtKB/Swiss-Prot:A2WZ60]	Os01g0952800	NA
TraesCS3A02G489700	chr3A:717296946-717300622(+)	Protein IRON-RELATED TRANSCRIPTION FACTOR 2 [UniProtKB/Swiss-Prot:A2WZ60]	Os01g0952800	NA
TraesCS1B02G004100	chr1B:2354630-2357674(-)	Wall-associated receptor kinase 1 [UniProtKB/Swiss-Prot:Q39191]	NA	NA
TraesCS5A02G219700	chr5A:436548759-436549521(+)	Low molecular mass early light-inducible protein HV90, chloroplastic [UniProtKB/Swiss-Prot:P14897]	NA	NA
TraesCS5A02G225600	chr5A:441193880-441195385(+)	WRKY transcription factor WRKY76 [UniProtKB/Swiss-Prot:Q6IEK5]	Os09g0417600	AT4G31800
TraesCS3D02G280500	chr3D:388516021-388519108(+)	Probable peroxygenase 4 [UniProtKB/Swiss-Prot:Q9CAB7]	NA	NA
TraesCS3A02G067500	chr3A:40555900-40556073(-)	NA	NA	NA
TraesCS3B02G225200	chr3B:309409514-309410257(+)	NA	Os01g0555100	NA
TraesCS5A02G278700	chr5A:488007607-488008932(-)	Transcription factor RADIALIS [UniProtKB/Swiss-Prot:Q58FS3]	Os01g0663051	AT4G36570
TraesCS2B02G212700	chr2B:197210852-197212507(-)	Transcription factor RSL3 [UniProtKB/Swiss-Prot:Q8LEG1]	Os07g0588400	AT5G43175
TraesCS1A02G334800	chr1A:522189569-522191557(+)	Cytochrome P450 71A1 [UniProtKB/Swiss-Prot:P24465]	Os05g0515200	NA
TraesCS3D02G349400	chr3D:460931195-460932401(+)	NA	Os01g0837600	AT5G02580
TraesCS2D02G515400	chr2D:606689943-606690766(+)	NA	NA	NA
TraesCS5A02G111500	chr5A:214953006-214955021(+)	NifU-like protein 2, chloroplastic [UniProtKB/Swiss-Prot:Q93W20]	Os12g0176200	NA
TraesCS3D02G219800	chr3D:299745268-299745435(+)	NA	Os01g0647200	NA
TraesCS3A02G068600	chr3A:41063372-41065663(+)	Putative disease resistance protein RGA3 [UniProtKB/Swiss-Prot:Q7XA40]	NA	NA
TraesCS6B02G445100	chr6B:707206436-707208319(-)	Cytochrome P450 89A2 [UniProtKB/Swiss-Prot:Q42602]	Os08g0152400	NA
TraesCS2D02G003700	chr2D:2362426-2363179(+)	NA	NA	NA
TraesCS4D02G125900	chr4D:110075544-110081674(+)	Protein ZINC INDUCED FACILITATOR-LIKE 1 [UniProtKB/Swiss-Prot:Q94BZ1]	Os11g0134900	AT5G13750
TraesCS7D02G429800	chr7D:549368154-549369039(-)	NDR1/HIN1-like protein 26 [UniProtKB/Swiss-Prot:Q9FI03]	NA	NA
TraesCS6A02G151400	chr6A:135433120-135433942(-)	NA	NA	NA
TraesCS3B02G262700	chr3B:421531788-421531955(-)	NA	Os01g0647200	NA
TraesCS1D02G289700	chr1D:387796590-387800918(-)	Nicotianamine aminotransferase A [UniProtKB/Swiss-Prot:Q9ST02]	Os02g0306401	AT5G53970
TraesCS2D02G180100	chr2D:124797305-124798457(-)	NA	NA	NA
TraesCS3A02G313200	chr3A:552756349-552757410(+)	Metallothionein-like protein 3A [UniProtKB/Swiss-Prot:A1YTM8]	Os01g0200700	AT3G15353
TraesCS5D02G232900	chr5D:340098821-340100305(+)	WRKY transcription factor WRKY76 [UniProtKB/Swiss-Prot:Q6IEK5]	Os09g0417600	AT4G31800
TraesCS7A02G338500	chr7A:495538325-495539966(-)	Probable WRKY transcription factor 70 [UniProtKB/Swiss-Prot:Q9LY00]	NA	NA
TraesCS5D02G190800	chr5D:293163169-293165291(+)	Probable WRKY transcription factor 46 [UniProtKB/Swiss-Prot:Q9SKD9]	Os09g0334500	NA
TraesCS3A02G233600	chr3A:436273396-436274111(-)	NA	Os01g0647200	NA
TraesCS1B02G300500	chr1B:520925847-520929216(-)	Nicotianamine aminotransferase A [UniProtKB/Swiss-Prot:Q9ST02]	Os02g0306401	AT5G53970
TraesCS7B02G460500	chr7B:717982600-717983579(+)	Disease resistance protein RGA5 [UniProtKB/Swiss-Prot:Q2R8L1]	NA	NA
TraesCS6D02G212800	chr6D:301804448-301805330(-)	NA	Os02g0629000	NA
TraesCSU02G045500	chrUn:35689238-35690989(-)	G-type lectin S-receptor-like serine/threonine-protein kinase SD2-5 [UniProtKB/Swiss-Prot:Q8RWZ5]	Os01g0113650	NA
TraesCS7A02G479600	chr7A:672013999-672016931(-)	Ureide permease 2 [UniProtKB/Swiss-Prot:Q9ZQ89]	Os12g0503000	AT2G03590
TraesCS5A02G418400	chr5A:606306881-606308198(+)	Protein PELPK1 [UniProtKB/Swiss-Prot:Q9LXB8]	Os03g0782200	NA
TraesCS3B02G550200	chr3B:785280464-785284379(+)	Protein IRON-RELATED TRANSCRIPTION FACTOR 2 [UniProtKB/Swiss-Prot:A2WZ60]	Os01g0952800	NA
TraesCS2D02G033700	chr2D:13066732-13067019(-)	NA	NA	NA
TraesCS6D02G287900	chr6D:397341739-397356495(-)	NA	NA	NA
TraesCS3A02G345200	chr3A:594667016-594669629(+)	NA	Os01g0823600	AT3G56290
TraesCS5D02G426500	chr5D:484974017-484974799(+)	Protein PELPK1 [UniProtKB/Swiss-Prot:Q9LXB8]	Os03g0782200	NA
TraesCS5B02G294500	chr5B:478749123-478755026(-)	Beta-glucosidase 31 [UniProtKB/Swiss-Prot:B7F7K7]	Os09g0511600	NA
TraesCS3B02G266000	chr3B:426821917-426827133(+)	Probable plastid-lipid-associated protein 14, chloroplastic [UniProtKB/Swiss-Prot:Q9LV04]	Os01g0655500	AT5G53450
TraesCS2D02G396800	chr2D:508046915-508047856(-)	NA	Os04g0572800	AT5G62150
TraesCS5D02G062200	chr5D:58226914-58230221(+)	L-type lectin-domain containing receptor kinase IX.1 [UniProtKB/Swiss-Prot:Q9LXA5]	Os12g0606000	NA
TraesCS3B02G099900	chr3B:66706917-66711122(-)	Cytochrome P450 704C1 [UniProtKB/Swiss-Prot:Q50EK3]	Os04g0573900	NA
TraesCS6B02G298700	chr6B:536811349-536816690(+)	WAT1-related protein At5g45370 [UniProtKB/Swiss-Prot:F4KD68]	Os02g0703900	AT5G45370
TraesCS2A02G515300	chr2A:739481077-739491052(-)	Protein IRON-RELATED TRANSCRIPTION FACTOR 2 [UniProtKB/Swiss-Prot:A2WZ60]	NA	NA
TraesCS3D02G497900	chr3D:588993482-588994620(-)	GPI-anchored protein LLG1 [UniProtKB/Swiss-Prot:Q9FKT1]	NA	NA
TraesCS6A02G058400	chr6A:30867398-30869058(-)	Cytochrome P450 76M5 [UniProtKB/Swiss-Prot:Q6YTF5]	Os08g0508000	NA
TraesCS5A02G140400	chr5A:312506681-312507322(+)	NA	NA	NA
TraesCS5A02G408000	chr5A:598525965-598529586(+)	Pectin acetylesterase 9 [UniProtKB/Swiss-Prot:B9DFR3]	Os10g0550500	AT5G23870
TraesCS6B02G187400	chr6B:213487339-213488328(-)	Nicotianamine synthase 1 [UniProtKB/Swiss-Prot:Q9ZQV9]	Os03g0307200	NA
TraesCS2D02G557300	chr2D:630347238-630349038(-)	Chaperone protein dnaJ C76, chloroplastic [UniProtKB/Swiss-Prot:Q9FMX6]	Os04g0675400	NA
TraesCS3B02G193000	chr3B:207303353-207305083(+)	NA	NA	NA
TraesCS3D02G237800	chr3D:329439442-329448004(+)	Probable plastid-lipid-associated protein 14, chloroplastic [UniProtKB/Swiss-Prot:Q9LV04]	Os01g0655500	AT5G53450
TraesCS3D02G162500	chr3D:133106416-133108717(-)	Bark storage protein A [UniProtKB/Swiss-Prot:Q07469]	Os01g0229800	AT4G28940
TraesCS1B02G397900	chr1B:629092324-629092566(+)	NA	NA	NA
TraesCS7A02G251100	chr7A:234351920-234353713(+)	NA	NA	NA
TraesCS2A02G365000	chr2A:608871057-608872541(+)	Ammonium transporter 1 member 1 [UniProtKB/Swiss-Prot:Q7XQ12]	Os04g0509600	AT4G13510
TraesCS3B02G003300	chr3B:2308380-2311241(+)	Transcription factor bHLH167 [UniProtKB/Swiss-Prot:F4I4E1]	Os01g0108400	NA
TraesCS2D02G069100	chr2D:28964965-28966662(+)	Anthocyanidin 5,3-O-glucosyltransferase [UniProtKB/Swiss-Prot:Q4R1I9]	Os01g0697100	NA
TraesCS6B02G425200	chr6B:694258986-694259978(+)	Probable nicotianamine synthase 4 [UniProtKB/Swiss-Prot:Q9ZQV6]	Os03g0307200	NA
TraesCS5A02G376900	chr5A:574482068-574485628(-)	Organic cation/carnitine transporter 7 [UniProtKB/Swiss-Prot:Q940M4]	Os03g0638200	AT3G13050
TraesCS3D02G323100	chr3D:435702417-435707320(+)	Probable inactive purple acid phosphatase 27 [UniProtKB/Swiss-Prot:Q5MAU8]	Os01g0800500	NA
TraesCS2B02G229900	chr2B:225432922-225438201(+)	NA	Os07g0564800	AT1G61240
TraesCS2A02G393800	chr2A:643492563-643493597(+)	NA	Os04g0583200	NA
TraesCS1A02G349900	chr1A:534930977-534933809(-)	Chaperone protein dnaJ C76, chloroplastic [UniProtKB/Swiss-Prot:Q9FMX6]	Os05g0529700	AT2G42750
TraesCS5D02G302600	chr5D:398768614-398773752(-)	Beta-glucosidase 31 [UniProtKB/Swiss-Prot:B7F7K7]	Os09g0511600	NA
TraesCS6A02G108100	chr6A:76976124-76977360(+)	NA	Os06g0704200	NA
TraesCS2A02G556100	chr2A:760549882-760551836(-)	Chaperone protein dnaJ C76, chloroplastic [UniProtKB/Swiss-Prot:Q9FMX6]	Os04g0675400	NA
TraesCS1A02G291100	chr1A:487330367-487333932(-)	Nicotianamine aminotransferase A [UniProtKB/Swiss-Prot:Q9ST02]	Os02g0306401	AT5G53970
TraesCS1A02G212700	chr1A:375471252-375477408(-)	Transcription factor UNE10 [UniProtKB/Swiss-Prot:Q8GZ38]	Os10g0556200	NA
TraesCS2D02G362900	chr2D:468856174-468857658(+)	Ammonium transporter 1 member 1 [UniProtKB/Swiss-Prot:Q7XQ12]	Os04g0509600	AT4G13510
TraesCS4B02G364100	chr4B:652414628-652416298(+)	Stem 28 kDa glycoprotein [UniProtKB/Swiss-Prot:P15490]	NA	NA
TraesCS6D02G241200	chr6D:343557954-343558810(-)	NA	Os02g0684400	NA
TraesCS2D02G391700	chr2D:498805121-498806009(+)	NA	Os04g0583200	NA
TraesCS4D02G118500	chr4D:99161360-99162709(-)	CBL-interacting protein kinase 14 [UniProtKB/Swiss-Prot:Q2QYM3]	Os11g0113700	AT5G01810
TraesCS1D02G352600	chr1D:438226591-438229351(-)	Chaperone protein dnaJ C76, chloroplastic [UniProtKB/Swiss-Prot:Q9FMX6]	Os05g0529700	AT2G42750
TraesCS4A02G063900	chr4A:60730298-60732339(+)	Cytochrome P450 94A1 [UniProtKB/Swiss-Prot:O81117]	Os03g0223100	AT3G56630
TraesCS4B02G091500	chr4B:94761495-94767232(+)	Receptor protein-tyrosine kinase CEPR2 [UniProtKB/Swiss-Prot:Q9C7T7]	Os11g0232100	NA
TraesCS7A02G324800	chr7A:472194643-472197424(+)	UDP-galactose transporter 1 [UniProtKB/Swiss-Prot:Q9C521]	Os08g0104900	AT1G77610
TraesCS1B02G364200	chr1B:593835340-593838202(-)	Chaperone protein dnaJ C76, chloroplastic [UniProtKB/Swiss-Prot:Q9FMX6]	Os05g0529700	AT2G42750
TraesCS6B02G287700	chr6B:518391920-518392819(-)	NA	Os02g0684400	NA
TraesCS4A02G172000	chr4A:436441434-436451863(-)	Beta-glucosidase-like SFR2, chloroplastic [UniProtKB/Swiss-Prot:Q8L6H7]	Os11g0683500	AT3G06510
TraesCS3A02G237400	chr3A:444287081-444293096(+)	Probable plastid-lipid-associated protein 14, chloroplastic [UniProtKB/Swiss-Prot:Q9LV04]	Os01g0655500	AT5G53450
TraesCS4A02G027700	chr4A:19620174-19622731(-)	Heat stress transcription factor A-2d [UniProtKB/Swiss-Prot:Q8H7Y6]	Os03g0161900	NA
TraesCS3D02G276000	chr3D:382740154-382753014(+)	Hexokinase-6 [UniProtKB/Swiss-Prot:Q8LQ68]	Os01g0742500	AT4G29130
TraesCS1D02G416200	chr1D:475193522-475197519(-)	Disease resistance protein PIK6-NP [UniProtKB/Swiss-Prot:Q2QZF1]	Os05g0479700	NA
TraesCS6B02G296400	chr6B:532150706-532152010(-)	Ubiquinol oxidase 1c, mitochondrial [UniProtKB/Swiss-Prot:Q8W855]	Os02g0700400	AT3G22360
TraesCS6D02G206000	chr6D:291794151-291797927(+)	Probable LRR receptor-like serine/threonine-protein kinase At3g47570 [UniProtKB/Swiss-Prot:C0LGP4]	Os02g0615400	NA
TraesCS5D02G368500	chr5D:444528420-444533740(+)	BTB/POZ domain-containing protein POB1 [UniProtKB/Swiss-Prot:Q9FPW6]	NA	NA
TraesCS2D02G340800	chr2D:435147053-435148828(-)	NA	Os04g0482900	AT5G40500
TraesCS7B02G101200	chr7B:115404099-115410570(-)	NA	NA	NA
TraesCS7D02G538200	chr7D:629321784-629326528(+)	Disease resistance protein RGA5 [UniProtKB/Swiss-Prot:F7J0N2]	NA	NA
TraesCS2D02G280800	chr2D:352912904-352914566(-)	Amino acid transporter AVT1I [UniProtKB/Swiss-Prot:F4J1Q9]	Os04g0460300	NA
TraesCS3B02G440300	chr3B:679645555-679647705(-)	Probable receptor-like protein kinase At1g11050 [UniProtKB/Swiss-Prot:O04086]	Os01g0883000	AT5G63710
TraesCS6A02G269100	chr6A:495463848-495465714(-)	Ubiquinol oxidase 1c, mitochondrial [UniProtKB/Swiss-Prot:Q8W855]	Os02g0700400	AT3G22360
TraesCS7D02G540000	chr7D:630272767-630273493(+)	Disease resistance protein PIK6-NP [UniProtKB/Swiss-Prot:Q2QZF1]	NA	NA
TraesCS4A02G090200	chr4A:96428350-96433812(-)	Alpha-dioxygenase 1 [UniProtKB/Swiss-Prot:Q9SGH6]	Os12g0448900	NA
TraesCS1D02G204800	chr1D:289960473-289963737(+)	Protein PLASTID MOVEMENT IMPAIRED 1 [UniProtKB/Swiss-Prot:Q9C8E6]	Os10g0539700	NA
TraesCS4B02G045700	chr4B:32896523-32898695(+)	Zinc finger protein CONSTANS-LIKE 16 [UniProtKB/Swiss-Prot:Q8RWD0]	Os03g0711100	NA
TraesCS7D02G215300	chr7D:174992358-174993734(+)	Dof zinc finger protein 4 [UniProtKB/Swiss-Prot:Q6Z345]	Os06g0284500	NA
TraesCS2D02G166500	chr2D:110662319-110663542(-)	NA	NA	NA
TraesCS4A02G204600	chr4A:496113899-496115025(-)	NA	Os11g0220300	AT1G32520
TraesCS2B02G156100	chr2B:127145471-127146774(-)	N-terminal acetyltransferase A complex catalytic subunit NAA10 [UniProtKB/Swiss-Prot:Q9FKI4]	NA	NA
TraesCS7D02G375700	chr7D:486056771-486062383(-)	Polyamine oxidase 1 [UniProtKB/Swiss-Prot:O64411]	Os09g0368200	NA
TraesCS7A02G224000	chr7A:193377371-193380465(-)	Anthranilate O-methyltransferase 2 [UniProtKB/Swiss-Prot:B6SU46]	Os06g0311800	AT5G55250
TraesCS1D02G215600	chr1D:300862171-300870830(-)	Transcription factor UNE10 [UniProtKB/Swiss-Prot:Q8GZ38]	Os10g0556200	NA
TraesCS2D02G134100	chr2D:79050775-79053033(-)	NA	Os07g0658000	AT4G29070
TraesCS3D02G339300	chr3D:452416590-452417698(+)	NA	Os01g0823600	AT3G56290
TraesCS2D02G438200	chr2D:547774706-547775026(-)	Putative lipid-transfer protein DIR1 [UniProtKB/Swiss-Prot:Q8W453]	NA	NA
TraesCS4D02G348400	chr4D:502065807-502066544(-)	Xyloglucan endotransglucosylase/hydrolase protein 31 [UniProtKB/Swiss-Prot:P93046]	Os03g0117300	NA
TraesCS6B02G449000	chr6B:708622985-708625715(-)	Serine/threonine-protein phosphatase PP1 [UniProtKB/Swiss-Prot:P48489]	Os08g0455600	AT5G59160
TraesCS3A02G243200	chr3A:456775570-456777018(+)	NA	Os01g0666600	AT2G42975
TraesCS3A02G084800	chr3A:54874740-54876034(-)	Cytochrome P450 704C1 [UniProtKB/Swiss-Prot:Q50EK3]	Os04g0573900	AT2G45510
TraesCS7B02G133300	chr7B:162113319-162114854(-)	Chaperone protein dnaJ C76, chloroplastic [UniProtKB/Swiss-Prot:Q9FMX6]	Os06g0474800	NA
TraesCS6D02G148600	chr6D:121579210-121580540(-)	Nicotianamine synthase 1 [UniProtKB/Swiss-Prot:Q9ZQV9]	Os03g0307200	NA
TraesCS4A02G353500	chr4A:628502946-628506973(+)	NA	Os03g0837800	NA
TraesCS6A02G350400	chr6A:582248516-582254826(+)	Protein DETOXIFICATION 19 [UniProtKB/Swiss-Prot:Q9LUH2]	Os07g0502200	AT3G23560
TraesCS5A02G166100	chr5A:355071283-355072804(-)	Zinc finger protein CO3 [UniProtKB/Swiss-Prot:O82117]	Os09g0240200	NA
TraesCS2A02G412400	chr2A:669878992-669889629(+)	Serine carboxypeptidase-like 19 [UniProtKB/Swiss-Prot:Q8VZU3]	Os11g0431400	NA
TraesCS2A02G501800	chr2A:729833921-729836264(-)	Triacylglycerol lipase OBL1 [UniProtKB/Swiss-Prot:F4JFU8]	Os04g0657500	NA
TraesCS6B02G378100	chr6B:653071737-653073713(+)	Anthranilate O-methyltransferase 1 [UniProtKB/Swiss-Prot:D9J0Z7]	NA	NA
TraesCS1B02G170200	chr1B:302033116-302037366(+)	Ribonuclease 3 [UniProtKB/Swiss-Prot:P42815]	Os09g0537700	NA
TraesCS1D02G218300	chr1D:305111236-305114814(+)	Phospho-2-dehydro-3-deoxyheptonate aldolase 2, chloroplastic [UniProtKB/Swiss-Prot:P37216]	Os10g0564400	AT4G33510
TraesCS3D02G084900	chr3D:42845812-42847845(-)	Cytochrome P450 704C1 [UniProtKB/Swiss-Prot:Q50EK3]	Os04g0573900	AT2G45510
TraesCS3D02G210800	chr3D:280280812-280282957(-)	Protein CONSERVED IN THE GREEN LINEAGE AND DIATOMS 27, chloroplastic [UniProtKB/Swiss-Prot:Q9FN15]	Os03g0439700	AT5G11840
TraesCS6D02G144700	chr6D:115083899-115088626(+)	Shewanella-like protein phosphatase 1 [UniProtKB/Swiss-Prot:Q8L774]	Os10g0394100	AT1G07010
TraesCS3B02G453600	chr3B:694324532-694325779(+)	Thioredoxin F, chloroplastic [UniProtKB/Swiss-Prot:Q8S091]	Os01g0913000	AT3G02730
TraesCS7D02G347500	chr7D:446987793-446990822(+)	Probable transcription factor GLK1 [UniProtKB/Swiss-Prot:Q5Z5I4]	Os06g0348800	NA
TraesCS7D02G448000	chr7D:568176007-568176728(-)	NA	Os06g0678500	NA
TraesCS5B02G143700	chr5B:271140577-271142021(+)	Protein LURP-one-related 8 [UniProtKB/Swiss-Prot:Q9ZVI6]	Os12g0120500	AT2G38640
TraesCS6A02G323500	chr6A:556910121-556910943(+)	NA	Os02g0773500	NA
TraesCS5B02G468800	chr5B:642274909-642276760(+)	Chaperonin-like RbcX protein 2, chloroplastic [UniProtKB/Swiss-Prot:Q8L9X2]	Os03g0807900	AT5G19855
TraesCS7D02G377400	chr7D:488782547-488784232(+)	Fructose-bisphosphate aldolase 5, cytosolic [UniProtKB/Swiss-Prot:O65581]	Os06g0608700	AT4G26530
TraesCS7A02G381100	chr7A:556159299-556161155(+)	Fructose-bisphosphate aldolase 5, cytosolic [UniProtKB/Swiss-Prot:O65581]	Os06g0608700	AT4G26530
TraesCS3B02G236600	chr3B:369284103-369286021(+)	Protein CONSERVED IN THE GREEN LINEAGE AND DIATOMS 27, chloroplastic [UniProtKB/Swiss-Prot:Q9FN15]	Os03g0439700	AT5G67370
TraesCS3B02G132900	chr3B:115394897-115395869(-)	NA	Os01g0183850	NA
TraesCS6A02G404700	chr6A:611290222-611294090(-)	Serine/threonine-protein phosphatase PP1 [UniProtKB/Swiss-Prot:P48489]	Os02g0820000	AT5G59160
TraesCS3A02G207900	chr3A:366610919-366635148(-)	Protein CONSERVED IN THE GREEN LINEAGE AND DIATOMS 27, chloroplastic [UniProtKB/Swiss-Prot:Q9FN15]	Os03g0439700	AT5G67370
TraesCS4B02G174600	chr4B:382821999-382824706(-)	Myb-related protein 2 [UniProtKB/Swiss-Prot:Q9SQQ9]	Os03g0325500	AT2G27070
TraesCS2A02G265300	chr2A:421248978-421249736(+)	NA	Os07g0122900	NA
TraesCS2D02G502300	chr2D:596194399-596196863(-)	Triacylglycerol lipase OBL1 [UniProtKB/Swiss-Prot:F4JFU8]	Os04g0657500	NA
TraesCS2D02G545600	chr2D:622334680-622335446(-)	NA	NA	NA
TraesCS5B02G163500	chr5B:302753429-302754975(-)	Zinc finger protein CO3 [UniProtKB/Swiss-Prot:O82117]	Os09g0240200	NA
TraesCS2D02G300000	chr2D:382179811-382180491(+)	NA	NA	NA
TraesCS6D02G067200	chr6D:32905829-32908466(+)	Probable LRR receptor-like serine/threonine-protein kinase At3g47570 [UniProtKB/Swiss-Prot:C0LGP4]	NA	NA
TraesCS6A02G386200	chr6A:603249197-603250189(+)	Probable nicotianamine synthase 4 [UniProtKB/Swiss-Prot:Q9ZQV6]	Os03g0307200	NA
TraesCS3A02G280700	chr3A:509564225-509567338(+)	Probable peroxygenase 4 [UniProtKB/Swiss-Prot:Q9CAB7]	NA	NA
TraesCS5D02G470300	chr5D:510974165-510976002(-)	Chaperonin-like RbcX protein 2, chloroplastic [UniProtKB/Swiss-Prot:Q8L9X2]	Os03g0807900	AT5G19855
TraesCS7B02G380600	chr7B:645391794-645392851(-)	Probable E3 ubiquitin-protein ligase ATL44 [UniProtKB/Swiss-Prot:O22755]	Os06g0666500	NA
TraesCS1D02G149700	chr1D:206099675-206101382(+)	Ribonuclease 1 [UniProtKB/Swiss-Prot:P42813]	Os09g0538000	NA
TraesCS6D02G148000	chr6D:121064408-121065827(+)	Nicotianamine synthase 1 [UniProtKB/Swiss-Prot:Q9ZQV9]	Os03g0307200	NA
TraesCS5A02G383800	chr5A:581486719-581488859(-)	Heat stress transcription factor A-2a [UniProtKB/Swiss-Prot:Q84MN7]	Os03g0745000	AT3G22830
TraesCS1D02G116600	chr1D:112461655-112466638(+)	Phosphoenolpyruvate/phosphate translocator 3, chloroplastic [UniProtKB/Swiss-Prot:Q5VQL3]	Os05g0170950	AT5G25400
TraesCS6D02G301800	chr6D:411467309-411468179(+)	NA	Os02g0775300	NA
TraesCS2B02G467500	chr2B:663139032-663141599(-)	S-norcoclaurine synthase [UniProtKB/Swiss-Prot:Q67A25]	Os04g0593500	NA
TraesCS2D02G251800	chr2D:301816850-301819891(-)	Peroxisomal (S)-2-hydroxy-acid oxidase GLO5 [UniProtKB/Swiss-Prot:Q6YT73]	Os07g0152900	AT3G14420
TraesCS5A02G527300	chr5A:687873448-687875211(+)	Short-chain dehydrogenase TIC 32 B, chloroplastic [UniProtKB/Swiss-Prot:A0A078ISJ6]	Os03g0115700	AT4G24050
TraesCS2B02G411800	chr2B:585935927-585936874(+)	NA	Os04g0583200	NA
TraesCS7A02G321100	chr7A:463640626-463649968(+)	DNA-directed RNA polymerases IV and V subunit 2 [UniProtKB/Swiss-Prot:Q9LK40]	Os08g0171600	AT3G18090
TraesCS7B02G148000	chr7B:194588830-194591830(+)	Serine--glyoxylate aminotransferase [UniProtKB/Swiss-Prot:Q56YA5]	Os08g0502700	AT2G13360
TraesCS2A02G368300	chr2A:611939210-611941919(-)	Peroxisomal membrane protein 11-4 [UniProtKB/Swiss-Prot:Q7XU74]	Os04g0534600	AT3G47430
TraesCS7A02G551900	chr7A:725224414-725228601(+)	Disease resistance protein RGA5 [UniProtKB/Swiss-Prot:F7J0N2]	NA	NA
TraesCS4A02G110300	chr4A:134549984-134551905(+)	Mitogen-activated protein kinase kinase kinase 18 [UniProtKB/Swiss-Prot:Q9ZVP5]	Os03g0292700	AT2G30040
TraesCS1B02G086800	chr1B:74248810-74250626(+)	NA	NA	NA
TraesCS4D02G066200	chr4D:40953456-40954745(+)	ATP synthase delta chain, chloroplastic [UniProtKB/Swiss-Prot:Q42687]	Os03g0736600	NA
TraesCS6A02G404600	chr6A:611197152-611198716(+)	Zinc finger protein ZAT5 [UniProtKB/Swiss-Prot:Q681X4]	Os02g0823900	AT5G04390
TraesCS5B02G092600	chr5B:121554358-121556888(-)	NA	Os03g0110900	NA
TraesCS7D02G445300	chr7D:566191898-566193011(+)	NA	NA	NA
TraesCS5A02G524400	chr5A:685004226-685006607(+)	Peroxisomal membrane protein 11-1 [UniProtKB/Swiss-Prot:Q10SM7]	Os03g0117100	AT3G61070
TraesCS1B02G216400	chr1B:392150618-392151960(+)	Serine carboxypeptidase-like 34 [UniProtKB/Swiss-Prot:Q0WPR4]	Os10g0541600	AT5G23210
TraesCS5A02G239100	chr5A:455206389-455207045(+)	NA	Os09g0458900	NA
TraesCS3D02G277500	chr3D:384655196-384655820(+)	NA	Os01g0739500	AT5G56550
TraesCS2B02G392700	chr2B:556980616-556982777(-)	Cytosolic sulfotransferase 15 [UniProtKB/Swiss-Prot:Q8L5A7]	Os04g0526300	NA
TraesCS1D02G105800	chr1D:97909362-97910292(+)	NAD(P)H-quinone oxidoreductase subunit S, chloroplastic [UniProtKB/Swiss-Prot:Q9T0A4]	Os07g0196200	NA
TraesCS6D02G251700	chr6D:355854355-355859738(+)	WAT1-related protein At5g45370 [UniProtKB/Swiss-Prot:F4KD68]	Os02g0703900	AT5G45370
TraesCS2D02G464200	chr2D:569842460-569844375(-)	indolin-2-one monooxygenase [UniProtKB/Swiss-Prot:Q43255]	NA	NA
TraesCS7A02G307300	chr7A:433743217-433744888(+)	NA	Os08g0138900	NA
TraesCS3B02G176000	chr3B:178262462-178267602(+)	NA	Os05g0594500	NA
TraesCS2D02G238500	chr2D:248471596-248473101(-)	Cytochrome P450 76M5 [UniProtKB/Swiss-Prot:Q6YTF5]	Os07g0518500	NA
TraesCS2B02G317500	chr2B:453029977-453032074(+)	NA	NA	NA
TraesCS3A02G028700	chr3A:15299506-15301307(+)	Lecithin-cholesterol acyltransferase-like 1 [UniProtKB/Swiss-Prot:Q10PI6]	NA	NA
TraesCS7A02G555800	chr7A:727532471-727533330(+)	Probable E3 ubiquitin-protein ligase ATL44 [UniProtKB/Swiss-Prot:O22755]	Os02g0832150	NA
TraesCS2B02G586400	chr2B:773088496-773090252(-)	Chaperone protein dnaJ C76, chloroplastic [UniProtKB/Swiss-Prot:Q9FMX6]	Os04g0675400	NA
TraesCSU02G024000	chrUn:24401153-24404965(+)	Disease resistance protein RPM1 [UniProtKB/Swiss-Prot:Q39214]	NA	NA
TraesCS4B02G185400	chr4B:404770866-404777264(+)	Acetate/butyrate--CoA ligase AAE7, peroxisomal [UniProtKB/Swiss-Prot:Q8VZF1]	Os03g0305000	AT3G16910
TraesCS7B02G366900	chr7B:630606805-630607047(-)	NA	NA	NA
TraesCS5B02G296600	chr5B:479726810-479732884(-)	Protein FLOWERING LOCUS T [UniProtKB/Swiss-Prot:Q9SXZ2]	Os09g0513500	AT1G65480
TraesCS3A02G416200	chr3A:658905322-658906992(-)	NA	NA	NA
TraesCS4D02G350000	chr4D:502558932-502561510(-)	F-box protein PP2-A13 [UniProtKB/Swiss-Prot:Q9LEX0]	Os03g0116700	AT3G61060
TraesCS3D02G425300	chr3D:537556569-537558409(-)	F-box protein At1g67340 [UniProtKB/Swiss-Prot:Q9FYF9]	Os01g0921800	AT5G50450
TraesCS2A02G035100	chr2A:15269852-15270683(+)	Calvin cycle protein CP12-2, chloroplastic [UniProtKB/Swiss-Prot:Q9LZP9]	Os01g0303000	NA
TraesCS3B02G377300	chr3B:594410120-594411196(+)	NA	Os01g0823600	AT3G56290
TraesCS4B02G118100	chr4B:137740639-137742125(-)	NA	NA	NA
TraesCS7A02G250600	chr7A:232748727-232750892(+)	NA	Os08g0521800	AT4G31115
TraesCS5A02G459200	chr5A:639306150-639307856(-)	Chaperonin-like RbcX protein 2, chloroplastic [UniProtKB/Swiss-Prot:Q8L9X2]	Os03g0807900	AT5G19855
TraesCS4D02G328100	chr4D:486936671-486938022(+)	Probable carboxylesterase 2 [UniProtKB/Swiss-Prot:Q9SX78]	NA	NA
TraesCS1B02G126900	chr1B:155438402-155439430(-)	NAD(P)H-quinone oxidoreductase subunit S, chloroplastic [UniProtKB/Swiss-Prot:Q9T0A4]	Os07g0196200	NA
TraesCS7B02G120600	chr7B:140652691-140653986(+)	Dof zinc finger protein 4 [UniProtKB/Swiss-Prot:Q6Z345]	Os06g0284500	NA
TraesCS1B02G264300	chr1B:465239280-465242285(+)	Cytochrome P450 734A1 [UniProtKB/Swiss-Prot:O48786]	Os05g0405600	NA
TraesCS5D02G076400	chr5D:75918991-75920969(+)	UDP-glycosyltransferase 79 [UniProtKB/Swiss-Prot:Q7XT97]	Os04g0204000	NA
TraesCS7B02G283000	chr7B:517310434-517312145(+)	Fructose-bisphosphate aldolase 5, cytosolic [UniProtKB/Swiss-Prot:O65581]	Os06g0608700	AT4G26530
TraesCS2B02G360500	chr2B:513589082-513592164(-)	NA	Os04g0482900	AT5G40500
TraesCS7A02G213400	chr7A:177135900-177137449(+)	Dof zinc finger protein 4 [UniProtKB/Swiss-Prot:Q6Z345]	Os06g0284500	NA
TraesCS4A02G268500	chr4A:580733925-580736107(-)	Zinc finger protein CONSTANS-LIKE 16 [UniProtKB/Swiss-Prot:Q8RWD0]	Os03g0711100	NA
TraesCS2D02G525900	chr2D:614643668-614645049(-)	Stress enhanced protein 2, chloroplastic [UniProtKB/Swiss-Prot:Q9SJ02]	Os04g0639200	AT2G21970
TraesCS1A02G222900	chr1A:392744232-392747376(-)	Pentatricopeptide repeat-containing protein At2g30100, chloroplastic [UniProtKB/Swiss-Prot:Q0WNN7]	Os05g0353300	AT2G30100
TraesCS3D02G130200	chr3D:90371896-90372856(+)	DCC family protein At1g52590, chloroplastic [UniProtKB/Swiss-Prot:Q9SSR1]	Os01g0173000	AT1G52590
TraesCS2B02G193500	chr2B:169864360-169865163(+)	RING-H2 finger protein ATL3 [UniProtKB/Swiss-Prot:Q9XF63]	Os07g0618000	AT3G14320
TraesCS4A02G247400	chr4A:558547018-558548189(-)	NA	Os03g0736900	NA
TraesCS1B02G226200	chr1B:406039901-406050091(-)	Transcription factor UNE10 [UniProtKB/Swiss-Prot:Q8GZ38]	Os10g0556200	NA
TraesCS3A02G026900	chr3A:14043984-14044938(-)	Nuclear transcription factor Y subunit B-8 [UniProtKB/Swiss-Prot:Q75IZ7]	NA	AT4G14540
TraesCS1D02G301100	chr1D:398972593-398976773(+)	Serine/threonine-protein kinase STN8, chloroplastic [UniProtKB/Swiss-Prot:Q9LZV4]	Os05g0480000	AT5G01920
TraesCS3D02G505400	chr3D:592902915-592904372(+)	NA	NA	NA
TraesCS4B02G105300	chr4B:113380114-113384334(-)	GDP-L-galactose phosphorylase 2 [UniProtKB/Swiss-Prot:Q9FLP9]	Os12g0190000	AT5G55120
TraesCS6B02G146400	chr6B:147011062-147014048(+)	NA	Os07g0481200	AT3G49050
TraesCS4B02G062100	chr4B:53858276-53859605(+)	NA	Os03g0731100	NA
TraesCS2B02G329600	chr2B:474350847-474355676(+)	Ferric reduction oxidase 7, chloroplastic [UniProtKB/Swiss-Prot:Q3KTM0]	Os04g0444800	AT5G49740
TraesCS4B02G354900	chr4B:646182872-646183336(+)	Xyloglucan endotransglucosylase/hydrolase protein 31 [UniProtKB/Swiss-Prot:P93046]	Os03g0117300	NA
TraesCS5D02G122700	chr5D:177675436-177677242(-)	Fructose-bisphosphate aldolase, chloroplastic [UniProtKB/Swiss-Prot:Q40677]	Os11g0171300	AT4G38970
TraesCS2B02G417300	chr2B:596897876-596898505(-)	NA	Os04g0572800	AT5G62150
TraesCS4B02G067300	chr4B:60083200-60084530(+)	ATP synthase delta chain, chloroplastic [UniProtKB/Swiss-Prot:Q42687]	Os03g0736600	NA
TraesCS4A02G272600	chr4A:583906671-583910722(+)	Protein OPAQUE10 [UniProtKB/Swiss-Prot:P0DKL2]	Os03g0703300	NA
TraesCS6B02G359800	chr6B:631740171-631741196(-)	Auxin-responsive protein SAUR32 [UniProtKB/Swiss-Prot:Q9ZUZ3]	Os02g0769100	NA
TraesCS6D02G361400	chr6D:452483344-452485884(-)	Wall-associated receptor kinase 3 [UniProtKB/Swiss-Prot:Q9LMN8]	Os02g0808100	NA
TraesCS2D02G142100	chr2D:83822186-83824623(-)	Protein DETOXIFICATION 19 [UniProtKB/Swiss-Prot:Q9LUH2]	Os07g0502200	AT3G23560
TraesCS1A02G068100	chr1A:49485546-49487661(-)	NA	NA	NA
TraesCS2D02G502400	chr2D:596203285-596209470(+)	Farnesyl pyrophosphate synthase [UniProtKB/Swiss-Prot:Q4JHN6]	Os04g0657100	AT4G17190
TraesCS2B02G048200	chr2B:23878049-23878768(+)	Calvin cycle protein CP12-2, chloroplastic [UniProtKB/Swiss-Prot:Q9LZP9]	Os01g0303000	NA
TraesCS3B02G119400	chr3B:89165912-89167352(+)	Chlorophyllase-2 [UniProtKB/Swiss-Prot:Q9M7I7]	Os10g0419600	AT5G43860
TraesCS2D02G555300	chr2D:629402246-629420642(-)	NA	NA	NA
TraesCS6A02G159400	chr6A:151487984-151492305(+)	MLO-like protein 1 [UniProtKB/Swiss-Prot:O49621]	Os02g0197200	NA
TraesCS4A02G247600	chr4A:558650237-558651161(-)	ATP synthase delta chain, chloroplastic [UniProtKB/Swiss-Prot:Q42687]	Os03g0736600	NA
TraesCS1B02G214700	chr1B:389735006-389736455(+)	Protein CURVATURE THYLAKOID 1B, chloroplastic [UniProtKB/Swiss-Prot:Q8LCA1]	Os10g0536500	NA
TraesCS4D02G363300	chr4D:509104468-509106248(-)	2-oxoglutarate-dependent dioxygenase 11 [UniProtKB/Swiss-Prot:Q94LP4]	Os10g0558900	NA
TraesCS3D02G166500	chr3D:138895639-138896850(+)	Uncharacterized protein At5g39865 [UniProtKB/Swiss-Prot:Q9FLE8]	Os01g0235900	NA
TraesCS7D02G203300	chr7D:161479658-161482549(-)	Heme-binding-like protein At3g10130, chloroplastic [UniProtKB/Swiss-Prot:Q9SR77]	Os02g0533200	AT3G10130
TraesCS3D02G325900	chr3D:438469592-438470664(-)	NA	Os01g0805200	NA
TraesCS4D02G046200	chr4D:21774703-21776886(-)	Zinc finger protein CONSTANS-LIKE 16 [UniProtKB/Swiss-Prot:Q8RWD0]	Os03g0711100	NA
TraesCS4D02G348600	chr4D:502072761-502074897(+)	Peroxisomal membrane protein 11-1 [UniProtKB/Swiss-Prot:Q10SM7]	Os03g0117100	AT3G61070
TraesCS3D02G346000	chr3D:457397225-457401330(+)	NA	Os01g0833200	AT2G35830
TraesCS3B02G212600	chr3B:252355532-252356437(+)	NA	NA	NA
TraesCS2D02G254500	chr2D:306561568-306564516(-)	Uncharacterized oxidoreductase At1g06690, chloroplastic [UniProtKB/Swiss-Prot:Q94A68]	Os07g0143000	AT1G06690
TraesCS3A02G498700	chr3A:724199314-724200936(+)	Phospholipase A1-Igamma1, chloroplastic [UniProtKB/Swiss-Prot:Q941F1]	Os01g0968500	NA
TraesCS7A02G200300	chr7A:162771915-162774458(-)	Heme-binding-like protein At3g10130, chloroplastic [UniProtKB/Swiss-Prot:Q9SR77]	Os02g0533200	AT3G10130
TraesCS5B02G415000	chr5B:589228126-589231024(-)	Proline-rich receptor-like protein kinase PERK1 [UniProtKB/Swiss-Prot:Q9LV48]	Os03g0759600	NA
TraesCS5D02G393200	chr5D:461439272-461441562(-)	Heat stress transcription factor A-2a [UniProtKB/Swiss-Prot:Q84MN7]	Os03g0745000	AT3G22830
TraesCS7B02G107100	chr7B:123781548-123784429(-)	Heme-binding-like protein At3g10130, chloroplastic [UniProtKB/Swiss-Prot:Q9SR77]	Os02g0533200	AT3G10130
TraesCS1B02G050600	chr1B:30730083-30731757(-)	Lecithin-cholesterol acyltransferase-like 1 [UniProtKB/Swiss-Prot:Q10PI6]	NA	NA
TraesCS3D02G370700	chr3D:484345504-484348010(+)	Fructose-1,6-bisphosphatase, cytosolic [UniProtKB/Swiss-Prot:Q43139]	Os01g0866400	AT1G43670
TraesCS7B02G478200	chr7B:733527123-733530917(+)	Protein REVEILLE 2 [UniProtKB/Swiss-Prot:F4K5X6]	Os06g0728700	NA
TraesCS2B02G385400	chr2B:548951741-548952427(-)	Peroxisomal membrane protein 11-4 [UniProtKB/Swiss-Prot:Q7XU74]	Os04g0534600	AT3G47430
TraesCS5B02G561300	chr5B:707439895-707441048(+)	Probable cytokinin riboside 5'-monophosphate phosphoribohydrolase LOGL5 [UniProtKB/Swiss-Prot:Q84M85]	Os03g0857900	AT5G06300
TraesCS6D02G148200	chr6D:121225536-121228339(+)	Nicotianamine synthase 1 [UniProtKB/Swiss-Prot:Q9ZQV9]	Os03g0307200	NA
TraesCS2B02G268000	chr2B:361284425-361288908(+)	Uncharacterized oxidoreductase At1g06690, chloroplastic [UniProtKB/Swiss-Prot:Q94A68]	Os07g0143000	AT1G06690
TraesCS2A02G294700	chr2A:507387086-507390817(+)	Glucan endo-1,3-beta-glucosidase 14 [UniProtKB/Swiss-Prot:Q9ZQG9]	Os04g0412300	AT2G27500
TraesCS3A02G129300	chr3A:106659927-106660912(+)	DCC family protein At1g52590, chloroplastic [UniProtKB/Swiss-Prot:Q9SSR1]	Os01g0173000	AT1G52590
TraesCS1B02G236200	chr1B:423558880-423562151(-)	Pentatricopeptide repeat-containing protein At2g30100, chloroplastic [UniProtKB/Swiss-Prot:Q0WNN7]	Os05g0353300	NA
TraesCS7D02G225700	chr7D:185365674-185368665(-)	Anthranilate O-methyltransferase 2 [UniProtKB/Swiss-Prot:B6SU46]	Os02g0719600	AT5G55250
TraesCS6B02G354100	chr6B:619861244-619862517(+)	NA	Os02g0773500	NA
TraesCS2D02G034400	chr2D:13228599-13229315(+)	Calvin cycle protein CP12-1, chloroplastic [UniProtKB/Swiss-Prot:O22914]	Os01g0303000	NA
TraesCS6B02G209600	chr6B:276509953-276515528(+)	Transcription factor HY5 [UniProtKB/Swiss-Prot:O24646]	Os02g0203000	NA
TraesCS1D02G423100	chr1D:478253550-478256100(-)	Galactoside 2-alpha-L-fucosyltransferase [UniProtKB/Swiss-Prot:Q9M5Q1]	NA	NA
TraesCS6A02G231300	chr6A:436120673-436121709(+)	Temperature-induced lipocalin-1 [UniProtKB/Swiss-Prot:Q9FGT8]	Os02g0612900	AT5G58070
TraesCS5B02G412900	chr5B:587793069-587795936(+)	Pectin acetylesterase 9 [UniProtKB/Swiss-Prot:B9DFR3]	Os10g0550500	AT5G23870
TraesCS7A02G514200	chr7A:700503552-700506863(+)	Uncharacterized methyltransferase At2g41040, chloroplastic [UniProtKB/Swiss-Prot:Q0WPT7]	Os06g0646000	AT2G41040
TraesCS3A02G259900	chr3A:482183185-482184828(-)	AP2/ERF and B3 domain-containing protein Os01g0693400 [UniProtKB/Swiss-Prot:Q8RZX9]	Os01g0693400	NA
TraesCS4D02G199300	chr4D:346135172-346138504(-)	Thioredoxin-like protein AAED1, chloroplastic [UniProtKB/Swiss-Prot:Q9ZUU2]	Os03g0284600	AT2G37240
TraesCS4B02G128100	chr4B:167913591-167914731(+)	NA	Os11g0130200	NA
TraesCS3B02G423300	chr3B:660702688-660707046(-)	E3 ubiquitin-protein ligase AIRP2 [UniProtKB/Swiss-Prot:Q9M022]	Os01g0905700	NA
TraesCS6D02G240800	chr6D:343294206-343297520(+)	Tobamovirus multiplication protein 3 [UniProtKB/Swiss-Prot:Q9ZUM2]	Os02g0683900	AT2G02180
TraesCSU02G097100	chrUn:86365233-86366785(-)	Beta-carotene isomerase D27, chloroplastic [UniProtKB/Swiss-Prot:C7AU21]	Os08g0114100	AT1G64680
TraesCS3D02G498000	chr3D:588999142-589009043(-)	G-type lectin S-receptor-like serine/threonine-protein kinase At1g11330 [UniProtKB/Swiss-Prot:Q9SXB8]	NA	NA
TraesCS1A02G152800	chr1A:264213641-264217834(-)	Ribonuclease 1 [UniProtKB/Swiss-Prot:P42813]	Os09g0537700	NA
TraesCS7A02G198500	chr7A:159727329-159728374(+)	NA	Os06g0204600	NA
TraesCS6A02G337400	chr6A:571640294-571641340(+)	NA	NA	NA
TraesCS3A02G377600	chr3A:627275309-627278055(+)	Fructose-1,6-bisphosphatase, cytosolic [UniProtKB/Swiss-Prot:Q43139]	Os01g0866400	AT1G43670
TraesCS2A02G287200	chr2A:489959933-489961147(-)	Heavy metal-associated isoprenylated plant protein 22 [UniProtKB/Swiss-Prot:Q93VP2]	Os01g0507700	AT1G71050
TraesCS2A02G250800	chr2A:378849885-378853653(-)	Peroxisomal (S)-2-hydroxy-acid oxidase GLO5 [UniProtKB/Swiss-Prot:Q6YT73]	Os07g0152900	AT3G14420
TraesCS3D02G022000	chr3D:7171959-7173620(+)	NA	Os01g0120500	AT1G18060
TraesCS2B02G264100	chr2B:356594198-356597112(-)	Peroxisomal (S)-2-hydroxy-acid oxidase GLO5 [UniProtKB/Swiss-Prot:Q6YT73]	Os07g0152900	AT3G14420
TraesCS6A02G036300	chr6A:17897330-17904083(-)	Wall-associated receptor kinase 2 [UniProtKB/Swiss-Prot:Q9LMP1]	NA	NA
TraesCS3A02G158800	chr3A:157031841-157033451(+)	Uncharacterized protein At5g39865 [UniProtKB/Swiss-Prot:Q9FLE8]	Os01g0235900	NA
TraesCS5A02G108000	chr5A:191091856-191093655(+)	Fructose-bisphosphate aldolase, chloroplastic [UniProtKB/Swiss-Prot:Q40677]	Os11g0171300	AT4G38970
TraesCS4D02G186800	chr4D:324224058-324230680(+)	Acetate/butyrate--CoA ligase AAE7, peroxisomal [UniProtKB/Swiss-Prot:Q8VZF1]	Os03g0305000	AT3G16910
TraesCS5A02G177700	chr5A:375286301-375289673(+)	Chlorophyll a-b binding protein 7, chloroplastic [UniProtKB/Swiss-Prot:Q9C9K1]	Os09g0296800	AT1G76570
TraesCS7D02G442700	chr7D:562148061-562150169(-)	Polyubiquitin [UniProtKB/Swiss-Prot:P69309]	Os06g0673500	AT3G62250
TraesCS5A02G499300	chr5A:666038915-666040525(+)	Expansin-like A1 [UniProtKB/Swiss-Prot:Q10S70]	Os03g0132200	AT3G45970
TraesCS7B02G179200	chr7B:263669478-263670332(-)	Protein PROTON GRADIENT REGULATION 5, chloroplastic [UniProtKB/Swiss-Prot:Q9SL05]	Os08g0566600	AT2G05620
TraesCS5A02G335500	chr5A:544565116-544569311(-)	Aspartyl protease family protein 1 [UniProtKB/Swiss-Prot:Q8VYV9]	Os09g0542100	AT4G35880
TraesCS4B02G060100	chr4B:52035507-52037465(+)	Thioredoxin-like protein AAED1, chloroplastic [UniProtKB/Swiss-Prot:Q9ZUU2]	Os03g0729300	AT5G65840
TraesCS5D02G276200	chr5D:378897367-378899448(-)	Cinnamoyl-CoA reductase 1 [UniProtKB/Swiss-Prot:Q9S9N9]	Os09g0491788	AT1G76470
TraesCS6D02G387900	chr6D:464673973-464675802(-)	Zinc finger protein ZAT5 [UniProtKB/Swiss-Prot:Q681X4]	Os02g0823900	AT5G04390
TraesCS5B02G334700	chr5B:517865448-517869283(-)	Aspartyl protease family protein 1 [UniProtKB/Swiss-Prot:Q8VYV9]	Os09g0542100	AT4G35880
TraesCS3B02G110400	chr3B:76430390-76431328(-)	NA	NA	NA
TraesCS2B02G485100	chr2B:682217665-682219365(-)	indolin-2-one monooxygenase [UniProtKB/Swiss-Prot:Q43255]	NA	NA
TraesCS3B02G050500	chr3B:25273924-25276372(+)	ADP,ATP carrier protein ER-ANT1 [UniProtKB/Swiss-Prot:Q8LB08]	Os11g0661300	AT5G17400
TraesCS1A02G097000	chr1A:93367123-93367842(+)	NAD(P)H-quinone oxidoreductase subunit S, chloroplastic [UniProtKB/Swiss-Prot:Q9T0A4]	NA	NA
TraesCS3D02G261000	chr3D:363122302-363124857(-)	Protein PLASTID MOVEMENT IMPAIRED 2 [UniProtKB/Swiss-Prot:Q9C9N6]	Os01g0692300	AT1G66840
TraesCS2B02G054600	chr2B:26574248-26578524(-)	Phosphoglycerate mutase-like protein 1 [UniProtKB/Swiss-Prot:Q9FGF0]	Os04g0102500	AT5G64460
TraesCS2B02G443300	chr2B:636461355-636463343(+)	NA	Os04g0613300	AT1G79510
TraesCS3D02G156500	chr3D:123908792-123909268(-)	Nodulin-related protein 1 [UniProtKB/Swiss-Prot:Q9ZQ80]	NA	NA
TraesCS2A02G263500	chr2A:418794502-418807325(+)	Peroxidase 51 [UniProtKB/Swiss-Prot:Q9SZE7]	Os07g0115300	AT4G37530
TraesCS2D02G421500	chr2D:535096511-535098347(+)	NA	Os04g0613300	AT1G79510
TraesCS5D02G195900	chr5D:299418924-299423868(+)	Hypersensitive-induced response protein-like protein 2 [UniProtKB/Swiss-Prot:Q6K550]	Os09g0361200	AT5G62740
TraesCS7B02G251400	chr7B:463650930-463654451(+)	Probable transcription factor GLK1 [UniProtKB/Swiss-Prot:Q5Z5I4]	Os06g0348800	NA
TraesCS2A02G351400	chr2A:591277780-591279407(+)	NA	Os04g0494600	AT5G25460
TraesCS2B02G304100	chr2B:432132995-432134392(-)	Heavy metal-associated isoprenylated plant protein 22 [UniProtKB/Swiss-Prot:Q93VP2]	Os01g0507700	AT1G71050
TraesCS1D02G224500	chr1D:313201002-313204334(-)	Pentatricopeptide repeat-containing protein At2g30100, chloroplastic [UniProtKB/Swiss-Prot:Q0WNN7]	Os05g0353300	NA
TraesCS3D02G284500	chr3D:393655141-393660962(-)	Protein SPA1-RELATED 3 [UniProtKB/Swiss-Prot:Q9LJR3]	Os01g0725800	AT1G53090
TraesCS2B02G475700	chr2B:672775438-672776239(-)	FCS-Like Zinc finger 1 [UniProtKB/Swiss-Prot:Q9FGQ9]	Os04g0586100	NA
TraesCS5B02G268200	chr5B:454490752-454492199(-)	Cinnamoyl-CoA reductase 1 [UniProtKB/Swiss-Prot:Q6K9A2]	Os09g0491820	AT1G76470
TraesCS4D02G166200	chr4D:280176023-280182003(+)	Uncharacterized protein At2g37660, chloroplastic [UniProtKB/Swiss-Prot:O80934]	NA	AT4G31530
TraesCS5A02G541300	chr5A:698178472-698180716(-)	Transcription factor GHD7 [UniProtKB/Swiss-Prot:E5RQA1]	Os10g0560400	NA
TraesCS2A02G010000	chr2A:3954553-3955387(+)	NA	Os04g0119000	NA
TraesCS2B02G418600	chr2B:599808695-599814780(+)	Cytochrome P450 87A3 [UniProtKB/Swiss-Prot:Q7XU38]	Os04g0570500	AT1G12740
TraesCS4D02G104200	chr4D:82730421-82731619(-)	NAD(P)H-quinone oxidoreductase subunit T, chloroplastic [UniProtKB/Swiss-Prot:Q9SMS0]	Os11g0216100	AT4G09350
TraesCS5B02G412500	chr5B:587471370-587475380(-)	Malate dehydrogenase, glyoxysomal [UniProtKB/Swiss-Prot:Q42972]	Os03g0773800	AT2G22780
TraesCS4A02G130000	chr4A:170625840-170628564(+)	Myb-related protein 2 [UniProtKB/Swiss-Prot:Q9SQQ9]	Os03g0325500	AT3G04030
TraesCS2A02G464900	chr2A:710092790-710096429(+)	Disease resistance protein RGA2 [UniProtKB/Swiss-Prot:Q7XBQ9]	Os04g0620950	NA
TraesCS4A02G016400	chr4A:11182986-11188522(+)	Sucrose transport protein SUT1 [UniProtKB/Swiss-Prot:Q10R54]	Os03g0170900	AT2G02860
TraesCS4A02G353400	chr4A:628490342-628495898(-)	NA	Os03g0837900	AT5G08720
TraesCS6B02G268000	chr6B:481740212-481741692(+)	NA	Os02g0677600	NA
TraesCS7A02G127700	chr7A:81948763-81953997(-)	F-box protein At5g67140 [UniProtKB/Swiss-Prot:Q9FH99]	Os06g0166000	AT5G67140
TraesCS4B02G158900	chr4B:308678539-308678727(-)	Photosystem II reaction center protein Z [UniProtKB/Swiss-Prot:P69695]	CAA34015	ATCG00300
TraesCS5A02G355000	chr5A:557126728-557129781(-)	Protein PLASTID MOVEMENT IMPAIRED 1 [UniProtKB/Swiss-Prot:Q9C8E6]	Os09g0553900	NA
TraesCS3B02G391800	chr3B:617408648-617413933(-)	Protein ESMERALDA 1 [UniProtKB/Swiss-Prot:Q9ZVF7]	Os01g0841200	AT2G01480
TraesCS6D02G245800	chr6D:348028901-348030843(+)	Ubiquinol oxidase 1c, mitochondrial [UniProtKB/Swiss-Prot:Q8W855]	Os02g0700400	AT3G22360
TraesCS6B02G261000	chr6B:470992398-471001839(-)	Bifunctional nitrilase/nitrile hydratase NIT4 [UniProtKB/Swiss-Prot:Q6H849]	Os02g0635200	AT5G22300
TraesCS2A02G539000	chr2A:751546349-751547605(+)	Heavy metal-associated isoprenylated plant protein 39 [UniProtKB/Swiss-Prot:O03982]	Os04g0667600	NA
TraesCS4D02G295200	chr4D:465183223-465185790(-)	Salicylic acid-binding protein 2 [UniProtKB/Swiss-Prot:Q6RYA0]	Os01g0787600	NA
TraesCS5A02G071000	chr5A:79280673-79282316(+)	Aspartic proteinase nepenthesin-1 [UniProtKB/Swiss-Prot:Q766C3]	Os12g0583300	NA
TraesCS5A02G094800	chr5A:131802903-131803214(-)	Glutaredoxin-C15 [UniProtKB/Swiss-Prot:Q2QP86]	Os12g0538700	AT2G47870
TraesCS6D02G370800	chr6D:456540490-456541773(+)	Probable nicotianamine synthase 4 [UniProtKB/Swiss-Prot:Q9ZQV6]	Os03g0307200	NA
TraesCS4B02G281700	chr4B:564866358-564868820(+)	Putative vesicle-associated membrane protein 726 [UniProtKB/Swiss-Prot:Q9MAS5]	Os03g0165800	AT1G04760
TraesCS3A02G321100	chr3A:564437512-564442094(+)	Cytokinin dehydrogenase 5 [UniProtKB/Swiss-Prot:Q5ZAY9]	Os01g0775400	AT1G75450
TraesCS5B02G556300	chr5B:704915102-704917212(+)	Transcription factor MYB60 [UniProtKB/Swiss-Prot:B3VTV7]	Os08g0433400	NA
TraesCS5B02G115300	chr5B:192348593-192350382(-)	Fructose-bisphosphate aldolase, chloroplastic [UniProtKB/Swiss-Prot:Q40677]	Os11g0171300	AT4G38970
TraesCS2B02G067600	chr2B:34416900-34420761(-)	UDP-glucosyltransferase UGT13248 [UniProtKB/Swiss-Prot:M0Y4P1]	Os04g0206450	NA
TraesCS6B02G172300	chr6B:184884215-184886653(-)	B-box zinc finger protein 22 [UniProtKB/Swiss-Prot:Q9SYM2]	Os02g0178100	NA
TraesCS2A02G501900	chr2A:729852393-729858636(+)	Farnesyl pyrophosphate synthase [UniProtKB/Swiss-Prot:Q4JHN6]	Os04g0657100	AT4G17190
TraesCS1B02G059900	chr1B:43042800-43047978(-)	Protein trichome birefringence-like 11 [UniProtKB/Swiss-Prot:Q5BPJ0]	Os11g0148200	AT5G19160
TraesCS6A02G024300	chr6A:12117881-12120124(-)	Probable serine/threonine-protein kinase PBL15 [UniProtKB/Swiss-Prot:Q9SY91]	Os03g0364400	AT1G61590
TraesCS1B02G319200	chr1B:543479995-543480674(-)	NA	Os05g0490900	AT3G51510
TraesCS4A02G253300	chr4A:565433661-565434890(-)	NA	Os03g0731100	NA
TraesCS5B02G076600	chr5B:92222167-92229520(-)	Aspartic proteinase nepenthesin-1 [UniProtKB/Swiss-Prot:Q766C3]	Os12g0583300	NA
TraesCS1D02G047300	chr1D:27575704-27579707(-)	Protein trichome birefringence-like 11 [UniProtKB/Swiss-Prot:Q5BPJ0]	Os11g0148200	AT3G06080
TraesCS6B02G326200	chr6B:575638067-575639482(+)	Nudix hydrolase 17, mitochondrial [UniProtKB/Swiss-Prot:Q9ZU95]	Os02g0734300	AT1G14860
TraesCS2D02G431900	chr2D:544464090-544464956(-)	Vacuolar iron transporter homolog 5 [UniProtKB/Swiss-Prot:Q7XTL7]	Os04g0686800	AT3G43660
TraesCS7D02G235100	chr7D:197876191-197877789(-)	Chaperone protein dnaJ C76, chloroplastic [UniProtKB/Swiss-Prot:Q9FMX6]	Os06g0474800	NA
TraesCS3A02G148700	chr3A:131458286-131459094(-)	Nodulin-related protein 1 [UniProtKB/Swiss-Prot:Q9ZQ80]	NA	NA
TraesCS5D02G302700	chr5D:398774654-398780576(-)	Beta-glucosidase 31 [UniProtKB/Swiss-Prot:B7F7K7]	Os09g0511600	NA
TraesCS2A02G510300	chr2A:735564209-735568785(-)	Probable inactive receptor kinase At1g48480 [UniProtKB/Swiss-Prot:Q9LP77]	Os04g0658700	NA
TraesCS4D02G309300	chr4D:477087511-477089567(-)	Tropinone reductase homolog At2g29290 [UniProtKB/Swiss-Prot:Q9ZW13]	Os11g0652900	AT2G29170
TraesCS4A02G246100	chr4A:556751829-556756496(-)	Serine hydroxymethyltransferase 1, mitochondrial [UniProtKB/Swiss-Prot:Q9SZJ5]	Os03g0738400	AT4G37930
TraesCS7B02G255900	chr7B:474408771-474413621(-)	NA	NA	NA
TraesCS2B02G095900	chr2B:55991175-55993553(+)	Protein IRON-RELATED TRANSCRIPTION FACTOR 3 [UniProtKB/Swiss-Prot:Q10KL8]	Os07g0628500	NA
TraesCS2B02G532300	chr2B:728196144-728197739(-)	Anthocyanidin 5,3-O-glucosyltransferase [UniProtKB/Swiss-Prot:Q4R1I9]	Os05g0526800	NA
TraesCS4D02G007200	chr4D:3608995-3613032(-)	Formate dehydrogenase, mitochondrial [UniProtKB/Swiss-Prot:Q9ZRI8]	Os06g0486800	AT5G14780
TraesCS3B02G410400	chr3B:647177551-647180459(+)	Fructose-1,6-bisphosphatase, cytosolic [UniProtKB/Swiss-Prot:Q43139]	Os01g0866400	AT1G43670
TraesCS5B02G121300	chr5B:216399368-216404020(+)	Histone deacetylase 14 [UniProtKB/Swiss-Prot:Q941D6]	Os12g0182700	AT4G33470
TraesCS2A02G517500	chr2A:740847366-740855721(-)	Putative chloride channel-like protein CLC-g [UniProtKB/Swiss-Prot:P60300]	Os04g0644800	AT5G33280
TraesCS2D02G286000	chr2D:364166230-364170015(-)	Trihelix transcription factor ASR3 [UniProtKB/Swiss-Prot:Q8VZ20]	Os04g0397500	AT2G33550
TraesCS1A02G166200	chr1A:298646085-298646780(-)	Basic secretory protease (Fragments) [UniProtKB/Swiss-Prot:C0HJG8]	Os10g0491000	NA
TraesCS6B02G368100	chr6B:642347723-642348693(+)	NA	NA	NA
TraesCS1B02G167800	chr1B:297092420-297099506(+)	Acyltransferase-like protein At1g54570, chloroplastic [UniProtKB/Swiss-Prot:Q9ZVN2]	Os01g0362100	AT1G54570
TraesCS7B02G169900	chr7B:241107493-241108633(+)	Myb-related protein Zm38 [UniProtKB/Swiss-Prot:P20025]	Os09g0538400	AT4G38620
TraesCS5A02G407700	chr5A:598389122-598393155(-)	Malate dehydrogenase, glyoxysomal [UniProtKB/Swiss-Prot:Q42972]	Os03g0773800	AT2G22780
TraesCS1A02G110800	chr1A:110282478-110284392(-)	UDP-glycosyltransferase 88B1 [UniProtKB/Swiss-Prot:Q6VAA7]	Os05g0177500	AT2G30140
TraesCS1D02G203500	chr1D:288147312-288148762(+)	Protein CURVATURE THYLAKOID 1B, chloroplastic [UniProtKB/Swiss-Prot:Q8LCA1]	Os10g0536500	NA
TraesCS5A02G127800	chr5A:284707007-284708325(+)	NA	Os11g0153500	AT5G22390
TraesCS4A02G225100	chr4A:533000113-533006915(+)	Probable sucrose-phosphate synthase 5 [UniProtKB/Swiss-Prot:Q53JI9]	Os11g0236100	AT4G10120
TraesCS2D02G311500	chr2D:400382576-400384921(-)	NA	Os04g0445200	AT3G04300
TraesCS6B02G448900	chr6B:708515358-708516940(-)	Zinc finger protein ZAT5 [UniProtKB/Swiss-Prot:Q681X4]	Os02g0823900	AT5G04390
TraesCS6D02G016900	chr6D:7085611-7089107(+)	NA	NA	NA
TraesCS7D02G038200	chr7D:19404885-19410860(-)	4-hydroxyphenylacetaldehyde oxime monooxygenase [UniProtKB/Swiss-Prot:O48958]	NA	NA
TraesCS5D02G209100	chr5D:315918029-315923085(+)	Probable plastidic glucose transporter 1 [UniProtKB/Swiss-Prot:Q0WVE9]	Os09g0394500	AT1G05030
TraesCS5D02G102800	chr5D:116026074-116027863(+)	NA	NA	NA
TraesCS2B02G278500	chr2B:384397470-384400997(-)	Peroxidase 51 [UniProtKB/Swiss-Prot:Q9SZE7]	Os07g0115300	AT4G37530
TraesCS2D02G541900	chr2D:620546414-620550871(+)	Uncharacterized protein At5g50100, chloroplastic [UniProtKB/Swiss-Prot:Q8W485]	Os04g0668800	NA
TraesCS1D02G324700	chr1D:416841426-416845218(+)	Putative disease resistance protein At1g50180 [UniProtKB/Swiss-Prot:Q9SX38]	Os05g0492600	NA
TraesCS1D02G217200	chr1D:302816311-302819783(+)	NA	Os10g0567000	NA
TraesCS2B02G182800	chr2B:157688564-157696518(-)	Putative disease resistance protein RGA4 [UniProtKB/Swiss-Prot:Q7XA39]	Os07g0521500	NA
TraesCS5D02G519500	chr5D:540277804-540279178(-)	Phosphoglycerate mutase-like protein AT74 [UniProtKB/Swiss-Prot:Q9MAA2]	Os06g0109000	NA
TraesCS2D02G373000	chr2D:476828008-476829855(+)	Large ribosomal RNA subunit accumulation protein YCED homolog 2, chloroplastic [UniProtKB/Swiss-Prot:Q9C5M1]	Os04g0525000	NA
TraesCS7A02G183100	chr7A:138154818-138160250(+)	Sodium/calcium exchanger NCL2 [UniProtKB/Swiss-Prot:Q6K3R5]	Os01g0212400	AT1G53210
TraesCS2A02G562200	chr2A:763382048-763389761(+)	Cytochrome P450 81Q32 [UniProtKB/Swiss-Prot:W8JMU7]	Os03g0760200	NA
TraesCS5A02G118900	chr5A:245952633-245965753(-)	Chaperone protein ClpC2, chloroplastic [UniProtKB/Swiss-Prot:Q2QVG9]	Os04g0397100	AT5G50920
TraesCS7D02G280600	chr7D:274260790-274261684(+)	Protein PROTON GRADIENT REGULATION 5, chloroplastic [UniProtKB/Swiss-Prot:Q9SL05]	Os08g0566600	AT2G05620
TraesCS5A02G517000	chr5A:680208687-680213132(+)	Cinnamoyl-CoA reductase 1 [UniProtKB/Swiss-Prot:Q9S9N9]	Os01g0528800	AT5G19440
TraesCS7D02G162100	chr7D:112117089-112132696(-)	Probable apyrase 3 [UniProtKB/Swiss-Prot:Q2QYE1]	Os03g0328400	NA
TraesCS3B02G099800	chr3B:66678779-66679843(+)	Uncharacterized protein At4g14100 [UniProtKB/Swiss-Prot:Q67YC9]	NA	NA
TraesCS7A02G337000	chr7A:493096018-493100498(+)	Phosphomannomutase/phosphoglucomutase [UniProtKB/Swiss-Prot:Q88BD4]	Os06g0476200	AT1G70820
TraesCS2A02G160100	chr2A:111410000-111413106(-)	NA	Os07g0626400	AT1G77930
TraesCS2A02G446700	chr2A:695523107-695523918(-)	S-norcoclaurine synthase [UniProtKB/Swiss-Prot:Q67A25]	Os04g0593500	NA
TraesCS1A02G322100	chr1A:512867153-512870409(-)	NA	Os05g0502500	AT4G27390
TraesCS6D02G065600	chr6D:32058028-32073111(-)	Protein fluG [UniProtKB/Swiss-Prot:P38094]	Os10g0456500	AT3G53180
TraesCS6B02G326500	chr6B:576039327-576041441(+)	Probable peroxygenase 5 [UniProtKB/Swiss-Prot:Q9CAB8]	Os02g0734600	AT1G23240
TraesCS7D02G465700	chr7D:579759216-579760925(-)	Putative disease resistance protein At3g14460 [UniProtKB/Swiss-Prot:Q9LRR5]	Os06g0667900	NA
TraesCS1D02G249300	chr1D:342126293-342130913(+)	Endo-1,3;1,4-beta-D-glucanase [UniProtKB/Swiss-Prot:Q9ZT66]	Os05g0399100	AT3G23600
TraesCS7D02G382900	chr7D:496722250-496724249(-)	Protein POST-ILLUMINATION CHLOROPHYLL FLUORESCENCE INCREASE, chloroplastic [UniProtKB/Swiss-Prot:Q9LVZ5]	Os03g0586500	AT3G15840
TraesCS3A02G332400	chr3A:577064711-577065990(-)	NA	Os01g0805200	NA
TraesCS3D02G494400	chr3D:587094716-587097358(+)	NA	Os08g0422000	AT2G32640
TraesCS3D02G413800	chr3D:526043895-526047566(+)	NA	Os01g0912700	AT1G65230
TraesCS4B02G108200	chr4B:119107487-119109661(-)	NA	Os11g0220300	AT1G32520
TraesCS5B02G426500	chr5B:602245975-602251542(+)	Peroxisomal (S)-2-hydroxy-acid oxidase GLO1 [UniProtKB/Swiss-Prot:Q10CE4]	Os03g0786100	AT3G14420
TraesCS6D02G374200	chr6D:458758356-458763122(-)	Uncharacterized protein sll0005 [UniProtKB/Swiss-Prot:Q55680]	Os02g0816600	AT3G24190
TraesCS1D02G116400	chr1D:112214512-112217794(-)	Protein ApaG [UniProtKB/Swiss-Prot:Q2VZE7]	Os05g0170800	NA
TraesCS6B02G099000	chr6B:76474050-76477540(+)	NA	NA	NA
TraesCS6A02G382500	chr6A:601872235-601874438(+)	Bidirectional sugar transporter SWEET13 [UniProtKB/Swiss-Prot:Q2QR07]	NA	NA
TraesCS5D02G153600	chr5D:242016282-242021461(-)	Protein ZINC INDUCED FACILITATOR-LIKE 1 [UniProtKB/Swiss-Prot:Q94BZ1]	Os11g0135000	AT5G13750
TraesCS5D02G417600	chr5D:479784899-479788900(-)	Malate dehydrogenase, glyoxysomal [UniProtKB/Swiss-Prot:Q42972]	Os03g0773800	AT2G22780
TraesCS6A02G174600	chr6A:187968958-187975073(-)	Cyclase-like protein 1 [UniProtKB/Swiss-Prot:Q6ZIF9]	Os06g0638700	AT4G34180
TraesCS3B02G318600	chr3B:513566452-513572466(-)	Protein SPA1-RELATED 3 [UniProtKB/Swiss-Prot:Q9LJR3]	Os01g0725800	AT1G53090
TraesCS3B02G214500	chr3B:254837752-254849115(-)	Probable peptide/nitrate transporter At3g43790 [UniProtKB/Swiss-Prot:Q3EAQ5]	Os01g0268100	AT3G43790
TraesCS1A02G301400	chr1A:495699527-495703459(+)	Serine/threonine-protein kinase STN8, chloroplastic [UniProtKB/Swiss-Prot:Q9LZV4]	Os05g0480000	AT5G01920
TraesCS3A02G277200	chr3A:507273007-507273901(+)	NA	Os01g0739500	AT5G56550
TraesCS4B02G042000	chr4B:28717109-28719740(+)	Probable plastid-lipid-associated protein 4, chloroplastic [UniProtKB/Swiss-Prot:Q9LU85]	Os03g0704100	AT3G26070
TraesCS2A02G431000	chr2A:684246511-684248296(+)	Probable plastid-lipid-associated protein 8, chloroplastic [UniProtKB/Swiss-Prot:Q941D3]	Os04g0607000	AT5G19940
TraesCS7B02G456400	chr7B:716650454-716652370(+)	Probable O-methyltransferase 2 [UniProtKB/Swiss-Prot:A8QW51]	Os11g0306400	NA
TraesCS4D02G240900	chr4D:403199766-403201340(+)	Cytochrome P450 94A1 [UniProtKB/Swiss-Prot:O81117]	Os03g0223100	NA
TraesCS2A02G324500	chr2A:554519777-554520845(-)	NA	Os04g0481300	AT3G01660
TraesCS4B02G129700	chr4B:169794412-169796748(-)	NA	Os11g0127800	NA
TraesCS6D02G401200	chr6D:470602034-470603902(-)	NA	NA	AT3G19900
TraesCS5B02G478600	chr5B:650164071-650165359(-)	NA	NA	NA
TraesCS2D02G262400	chr2D:318562767-318568011(-)	Glutamate--glyoxylate aminotransferase 2 [UniProtKB/Swiss-Prot:Q9S7E9]	Os07g0108300	AT1G70580
TraesCS1B02G398000	chr1B:629096724-629096966(+)	NA	NA	NA
TraesCS6B02G171400	chr6B:183753733-183762420(-)	Peptidyl-prolyl cis-trans isomerase FKBP17-1, chloroplastic [UniProtKB/Swiss-Prot:O81864]	Os02g0168700	AT4G19830
TraesCS3A02G175800	chr3A:196180861-196195489(+)	Beta-glucosidase 10 [UniProtKB/Swiss-Prot:Q93ZI4]	NA	AT4G27830
TraesCS4D02G102200	chr4D:80881996-80886599(-)	GDP-L-galactose phosphorylase 2 [UniProtKB/Swiss-Prot:Q9FLP9]	Os12g0190000	AT5G55120
TraesCS7D02G035900	chr7D:18401249-18403992(-)	Disease resistance protein Piks-2 [UniProtKB/Swiss-Prot:P0DO10]	Os06g0287700	NA
TraesCS7D02G531800	chr7D:625853878-625855872(-)	Rhodanese-like domain-containing protein 15, chloroplastic [UniProtKB/Swiss-Prot:Q38853]	Os06g0725000	AT5G66040
TraesCS6D02G167800	chr6D:151936748-151954502(+)	Transcription factor HY5 [UniProtKB/Swiss-Prot:O24646]	Os06g0601500	NA
TraesCS2B02G012600	chr2B:6262945-6266039(-)	NA	Os04g0119500	AT1G64720
TraesCS5A02G181200	chr5A:380164914-380169848(-)	Disease resistance protein RGA2 [UniProtKB/Swiss-Prot:Q7XBQ9]	Os09g0313600	NA
TraesCS6A02G233100	chr6A:440534730-440540656(-)	Putative PAP-specific phosphatase, mitochondrial [UniProtKB/Swiss-Prot:Q9M0Y6]	Os07g0558200	NA
TraesCS5D02G118700	chr5D:159645308-159658370(+)	Chaperone protein ClpC2, chloroplastic [UniProtKB/Swiss-Prot:Q2QVG9]	Os04g0397100	AT5G50920
TraesCS1B02G092000	chr1B:94010169-94012853(-)	Receptor-like protein 52 [UniProtKB/Swiss-Prot:Q7FZR1]	Os06g0274300	AT5G21090
TraesCS5D02G551200	chr5D:557191514-557194785(+)	RNA polymerase sigma factor sigF, chloroplastic [UniProtKB/Swiss-Prot:Q9LD95]	Os08g0242800	NA
TraesCS3A02G443700	chr3A:685119592-685121117(+)	Photosynthetic NDH subunit of subcomplex B 5, chloroplastic [UniProtKB/Swiss-Prot:Q9FG89]	Os01g0929100	NA
TraesCS1D02G147000	chr1D:203284247-203292828(+)	Acyltransferase-like protein At1g54570, chloroplastic [UniProtKB/Swiss-Prot:Q9ZVN2]	Os01g0362100	AT1G54570
TraesCS4D02G122800	chr4D:106735130-106737343(+)	NA	Os11g0127800	NA
TraesCS6B02G353700	chr6B:619492681-619494113(-)	Thioredoxin-like 3-1, chloroplastic [UniProtKB/Swiss-Prot:Q6Z7L3]	Os02g0774100	NA
TraesCS2B02G330100	chr2B:474615240-474616102(-)	NA	Os04g0445200	AT3G04300
TraesCS2D02G131100	chr2D:76634429-76634623(+)	NA	NA	NA
TraesCS5D02G237400	chr5D:345926398-345927928(-)	NAD(P)H-quinone oxidoreductase subunit L, chloroplastic [UniProtKB/Swiss-Prot:Q9CAC5]	Os05g0348100	NA
TraesCS3D02G267600	chr3D:371440651-371450327(+)	NA	NA	AT1G02475
TraesCS3D02G390100	chr3D:505177190-505177986(-)	Protein SENESCENCE-ASSOCIATED GENE 21, mitochondrial [UniProtKB/Swiss-Prot:Q93WF6]	NA	NA
TraesCS6D02G189400	chr6D:262272110-262272948(+)	NA	Os02g0588600	NA
TraesCS2B02G157500	chr2B:131308809-131310438(-)	NA	Os07g0656700	AT5G13720
TraesCS1B02G294600	chr1B:512631330-512634061(-)	Probable monofunctional riboflavin biosynthesis protein RIBA 3, chloroplastic [UniProtKB/Swiss-Prot:Q6L506]	Os05g0460600	AT5G59750
TraesCS5D02G126600	chr5D:193511197-193521308(+)	Histone deacetylase 14 [UniProtKB/Swiss-Prot:Q941D6]	Os12g0182700	AT4G33470
TraesCS3B02G477300	chr3B:725707259-725708766(+)	Photosynthetic NDH subunit of subcomplex B 5, chloroplastic [UniProtKB/Swiss-Prot:Q9FG89]	Os01g0929100	NA
TraesCS3A02G375100	chr3A:624532838-624533886(+)	NA	Os01g0862200	AT2G36145
TraesCS7A02G297900	chr7A:402041091-402046056(-)	RNA polymerase sigma factor sigA [UniProtKB/Swiss-Prot:Q0J7T6]	Os08g0163400	NA
TraesCS6D02G356100	chr6D:450614435-450615842(+)	Thioredoxin-like protein CDSP32, chloroplastic [UniProtKB/Swiss-Prot:Q84NN4]	Os07g0476900	AT1G76080
TraesCS1B02G030700	chr1B:15141444-15142626(+)	NA	NA	NA
TraesCS3B02G240500	chr3B:379342602-379343691(-)	NA	Os01g0585300	AT1G74730
TraesCS2A02G261600	chr2A:412470460-412475899(+)	Glutamate--glyoxylate aminotransferase 2 [UniProtKB/Swiss-Prot:Q9S7E9]	Os07g0108300	AT1G70580
TraesCS3A02G166400	chr3A:171148800-171151665(+)	Signal recognition particle 14 kDa protein [UniProtKB/Swiss-Prot:O04433]	NA	NA
TraesCS7D02G342000	chr7D:437486248-437488015(-)	Anthocyanidin 5,3-O-glucosyltransferase [UniProtKB/Swiss-Prot:Q4R1I9]	Os06g0343600	NA
TraesCS4A02G177600	chr4A:449269246-449272733(-)	Ribulose bisphosphate carboxylase/oxygenase activase B, chloroplastic [UniProtKB/Swiss-Prot:Q42450]	Os11g0707000	AT2G39730
TraesCSU02G023200	chrUn:24302990-24305079(-)	NA	NA	AT1G71480
TraesCS7D02G516600	chr7D:616055512-616056616(+)	Chaperone protein dnaJ 11, chloroplastic [UniProtKB/Swiss-Prot:Q9FYB5]	Os06g0716100	NA
TraesCS1A02G061700	chr1A:42251606-42256435(+)	UDP-glycosyltransferase 86A1 [UniProtKB/Swiss-Prot:Q9SJL0]	Os10g0442400	AT2G36970
TraesCS5B02G242000	chr5B:421668346-421669608(+)	Heavy metal-associated isoprenylated plant protein 22 [UniProtKB/Swiss-Prot:Q93VP2]	Os01g0507700	AT1G71050
TraesCS7D02G247600	chr7D:217873412-217875856(+)	PsbP domain-containing protein 3, chloroplastic [UniProtKB/Swiss-Prot:Q9S720]	Os08g0512500	AT1G76450
TraesCS3B02G431500	chr3B:670527603-670530666(-)	NA	Os01g0885500	NA
TraesCS3B02G174500	chr3B:175776937-175780699(-)	NA	Os01g0221500	AT2G46220
TraesCS5A02G332300	chr5A:540681520-540682987(+)	Probable aquaporin PIP2-7 [UniProtKB/Swiss-Prot:Q651D5]	Os09g0541000	AT4G35100
TraesCS2D02G432600	chr2D:544665056-544670351(+)	Probable plastid-lipid-associated protein 12, chloroplastic [UniProtKB/Swiss-Prot:Q8LAP6]	Os04g0607000	NA
TraesCS6A02G216400	chr6A:398252913-398254425(+)	B-box zinc finger protein 25 [UniProtKB/Swiss-Prot:Q9SID1]	Os02g0606200	AT1G06040
TraesCS6D02G251900	chr6D:355870504-355876969(-)	DNA-binding protein SMUBP-2 [UniProtKB/Swiss-Prot:Q60560]	Os02g0704300	AT5G35970
TraesCS1B02G228100	chr1B:409627295-409630234(+)	NA	Os10g0567000	NA
TraesCS5D02G514700	chr5D:538344016-538346584(+)	Cytochrome P450 71A2 [UniProtKB/Swiss-Prot:P37118]	NA	NA
TraesCS7B02G445600	chr7B:709323188-709323997(+)	Chaperone protein dnaJ 11, chloroplastic [UniProtKB/Swiss-Prot:Q9FYB5]	Os06g0716100	NA
TraesCS2B02G287600	chr2B:396956740-396958133(+)	Probable pyridoxal 5'-phosphate synthase subunit PDX1.1 [UniProtKB/Swiss-Prot:Q69LA6]	Os07g0100200	AT5G01410
TraesCS2D02G311100	chr2D:399967796-399972631(+)	Ferric reduction oxidase 7, chloroplastic [UniProtKB/Swiss-Prot:Q3KTM0]	Os04g0444800	NA
TraesCS2A02G520800	chr2A:743538539-743539418(+)	S-norcoclaurine synthase 2 [UniProtKB/Swiss-Prot:Q4QTJ1]	NA	NA
TraesCS2D02G155200	chr2D:98903854-98907629(+)	[Pyruvate dehydrogenase (acetyl-transferring)] kinase, mitochondrial [UniProtKB/Swiss-Prot:Q9SBJ1]	Os07g0637300	AT3G06483
TraesCS1D02G149800	chr1D:206307405-206311127(+)	Ribonuclease 3 [UniProtKB/Swiss-Prot:P42815]	Os09g0537700	NA
TraesCS6D02G318300	chr6D:426885050-426886028(+)	NA	NA	NA
TraesCS1B02G200600	chr1B:359224670-359225690(-)	Pectinesterase inhibitor 10 [UniProtKB/Swiss-Prot:Q9SI74]	Os10g0508700	NA
TraesCS6A02G416000	chr6A:615432922-615433685(-)	NA	NA	AT3G19900
TraesCS5D02G210700	chr5D:319137179-319140465(-)	Probable cinnamyl alcohol dehydrogenase 8C [UniProtKB/Swiss-Prot:Q6ERW7]	Os09g0400300	AT4G37980
TraesCS3A02G360500	chr3A:608340319-608341551(-)	Photosystem II reaction center PSB28 protein, chloroplastic [UniProtKB/Swiss-Prot:Q0JG75]	Os01g0938100	NA
TraesCS3B02G189800	chr3B:201888040-201889260(+)	Uncharacterized protein At5g39865 [UniProtKB/Swiss-Prot:Q9FLE8]	Os01g0235900	NA
TraesCS1A02G195900	chr1A:353913629-353917286(+)	Probable xyloglucan endotransglucosylase/hydrolase protein 28 [UniProtKB/Swiss-Prot:Q38909]	Os10g0577500	AT1G32170
TraesCS4D02G045400	chr4D:20897902-20899133(+)	Photosynthetic NDH subunit of lumenal location 2, chloroplastic [UniProtKB/Swiss-Prot:Q9XI73]	Os02g0578400	NA
TraesCS7A02G282100	chr7A:307566106-307566938(+)	Protein PROTON GRADIENT REGULATION 5, chloroplastic [UniProtKB/Swiss-Prot:Q9SL05]	Os08g0566600	AT2G05620
TraesCS5B02G201200	chr5B:364122835-364127384(+)	Probable plastidic glucose transporter 1 [UniProtKB/Swiss-Prot:Q0WVE9]	Os09g0394500	AT1G05030
TraesCS3B02G349800	chr3B:559890796-559892520(+)	NA	Os01g0781200	NA
TraesCS3D02G388500	chr3D:503856663-503858513(+)	OVARIAN TUMOR DOMAIN-containing deubiquitinating enzyme 4 [UniProtKB/Swiss-Prot:Q8LBZ4]	Os01g0900900	AT3G57810
TraesCS6D02G147800	chr6D:120667661-120670388(-)	Pentatricopeptide repeat-containing protein At2g35130 [UniProtKB/Swiss-Prot:O82178]	Os02g0170000	AT1G79540
TraesCS4D02G296800	chr4D:465969271-465971993(+)	Pentatricopeptide repeat-containing protein At1g09900 [UniProtKB/Swiss-Prot:Q3EDF8]	Os03g0569800	AT1G63630
TraesCS5D02G203600	chr5D:308863403-308865114(+)	Serine/threonine-protein kinase BLUS1 [UniProtKB/Swiss-Prot:O23304]	Os09g0349100	NA
TraesCS5A02G533900	chr5A:691027167-691034591(-)	Transcription factor bHLH35 [UniProtKB/Swiss-Prot:Q2HIV9]	NA	NA
TraesCS3B02G362500	chr3B:574265037-574266347(-)	NA	Os01g0805200	NA
TraesCS3A02G041800	chr3A:22527232-22529277(+)	Indole-3-glycerol phosphate lyase, chloroplastic [UniProtKB/Swiss-Prot:P42390]	Os03g0797300	AT4G02610
TraesCS5A02G524200	chr5A:684938839-684939836(+)	Xyloglucan endotransglucosylase/hydrolase protein 31 [UniProtKB/Swiss-Prot:P93046]	Os03g0117300	NA
TraesCS5D02G303000	chr5D:398818069-398821186(-)	Probable inactive beta-glucosidase 33 [UniProtKB/Swiss-Prot:Q0J0G1]	Os09g0511700	AT1G60270
TraesCS7A02G248600	chr7A:230565213-230567023(+)	PsbP domain-containing protein 3, chloroplastic [UniProtKB/Swiss-Prot:Q9S720]	Os08g0512500	AT1G76450
TraesCS6B02G186300	chr6B:212417929-212420852(+)	Pentatricopeptide repeat-containing protein At2g35130 [UniProtKB/Swiss-Prot:O82178]	Os02g0170000	NA
TraesCS2A02G254100	chr2A:387039470-387042354(-)	Uncharacterized oxidoreductase At1g06690, chloroplastic [UniProtKB/Swiss-Prot:Q94A68]	Os07g0143000	AT1G06690
TraesCS3A02G426500	chr3A:669601322-669604488(+)	NA	Os01g0919600	NA
TraesCS5A02G411300	chr5A:599978048-599980773(-)	Proline-rich receptor-like protein kinase PERK4 [UniProtKB/Swiss-Prot:Q9ZNQ8]	Os03g0821900	NA
TraesCS5B02G112500	chr5B:176214362-176240117(-)	Chaperone protein ClpC2, chloroplastic [UniProtKB/Swiss-Prot:Q2QVG9]	Os04g0397100	AT5G50920
TraesCS4A02G190400	chr4A:469100913-469106565(-)	NA	Os11g0127800	NA
TraesCS3D02G083700	chr3D:42488631-42490673(-)	Chaperone protein dnaJ 20, chloroplastic [UniProtKB/Swiss-Prot:Q9SDN0]	Os01g0101700	NA
TraesCS3B02G041900	chr3B:20840849-20842894(-)	Indole-3-glycerol phosphate lyase, chloroplastic [UniProtKB/Swiss-Prot:P42390]	Os03g0797300	AT4G02610
TraesCS3A02G391400	chr3A:639243730-639247135(+)	E3 ubiquitin-protein ligase AIRP2 [UniProtKB/Swiss-Prot:Q9M022]	Os01g0905700	NA
TraesCS3D02G084400	chr3D:42735482-42737971(-)	Protease HtpX homolog 2 [UniProtKB/Swiss-Prot:Q8PSE5]	Os01g0970700	AT3G27110
TraesCS5B02G332500	chr5B:516537834-516538888(+)	Probable aquaporin PIP2-7 [UniProtKB/Swiss-Prot:Q651D5]	Os09g0541000	AT4G35100
TraesCS2D02G295200	chr2D:377157415-377158524(+)	Protein FAM210B, mitochondrial [UniProtKB/Swiss-Prot:Q96KR6]	Os04g0416000	AT2G27290
TraesCS7D02G343600	chr7D:439996799-439999400(+)	Peptide methionine sulfoxide reductase B1, chloroplastic [UniProtKB/Swiss-Prot:Q0DC89]	Os06g0472000	AT1G53670
TraesCS5A02G529000	chr5A:688734497-688736224(-)	Pyridoxine/pyridoxamine 5'-phosphate oxidase 2 [UniProtKB/Swiss-Prot:Q9ZPY1]	Os03g0115500	AT2G46580
TraesCS3A02G148800	chr3A:131646148-131651754(+)	NA	Os05g0594500	NA
TraesCS4D02G357400	chr4D:505553303-505554841(+)	Stem 28 kDa glycoprotein [UniProtKB/Swiss-Prot:P15490]	NA	NA
TraesCS2D02G395700	chr2D:506789793-506793407(-)	Guard cell S-type anion channel SLAC1 [UniProtKB/Swiss-Prot:Q9LD83]	Os04g0574700	AT1G12480
TraesCS1B02G388900	chr1B:622568454-622572914(-)	Serine/threonine-protein kinase STN7, chloroplastic [UniProtKB/Swiss-Prot:Q9S713]	Os05g0549100	AT1G68830
TraesCS5A02G424400	chr5A:609866677-609875081(+)	Peroxisomal (S)-2-hydroxy-acid oxidase GLO1 [UniProtKB/Swiss-Prot:Q10CE4]	Os03g0786100	AT3G14420
TraesCS7B02G255000	chr7B:470848468-470853523(-)	Heme-binding-like protein At3g10130, chloroplastic [UniProtKB/Swiss-Prot:Q9SR77]	Os06g0597900	AT5G20140
TraesCS6B02G182800	chr6B:204543082-204547675(+)	Shewanella-like protein phosphatase 1 [UniProtKB/Swiss-Prot:Q8L774]	Os10g0394100	AT1G07010
TraesCS3D02G384200	chr3D:499848349-499851294(-)	E3 ubiquitin-protein ligase AIRP2 [UniProtKB/Swiss-Prot:Q9M022]	Os01g0905700	NA
TraesCS1D02G376000	chr1D:452502146-452506435(-)	Serine/threonine-protein kinase STN7, chloroplastic [UniProtKB/Swiss-Prot:Q9S713]	Os05g0549100	AT1G68830
TraesCS5A02G000700	chr5A:644719-646234(+)	NA	Os12g0641300	NA
TraesCS6B02G099500	chr6B:77391444-77396458(+)	NA	NA	NA
TraesCS5D02G340300	chr5D:428713470-428717611(-)	Aspartyl protease family protein 1 [UniProtKB/Swiss-Prot:Q8VYV9]	Os09g0542100	AT4G35880
TraesCS2D02G295800	chr2D:378051708-378060031(+)	Digalactosyldiacylglycerol synthase 1, chloroplastic [UniProtKB/Swiss-Prot:Q6DW74]	Os04g0416900	AT3G11670
TraesCS5A02G001500	chr5A:1218671-1227119(+)	Carotenoid 9,10(9',10')-cleavage dioxygenase [UniProtKB/Swiss-Prot:Q84KG5]	Os12g0640600	AT3G63520
TraesCS7D02G132900	chr7D:84235020-84237142(-)	NA	Os07g0170200	AT2G23840
TraesCS4B02G091100	chr4B:93770328-93776346(-)	Probable sucrose-phosphate synthase 5 [UniProtKB/Swiss-Prot:Q53JI9]	Os11g0236100	AT4G10120
TraesCS7D02G513100	chr7D:614505725-614510670(+)	Disease resistance protein RGA5 [UniProtKB/Swiss-Prot:F7J0N2]	NA	NA
TraesCS3B02G020500	chr3B:8781155-8782591(+)	NA	Os01g0120500	AT1G18060
TraesCS2D02G473100	chr2D:576849490-576853182(+)	NA	Os04g0626100	NA
TraesCS1A02G350100	chr1A:535027813-535033173(-)	NA	Os05g0530300	NA
TraesCS3D02G421500	chr3D:533867896-533873038(+)	Cis-3-alkyl-4-alkyloxetan-2-one decarboxylase [UniProtKB/Swiss-Prot:Q8EG65]	Os01g0919700	AT4G12830
TraesCS2B02G175300	chr2B:150595802-150599857(+)	[Pyruvate dehydrogenase (acetyl-transferring)] kinase, mitochondrial [UniProtKB/Swiss-Prot:Q9SBJ1]	Os07g0637300	AT3G06483
TraesCS3D02G255200	chr3D:356849212-356853493(-)	Farnesyl pyrophosphate synthase [UniProtKB/Swiss-Prot:P49353]	Os01g0703400	AT4G17190
TraesCS5A02G035300	chr5A:32710473-32712965(+)	Wall-associated receptor kinase 5 [UniProtKB/Swiss-Prot:Q9LMN7]	Os12g0614851	NA
TraesCS3D02G436100	chr3D:548247092-548252412(+)	Photosynthetic NDH subunit of subcomplex B 5, chloroplastic [UniProtKB/Swiss-Prot:Q9FG89]	Os01g0929100	AT5G43750
TraesCS1B02G311200	chr1B:534662808-534666470(+)	Serine/threonine-protein kinase STN8, chloroplastic [UniProtKB/Swiss-Prot:Q9LZV4]	Os05g0480000	AT5G01920
TraesCS6B02G128300	chr6B:123838193-123845106(+)	Acyltransferase-like protein At1g54570, chloroplastic [UniProtKB/Swiss-Prot:Q9ZVN2]	Os01g0361500	NA
TraesCS5D02G432900	chr5D:488856949-488864709(+)	Peroxisomal (S)-2-hydroxy-acid oxidase GLO1 [UniProtKB/Swiss-Prot:Q10CE4]	Os03g0786100	AT3G14420
TraesCS1A02G015100	chr1A:8238257-8239411(-)	NA	Os05g0105800	AT1G22630
TraesCS4B02G176300	chr4B:386491244-386492123(+)	NA	Os03g0322200	NA
TraesCS3B02G611100	chr3B:829203054-829215184(+)	Disease resistance protein PIK6-NP [UniProtKB/Swiss-Prot:Q2QZF1]	NA	NA
TraesCS5D02G379500	chr5D:450520794-450525672(+)	NA	Os03g0428800	NA
TraesCS5B02G560400	chr5B:707131778-707134613(-)	PGR5-like protein 1A, chloroplastic [UniProtKB/Swiss-Prot:Q8H112]	Os03g0857400	AT4G22890
TraesCS7D02G152400	chr7D:101084476-101087850(+)	Phospholipid hydroperoxide glutathione peroxidase 1, chloroplastic [UniProtKB/Swiss-Prot:P52032]	Os06g0185900	AT4G31870
TraesCS5B02G156000	chr5B:288175906-288178468(-)	Caffeoylshikimate esterase [UniProtKB/Swiss-Prot:Q9C942]	Os12g0100500	AT3G55180
TraesCS6A02G382400	chr6A:601472122-601474232(+)	Bidirectional sugar transporter SWEET13 [UniProtKB/Swiss-Prot:Q2QR07]	Os12g0476200	NA
TraesCS4A02G334400	chr4A:617445018-617446792(+)	NA	Os03g0850600	AT1G28140
TraesCS2D02G506800	chr2D:600406427-600411804(-)	Purple acid phosphatase 22 [UniProtKB/Swiss-Prot:Q8S340]	Os11g0151700	AT3G52820
TraesCS6D02G302900	chr6D:411767774-411769316(-)	Thioredoxin-like 3-1, chloroplastic [UniProtKB/Swiss-Prot:Q6Z7L3]	Os02g0774100	NA
TraesCS4D02G038800	chr4D:16650029-16654353(-)	Protein OPAQUE10 [UniProtKB/Swiss-Prot:P0DKL2]	Os03g0703300	NA
TraesCS3B02G608500	chr3B:826724806-826726361(+)	Probable aquaporin TIP1-2 [UniProtKB/Swiss-Prot:Q94CS9]	Os01g0975900	AT4G01470
TraesCS1D02G252900	chr1D:345264118-345282757(-)	Pyruvate, phosphate dikinase 1, chloroplastic [UniProtKB/Swiss-Prot:Q6AVA8]	Os05g0405000	AT4G15530
TraesCS4B02G203100	chr4B:434468388-434470097(-)	Photosynthetic NDH subunit of lumenal location 1, chloroplastic [UniProtKB/Swiss-Prot:O80634]	Os03g0279950	AT2G39470
TraesCS7A02G386300	chr7A:562001581-562003334(-)	Protein POST-ILLUMINATION CHLOROPHYLL FLUORESCENCE INCREASE, chloroplastic [UniProtKB/Swiss-Prot:Q9LVZ5]	Os03g0586500	AT3G15840
TraesCS3A02G382200	chr3A:632287877-632290161(+)	Protein NRT1/ PTR FAMILY 5.10 [UniProtKB/Swiss-Prot:Q0WP01]	Os01g0871600	AT1G72125
TraesCS6B02G400800	chr6B:676491787-676492725(-)	NA	Os02g0799700	NA
TraesCS2B02G280600	chr2B:387103522-387109042(-)	Glutamate--glyoxylate aminotransferase 2 [UniProtKB/Swiss-Prot:Q9S7E9]	Os07g0108300	AT1G70580
TraesCS4D02G286500	chr4D:457500939-457506583(-)	Sucrose transport protein SUT1 [UniProtKB/Swiss-Prot:Q10R54]	Os03g0170900	AT2G02860
TraesCS1B02G445200	chr1B:665309787-665314775(-)	Protein CHUP1, chloroplastic [UniProtKB/Swiss-Prot:Q9LI74]	Os05g0573900	NA
TraesCS3B02G541300	chr3B:779577873-779579923(-)	Pyridoxal phosphate homeostasis protein [UniProtKB/Swiss-Prot:Q9Z2Y8]	Os01g0950866	AT4G26860
TraesCS5B02G087800	chr5B:112531858-112532478(+)	Rubredoxin [UniProtKB/Swiss-Prot:P73068]	Os08g0323400	NA
TraesCS3A02G180600	chr3A:208246099-208249871(-)	Cyclic dof factor 2 [UniProtKB/Swiss-Prot:Q93ZL5]	Os01g0264000	NA
TraesCS7A02G172900	chr7A:127594893-127602177(+)	Chaperonin-like RBCX protein 1, chloroplastic [UniProtKB/Swiss-Prot:Q94AU9]	Os08g0425200	AT4G04330
TraesCS2B02G499100	chr2B:695372688-695376293(+)	Probable LRR receptor-like serine/threonine-protein kinase At3g47570 [UniProtKB/Swiss-Prot:C0LGP4]	NA	NA
TraesCS2A02G022700	chr2A:10992541-10996031(-)	ATP-dependent Clp protease adapter protein CLPS1, chloroplastic [UniProtKB/Swiss-Prot:Q9SX29]	Os08g0432500	AT1G68660
TraesCS7B02G078200	chr7B:88242377-88244263(-)	Chaperonin-like RBCX protein 1, chloroplastic [UniProtKB/Swiss-Prot:Q94AU9]	Os08g0425200	AT4G04330
TraesCS5A02G109300	chr5A:198650215-198653004(-)	Putative pumilio homolog 7, chloroplastic [UniProtKB/Swiss-Prot:Q9C9R6]	Os12g0493900	AT1G35730
TraesCS7B02G424100	chr7B:693199808-693200401(-)	NA	Os06g0646100	NA
TraesCS1A02G149800	chr1A:257551797-257558525(+)	Acyltransferase-like protein At1g54570, chloroplastic [UniProtKB/Swiss-Prot:Q9ZVN2]	Os01g0362100	AT1G54570
TraesCS1A02G200000	chr1A:359689254-359690781(+)	Protein CURVATURE THYLAKOID 1B, chloroplastic [UniProtKB/Swiss-Prot:Q8LCA1]	Os10g0536500	NA
TraesCS4D02G088200	chr4D:63251469-63257122(-)	Probable sucrose-phosphate synthase 5 [UniProtKB/Swiss-Prot:Q53JI9]	Os11g0236100	AT4G10120
TraesCS1D02G334800	chr1D:424987031-424990036(+)	NA	Os05g0512200	AT3G01060
TraesCS7A02G339800	chr7A:497860052-497863686(+)	Probable transcription factor GLK1 [UniProtKB/Swiss-Prot:Q5Z5I4]	Os06g0348800	NA
TraesCS5B02G113800	chr5B:182989609-182992305(+)	Putative pumilio homolog 7, chloroplastic [UniProtKB/Swiss-Prot:Q9C9R6]	Os12g0493900	AT1G35730
TraesCS1D02G292500	chr1D:391339150-391340441(-)	Protein MAINTENANCE OF PSII UNDER HIGH LIGHT 1 [UniProtKB/Swiss-Prot:Q9FL44]	NA	NA
TraesCS4A02G142700	chr4A:231019423-231020468(+)	Protein LURP-one-related 11 [UniProtKB/Swiss-Prot:Q9LUM1]	NA	NA
TraesCS7D02G092800	chr7D:55397597-55399888(-)	Iron-sulfur assembly protein IscA, chloroplastic [UniProtKB/Swiss-Prot:Q9XIK3]	Os06g0146400	AT1G10500
TraesCS5B02G501700	chr5B:669229209-669233225(+)	GDP-mannose transporter GONST2 [UniProtKB/Swiss-Prot:Q84L09]	Os03g0826300	AT2G13650
TraesCS3A02G135800	chr3A:113354731-113359184(-)	Mitochondrial dicarboxylate/tricarboxylate transporter DTC [UniProtKB/Swiss-Prot:Q9C5M0]	Os05g0208000	AT5G19760
TraesCS4D02G322700	chr4D:484657637-484661134(-)	Catalase-1 [UniProtKB/Swiss-Prot:Q43206]	Os03g0131200	AT1G20630
TraesCS2A02G010200	chr2A:3964835-3968074(-)	NA	Os04g0119500	AT1G64720
TraesCS7A02G558200	chr7A:730713982-730715677(-)	Putative 4-hydroxy-4-methyl-2-oxoglutarate aldolase 2 [UniProtKB/Swiss-Prot:Q9FFE0]	Os02g0761900	AT5G16450
TraesCS1B02G084700	chr1B:69540171-69543479(+)	Dihydrolipoyl dehydrogenase 1, mitochondrial [UniProtKB/Swiss-Prot:Q9M5K3]	Os05g0160000	AT1G48030
TraesCS2A02G387800	chr2A:633490192-633491728(+)	NAD(P)H-quinone oxidoreductase subunit M, chloroplastic [UniProtKB/Swiss-Prot:Q7FB12]	Os04g0539000	AT4G37925
TraesCS1A02G418800	chr1A:575872791-575873468(+)	NA	NA	NA
TraesCS6D02G082200	chr6D:47652439-47659273(-)	Acyltransferase-like protein At1g54570, chloroplastic [UniProtKB/Swiss-Prot:Q9ZVN2]	Os01g0361500	NA
TraesCS4B02G143700	chr4B:191662926-191664507(+)	Myb-related protein MYBAS1 [UniProtKB/Swiss-Prot:Q53NK6]	Os11g0700500	NA
TraesCS2D02G522500	chr2D:611211965-611212984(+)	S-norcoclaurine synthase 2 [UniProtKB/Swiss-Prot:Q4QTJ1]	NA	NA
TraesCS5A02G423600	chr5A:609258314-609259578(-)	Transcription termination factor MTEF1, chloroplastic [UniProtKB/Swiss-Prot:Q84X53]	Os03g0785200	AT2G34620
TraesCS5D02G182000	chr5D:283008500-283011795(+)	Chlorophyll a-b binding protein 7, chloroplastic [UniProtKB/Swiss-Prot:Q9C9K1]	Os09g0296800	AT1G76570
TraesCS2A02G506000	chr2A:734090486-734095134(-)	Purple acid phosphatase 22 [UniProtKB/Swiss-Prot:Q8S340]	Os11g0151700	AT3G52820
TraesCS2B02G527900	chr2B:722329543-722342865(-)	Phosphatidylinositol/phosphatidylcholine transfer protein SFH11 [UniProtKB/Swiss-Prot:F4JYJ3]	Os07g0456500	NA
TraesCS5B02G425900	chr5B:601405304-601407023(-)	Transcription termination factor MTEF1, chloroplastic [UniProtKB/Swiss-Prot:Q84X53]	Os03g0785200	AT2G34620
TraesCS5A02G533500	chr5A:690786435-690813684(+)	Transcription factor bHLH167 [UniProtKB/Swiss-Prot:F4I4E1]	NA	NA
TraesCS6D02G176300	chr6D:170961839-170966115(+)	Mitochondrial carrier protein CoAc2 [UniProtKB/Swiss-Prot:B4F8I5]	Os02g0226300	AT4G26180
TraesCS6D02G252700	chr6D:356769456-356771502(-)	Pheophytinase, chloroplastic [UniProtKB/Swiss-Prot:Q9FFZ1]	Os02g0705100	AT4G36530
TraesCS7A02G096700	chr7A:59388435-59390673(-)	Iron-sulfur assembly protein IscA, chloroplastic [UniProtKB/Swiss-Prot:Q9XIK3]	Os06g0146400	AT1G10500
TraesCS7A02G525400	chr7A:707966120-707969269(-)	UPF0047 protein YjbQ [UniProtKB/Swiss-Prot:P0AF48]	Os06g0638200	AT1G21065
TraesCS6A02G171200	chr6A:181894203-181895672(+)	Lycopene beta cyclase, chloroplastic/chromoplastic [UniProtKB/Swiss-Prot:Q43415]	Os02g0190600	AT3G10230
TraesCS3D02G038500	chr3D:14178780-14180958(-)	Indole-3-glycerol phosphate lyase, chloroplastic [UniProtKB/Swiss-Prot:P42390]	Os03g0797300	AT4G02610
TraesCS6D02G103400	chr6D:67377294-67382321(-)	DEAD-box ATP-dependent RNA helicase 10 [UniProtKB/Swiss-Prot:Q7Y183]	Os02g0146600	AT5G60990
TraesCS4A02G445600	chr4A:713516952-713523584(+)	4-hydroxyphenylacetaldehyde oxime monooxygenase [UniProtKB/Swiss-Prot:O48958]	NA	NA
TraesCS1D02G145800	chr1D:201301987-201302502(-)	NA	NA	NA
TraesCS3D02G155800	chr3D:123314236-123318044(-)	NA	Os01g0221500	AT2G46220
TraesCS1B02G308500	chr1B:531165854-531167187(+)	Protein MAINTENANCE OF PSII UNDER HIGH LIGHT 1 [UniProtKB/Swiss-Prot:Q9FL44]	Os02g0556800	AT5G07020
TraesCS4A02G486400	chr4A:739595683-739600745(+)	NA	Os06g0104000	NA
TraesCS5D02G157000	chr5D:244701198-244705125(-)	Protein DETOXIFICATION 44, chloroplastic [UniProtKB/Swiss-Prot:Q84K71]	Os12g0106600	AT2G38330
TraesCS2B02G380000	chr2B:543704722-543706340(-)	Protein LOW PSII ACCUMULATION 1, chloroplastic [UniProtKB/Swiss-Prot:Q9SRY4]	Os04g0507100	AT4G28740
TraesCS6A02G293200	chr6A:524718099-524720326(-)	Zinc finger protein CONSTANS-LIKE 16 [UniProtKB/Swiss-Prot:Q8RWD0]	Os02g0731700	NA
TraesCS6B02G409800	chr6B:684220072-684221496(+)	Thioredoxin-like protein CDSP32, chloroplastic [UniProtKB/Swiss-Prot:Q84NN4]	Os07g0476900	AT1G76080
TraesCS2A02G268800	chr2A:432591407-432593021(+)	Probable pyridoxal 5'-phosphate synthase subunit PDX1.1 [UniProtKB/Swiss-Prot:Q69LA6]	Os07g0100200	AT5G01410
TraesCS5A02G490100	chr5A:659720577-659722360(+)	NA	Os03g0128800	NA
TraesCS4A02G004800	chr4A:3120475-3122670(-)	NA	Os03g0184100	NA
TraesCS5B02G529400	chr5B:687803476-687814133(-)	Prolycopene isomerase, chloroplastic [UniProtKB/Swiss-Prot:Q2VEX9]	Os03g0841900	AT1G57770
TraesCS2D02G524200	chr2D:612982251-612982874(-)	NA	NA	NA
TraesCS1A02G120800	chr1A:133163923-133166640(-)	protein SLOW GREEN 1, chloroplastic [UniProtKB/Swiss-Prot:Q9LS48]	Os05g0182100	NA
TraesCS7D02G216500	chr7D:176167087-176173641(-)	DNA repair protein RAD4 [UniProtKB/Swiss-Prot:Q8W489]	Os08g0427500	AT5G16630
TraesCS6B02G350600	chr6B:615638072-615641589(-)	Galactoside 2-alpha-L-fucosyltransferase [UniProtKB/Swiss-Prot:Q9M5Q1]	Os02g0764400	AT2G03220
TraesCS1B02G336700	chr1B:563672980-563676512(+)	Putative disease resistance protein At1g50180 [UniProtKB/Swiss-Prot:Q9SX38]	Os05g0492600	NA
TraesCS3B02G467900	chr3B:711639938-711641829(-)	F-box protein At1g67340 [UniProtKB/Swiss-Prot:Q9FYF9]	Os01g0921800	AT5G50450
TraesCS1A02G122000	chr1A:135968664-135971664(-)	NA	Os07g0160400	AT5G57040
TraesCS2A02G145900	chr2A:90688741-90690297(+)	Plastid-lipid-associated protein 6, chloroplastic [UniProtKB/Swiss-Prot:Q9LW57]	Os11g0595200	AT3G23400
TraesCS7A02G090200	chr7A:54990476-54990954(+)	NA	Os06g0143100	NA
TraesCS6A02G100300	chr6A:67531969-67538643(+)	Acyltransferase-like protein At1g54570, chloroplastic [UniProtKB/Swiss-Prot:Q9ZVN2]	Os01g0361500	NA
TraesCS3A02G397700	chr3A:644935458-644940872(+)	Probable inactive receptor kinase At2g26730 [UniProtKB/Swiss-Prot:O48788]	Os01g0890100	NA
TraesCS5D02G498300	chr5D:528214652-528215637(-)	Bowman-Birk type trypsin inhibitor [UniProtKB/Swiss-Prot:P81713]	Os03g0823400	NA
TraesCS5D02G094000	chr5D:103603600-103607046(+)	Rubredoxin [UniProtKB/Swiss-Prot:P73068]	Os08g0323400	NA
TraesCS3D02G485100	chr3D:581982416-581985246(+)	Pyridoxal phosphate homeostasis protein [UniProtKB/Swiss-Prot:Q9Z2Y8]	Os01g0950866	AT4G26860
TraesCS7D02G225600	chr7D:185219849-185222567(-)	Anthranilate O-methyltransferase 1 [UniProtKB/Swiss-Prot:D9J0Z7]	Os02g0719600	AT5G55250
TraesCS3B02G271300	chr3B:436739823-436741206(+)	NA	Os01g0666600	AT2G42975
TraesCS3D02G212900	chr3D:286721014-286722093(-)	NA	Os01g0585300	AT1G74730
TraesCS7D02G035600	chr7D:18244409-18246083(+)	Acid phosphatase 1 [UniProtKB/Swiss-Prot:P27061]	Os05g0192100	NA
TraesCS4A02G340600	chr4A:621660987-621664782(+)	30S ribosomal protein S1 homolog B [UniProtKB/Swiss-Prot:P74142]	Os03g0844900	NA
TraesCS2D02G161200	chr2D:106147308-106148813(-)	NA	Os07g0633000	AT5G39530
TraesCS5A02G403300	chr5A:595551223-595554319(-)	Thioredoxin-like protein HCF164, chloroplastic [UniProtKB/Swiss-Prot:Q7Y0D4]	Os03g0767500	AT4G37200
TraesCS2A02G253900	chr2A:386293140-386297109(-)	Transcription factor PHYTOCHROME INTERACTING FACTOR-LIKE 13 [UniProtKB/Swiss-Prot:Q10CH5]	Os07g0143200	NA
TraesCS2D02G224600	chr2D:192183343-192185067(+)	Protein LTO1 homolog [UniProtKB/Swiss-Prot:Q8CH62]	Os07g0530300	NA
TraesCS2A02G452500	chr2A:701866769-701868500(-)	Probable purine permease 11 [UniProtKB/Swiss-Prot:Q9LPF6]	Os04g0587400	NA
TraesCS4D02G299100	chr4D:468269407-468271717(+)	NA	Os03g0184100	NA
TraesCS1D02G445800	chr1D:488577985-488581026(-)	NA	NA	NA
TraesCS6A02G093000	chr6A:60971892-60973259(-)	Probable nicotianamine synthase 4 [UniProtKB/Swiss-Prot:Q9ZQV6]	Os03g0307200	NA
TraesCS7D02G490800	chr7D:600232091-600235236(+)	Uncharacterized methyltransferase At2g41040, chloroplastic [UniProtKB/Swiss-Prot:Q0WPT7]	Os06g0646000	AT2G41040
TraesCS3B02G017400	chr3B:7186251-7187167(-)	Nuclear transcription factor Y subunit B-8 [UniProtKB/Swiss-Prot:Q75IZ7]	Os03g0413000	AT4G14540
TraesCS7A02G250500	chr7A:232744847-232747910(+)	Putative L-ascorbate peroxidase 6 [UniProtKB/Swiss-Prot:Q8GY91]	Os08g0522400	NA
TraesCS2D02G407300	chr2D:522689327-522691000(+)	Putative cis-zeatin O-glucosyltransferase [UniProtKB/Swiss-Prot:Q6JAH0]	Os04g0565400	NA
TraesCS6D02G001700	chr6D:805537-807932(+)	Glycerate dehydrogenase HPR, peroxisomal [UniProtKB/Swiss-Prot:Q9C9W5]	Os02g0101500	AT1G68010
TraesCS4A02G396600	chr4A:671649047-671651316(-)	Iron-sulfur assembly protein IscA, chloroplastic [UniProtKB/Swiss-Prot:Q9XIK3]	Os06g0146400	AT1G10500
TraesCS7A02G278800	chr7A:295096860-295100182(+)	NA	Os08g0558200	AT5G03880
TraesCS3B02G453500	chr3B:694320240-694323484(+)	NA	Os01g0912700	AT1G65230
TraesCS6D02G059300	chr6D:27819143-27820652(-)	NAC domain-containing protein 67 [UniProtKB/Swiss-Prot:Q7EZT1]	Os07g0225300	NA
TraesCS2A02G313000	chr2A:537509590-537510476(-)	NA	Os04g0445200	AT3G04300
TraesCS7D02G534500	chr7D:627115910-627120666(-)	ATP-dependent zinc metalloprotease FTSH 1, chloroplastic [UniProtKB/Swiss-Prot:Q5Z974]	Os06g0725900	AT1G50250
TraesCS3D02G243200	chr3D:338489574-338490937(+)	NA	Os01g0666600	AT2G42975
TraesCS3A02G329200	chr3A:574451044-574454210(+)	Serine carboxypeptidase-like 18 [UniProtKB/Swiss-Prot:Q9C7Z9]	Os01g0833500	NA
TraesCS3A02G418300	chr3A:660232036-660235889(+)	NA	Os01g0912700	AT1G65230
TraesCS4D02G059200	chr4D:35150798-35152999(-)	Thioredoxin-like protein AAED1, chloroplastic [UniProtKB/Swiss-Prot:Q9ZUU2]	Os03g0729200	AT5G65840
TraesCS2D02G179700	chr2D:123809972-123811675(-)	NA	NA	NA
TraesCS6D02G307300	chr6D:418312603-418313441(-)	NA	Os02g0506600	AT5G43260
TraesCS7D02G016800	chr7D:7446366-7449642(-)	Ferredoxin--NADP reductase, leaf isozyme 1, chloroplastic [UniProtKB/Swiss-Prot:A2Y8E0]	Os06g0107700	AT5G66190
TraesCS2B02G431000	chr2B:619944014-619948521(+)	Serine carboxypeptidase-like 18 [UniProtKB/Swiss-Prot:Q9C7Z9]	Os11g0432900	NA
TraesCS1A02G415200	chr1A:574336004-574341165(-)	Protein CHUP1, chloroplastic [UniProtKB/Swiss-Prot:Q9LI74]	Os05g0573900	NA
TraesCS2A02G464400	chr2A:709849487-709853344(+)	Disease resistance protein RGA2 [UniProtKB/Swiss-Prot:Q7XBQ9]	Os04g0620950	NA
TraesCS1D02G218000	chr1D:303515928-303518473(-)	Beta-amylase 3, chloroplastic [UniProtKB/Swiss-Prot:O23553]	Os10g0565200	AT4G17090
TraesCS5A02G119300	chr5A:248528260-248532633(-)	Histone deacetylase 14 [UniProtKB/Swiss-Prot:Q941D6]	Os12g0182700	AT4G33470
TraesCS2A02G355600	chr2A:598615636-598617296(-)	PsbP domain-containing protein 4, chloroplastic [UniProtKB/Swiss-Prot:O49292]	Os12g0190200	AT1G77090
TraesCS3D02G224100	chr3D:305622169-305623117(+)	Zinc-finger homeodomain protein 5 [UniProtKB/Swiss-Prot:A2WSZ6]	Os01g0635550	NA
TraesCS3B02G429600	chr3B:668888201-668893406(+)	Probable inactive receptor kinase At2g26730 [UniProtKB/Swiss-Prot:O48788]	Os01g0890100	NA
TraesCS4B02G287800	chr4B:571468679-571474081(-)	Sucrose transport protein SUT1 [UniProtKB/Swiss-Prot:Q10R54]	Os03g0170900	AT2G02860
TraesCS3B02G300800	chr3B:482481561-482490007(+)	NA	NA	AT1G02475
TraesCS4A02G472500	chr4A:732771648-732774321(-)	Ferredoxin--NADP reductase, leaf isozyme 1, chloroplastic [UniProtKB/Swiss-Prot:A2Y8E0]	Os06g0107700	AT5G66190
TraesCS7A02G317900	chr7A:458710485-458712352(-)	Beta-carotene isomerase D27, chloroplastic [UniProtKB/Swiss-Prot:C7AU21]	Os08g0114100	AT1G64680
TraesCS5D02G537700	chr5D:550204524-550206336(+)	NA	Os03g0850600	AT1G28140
TraesCS5B02G413300	chr5B:588396982-588400489(-)	Putative S-adenosyl-L-methionine-dependent methyltransferase FRAAL3718 [UniProtKB/Swiss-Prot:Q0RJF1]	Os03g0775000	AT5G42760
TraesCS3B02G100100	chr3B:66797759-66798919(-)	Uncharacterized protein At4g14100 [UniProtKB/Swiss-Prot:Q67YC9]	NA	NA
TraesCS1A02G237800	chr1A:423675499-423676890(+)	NA	NA	NA
TraesCS7D02G372200	chr7D:481600394-481609047(-)	NA	Os01g0382700	AT5G27290
TraesCS7A02G020500	chr7A:8373731-8376623(-)	Ferredoxin--NADP reductase, leaf isozyme 1, chloroplastic [UniProtKB/Swiss-Prot:A2Y8E0]	Os06g0107700	AT5G66190
TraesCS7A02G455200	chr7A:650622061-650628259(+)	Glutamate receptor 3.4 [UniProtKB/Swiss-Prot:Q8GXJ4]	Os06g0680500	AT2G32390
TraesCS3A02G094900	chr3A:60504891-60505932(+)	NA	NA	NA
TraesCS7A02G235100	chr7A:206935826-206937383(-)	Chaperone protein dnaJ C76, chloroplastic [UniProtKB/Swiss-Prot:Q9FMX6]	Os06g0474800	NA
TraesCS5B02G372300	chr5B:550374566-550377964(+)	NA	Os03g0428800	NA
TraesCS6B02G250000	chr6B:449446794-449447868(-)	Temperature-induced lipocalin-1 [UniProtKB/Swiss-Prot:Q9FGT8]	Os02g0612900	AT5G58070
TraesCS3D02G095100	chr3D:48364010-48364684(+)	NA	NA	NA
TraesCS1D02G248400	chr1D:341272870-341276035(+)	NA	Os05g0397800	NA
TraesCS6A02G323100	chr6A:556677509-556678983(-)	Thioredoxin-like 3-1, chloroplastic [UniProtKB/Swiss-Prot:Q6Z7L3]	Os02g0774100	NA
TraesCS2B02G357700	chr2B:510786456-510787673(+)	NA	Os04g0481300	AT3G01660
TraesCS5A02G498000	chr5A:665466057-665470666(-)	Catalase-1 [UniProtKB/Swiss-Prot:Q43206]	Os03g0131200	AT1G20630
TraesCS2D02G352700	chr2D:450997988-450999450(+)	PsbP domain-containing protein 4, chloroplastic [UniProtKB/Swiss-Prot:O49292]	Os12g0190200	AT1G77090
TraesCS4A02G049300	chr4A:40250594-40253315(-)	BTB/POZ domain-containing protein SR1IP1 [UniProtKB/Swiss-Prot:Q66GP0]	Os03g0206700	AT5G67385
TraesCS2B02G260200	chr2B:326271354-326287058(-)	Protein MET1, chloroplastic [UniProtKB/Swiss-Prot:Q94BS2]	Os07g0171100	AT1G55480
TraesCS4D02G039200	chr4D:16799419-16802059(+)	Probable plastid-lipid-associated protein 4, chloroplastic [UniProtKB/Swiss-Prot:Q9LU85]	Os03g0704100	AT3G26070
TraesCS2A02G139200	chr2A:84552276-84555098(-)	Protein DETOXIFICATION 19 [UniProtKB/Swiss-Prot:Q9LUH2]	Os07g0502200	AT3G23560
TraesCS3A02G250200	chr3A:468582269-468588497(-)	Glycine dehydrogenase (decarboxylating) 2, mitochondrial [UniProtKB/Swiss-Prot:O80988]	Os01g0711400	AT4G33010
TraesCS3D02G171200	chr3D:151437287-151440723(+)	E3 ubiquitin-protein ligase mib1 [UniProtKB/Swiss-Prot:Q6GNY1]	Os05g0298200	NA
TraesCS1D02G252400	chr1D:344608539-344610295(-)	Protein RESISTANCE TO PHYTOPHTHORA 1, chloroplastic [UniProtKB/Swiss-Prot:M1C5M7]	Os05g0404400	AT2G48070
TraesCS1D02G122800	chr1D:123700755-123703520(-)	NA	Os05g0171900	AT5G57040
TraesCS2D02G267800	chr2D:327622938-327624323(+)	Probable pyridoxal 5'-phosphate synthase subunit PDX1.1 [UniProtKB/Swiss-Prot:Q69LA6]	Os07g0100200	AT5G01410
TraesCS6A02G271200	chr6A:497789525-497793360(-)	Uncharacterized methyltransferase At1g78140, chloroplastic [UniProtKB/Swiss-Prot:Q8LBV4]	Os08g0411200	NA
TraesCS5D02G058700	chr5D:55557651-55559122(-)	2-oxoglutarate-dependent dioxygenase 19 [UniProtKB/Swiss-Prot:Q6Z244]	Os08g0480200	NA
TraesCS3A02G147900	chr3A:130851402-130855081(-)	NA	Os01g0221500	AT2G46220
TraesCS6A02G258500	chr6A:480647235-480649817(-)	2-C-methyl-D-erythritol 2,4-cyclodiphosphate synthase, chloroplastic [UniProtKB/Swiss-Prot:Q6EPN6]	Os02g0680600	AT1G63970
TraesCS4D02G124600	chr4D:108906137-108907350(-)	NA	Os11g0130200	NA
TraesCS1A02G115000	chr1A:119148850-119152242(-)	Protein ApaG [UniProtKB/Swiss-Prot:Q2VZE7]	Os05g0170800	NA
TraesCS2A02G523600	chr2A:745036180-745038743(+)	NA	Os04g0639300	AT2G21960
TraesCS1A02G298800	chr1A:493736793-493737676(+)	Protein MAINTENANCE OF PSII UNDER HIGH LIGHT 1 [UniProtKB/Swiss-Prot:Q9FL44]	Os02g0556800	AT5G07020
TraesCS1B02G019300	chr1B:9081222-9082450(+)	NA	Os05g0105800	AT1G22630
TraesCS4A02G319000	chr4A:607633229-607636147(+)	PGR5-like protein 1A, chloroplastic [UniProtKB/Swiss-Prot:Q8H112]	Os03g0857400	AT4G22890
TraesCS3D02G085000	chr3D:42885036-42885818(-)	Uncharacterized protein At4g14100 [UniProtKB/Swiss-Prot:Q67YC9]	NA	NA
TraesCS2B02G031800	chr2B:14833211-14836760(-)	ATP-dependent Clp protease adapter protein CLPS1, chloroplastic [UniProtKB/Swiss-Prot:Q9SX29]	Os08g0432500	AT1G68660
TraesCS4D02G124000	chr4D:108626483-108631081(-)	Uncharacterized protein At2g37660, chloroplastic [UniProtKB/Swiss-Prot:O80934]	NA	AT4G31530
TraesCS1A02G262100	chr1A:456655323-456657426(-)	Pheophytinase, chloroplastic [UniProtKB/Swiss-Prot:Q9FFZ1]	Os05g0419000	AT5G38520
TraesCS6A02G389300	chr6A:604883222-604887720(+)	Uncharacterized protein sll0005 [UniProtKB/Swiss-Prot:Q55680]	Os02g0816600	AT3G24190
TraesCS2D02G236100	chr2D:229637742-229639532(+)	Protein MET1, chloroplastic [UniProtKB/Swiss-Prot:Q94BS2]	Os07g0171100	AT1G55480
TraesCS2A02G523500	chr2A:745025040-745035963(-)	Uncharacterized aarF domain-containing protein kinase At1g71810, chloroplastic [UniProtKB/Swiss-Prot:Q94BU1]	Os04g0640500	AT1G71810
TraesCS4D02G327200	chr4D:486638931-486644509(-)	Probable serine acetyltransferase 2 [UniProtKB/Swiss-Prot:Q10S58]	Os03g0133900	AT2G17640
TraesCS2B02G012400	chr2B:6253373-6253722(+)	NA	Os04g0119000	NA
TraesCS4A02G313700	chr4A:604103949-604105268(-)	1-aminocyclopropane-1-carboxylate oxidase homolog 1 [UniProtKB/Swiss-Prot:Q84MB3]	Os03g0860600	NA
TraesCS4A02G272000	chr4A:583754471-583757208(-)	Probable plastid-lipid-associated protein 4, chloroplastic [UniProtKB/Swiss-Prot:Q9LU85]	Os03g0704100	AT3G26070
TraesCS2D02G069000	chr2D:28913740-28915598(-)	Phloretin 2'-O-glucosyltransferase [UniProtKB/Swiss-Prot:B3TKC8]	Os01g0697100	NA
TraesCS7D02G292000	chr7D:353081676-353085158(-)	RNA polymerase sigma factor sigA [UniProtKB/Swiss-Prot:Q0J7T6]	Os08g0163400	NA
TraesCSU02G133200	chrUn:112600697-112619193(-)	Disease resistance protein RGA5 [UniProtKB/Swiss-Prot:F7J0N2]	Os06g0147800	AT4G26070
TraesCS2B02G288300	chr2B:398394748-398395077(-)	Flowering-promoting factor 1-like protein 4 [UniProtKB/Swiss-Prot:Q0JEF5]	Os04g0282400	AT5G24860
TraesCS4D02G041200	chr4D:19398540-19399673(-)	Peptidyl-prolyl cis-trans isomerase FKBP17-2, chloroplastic [UniProtKB/Swiss-Prot:Q9LDY5]	Os03g0708500	AT1G18170
TraesCS2A02G301400	chr2A:516431605-516432518(+)	NA	NA	NA
TraesCS5D02G569800	chr5D:565974931-565977789(+)	PGR5-like protein 1A, chloroplastic [UniProtKB/Swiss-Prot:Q8H112]	Os03g0857400	AT4G22890
TraesCS2D02G174200	chr2D:117829419-117831314(-)	NA	Os07g0618700	NA
TraesCS2D02G191200	chr2D:135380598-135382287(+)	NA	Os07g0595700	NA
TraesCS3D02G250600	chr3D:350821734-350827374(-)	Glycine dehydrogenase (decarboxylating) 2, mitochondrial [UniProtKB/Swiss-Prot:O80988]	Os01g0711400	AT4G33010
TraesCS2A02G546500	chr2A:755250738-755251680(-)	Geraniol 8-hydroxylase [UniProtKB/Swiss-Prot:Q8VWZ7]	NA	NA
TraesCS4A02G105500	chr4A:119697389-119703393(+)	Thioredoxin-like protein AAED1, chloroplastic [UniProtKB/Swiss-Prot:Q9ZUU2]	Os03g0284600	AT2G37240
TraesCS2B02G210000	chr2B:192436893-192438688(+)	NA	Os07g0595700	NA
TraesCS4D02G068100	chr4D:43300118-43305497(+)	Serine hydroxymethyltransferase 1, mitochondrial [UniProtKB/Swiss-Prot:Q9SZJ5]	Os03g0738400	AT4G37930
TraesCS5A02G503900	chr5A:669584344-669585225(-)	Late embryogenesis abundant protein, group 3 [UniProtKB/Swiss-Prot:Q03968]	NA	NA
TraesCS5D02G121500	chr5D:174795992-174800343(-)	Putative pumilio homolog 7, chloroplastic [UniProtKB/Swiss-Prot:Q9C9R6]	Os12g0493900	NA
TraesCS7A02G414600	chr7A:605772913-605777061(+)	Protein HIGH CHLOROPHYLL FLUORESCENCE PHENOTYPE 173, chloroplastic [UniProtKB/Swiss-Prot:Q8W4D6]	Os06g0704700	AT1G16720
TraesCS2B02G529300	chr2B:724397702-724403214(+)	Ribulose bisphosphate carboxylase/oxygenase activase 2, chloroplastic [UniProtKB/Swiss-Prot:Q7X999]	Os04g0658300	AT1G73110
TraesCS4B02G069300	chr4B:62967286-62972392(+)	Serine hydroxymethyltransferase 1, mitochondrial [UniProtKB/Swiss-Prot:Q9SZJ5]	Os03g0738400	AT4G37930
TraesCS4B02G140200	chr4B:184603011-184606616(+)	Ribulose bisphosphate carboxylase/oxygenase activase B, chloroplastic [UniProtKB/Swiss-Prot:Q42450]	Os11g0707000	AT2G39730
TraesCS6B02G299800	chr6B:537578488-537583731(-)	Soluble inorganic pyrophosphatase [UniProtKB/Swiss-Prot:Q0DYB1]	Os02g0704900	AT2G18230
TraesCS7A02G109300	chr7A:66282726-66284858(-)	NA	Os06g0152800	AT3G14830
TraesCS3B02G279700	chr3B:449281288-449288212(-)	Glycine dehydrogenase (decarboxylating) 2, mitochondrial [UniProtKB/Swiss-Prot:O80988]	Os01g0711400	AT4G33010
TraesCSU02G209300	chrUn:311331989-311333666(-)	Acid phosphatase 1 [UniProtKB/Swiss-Prot:P27061]	Os05g0192100	NA
TraesCS5D02G466800	chr5D:509134684-509136916(+)	Protochlorophyllide-dependent translocon component 52, chloroplastic [UniProtKB/Swiss-Prot:Q8W496]	Os03g0805700	NA
TraesCS4B02G107500	chr4B:117187482-117194214(-)	Protein ACTIVITY OF BC1 COMPLEX KINASE 1, chloroplastic [UniProtKB/Swiss-Prot:Q8RWG1]	Os11g0216300	AT4G31390
TraesCS1A02G115200	chr1A:119703455-119708196(+)	Phosphoenolpyruvate/phosphate translocator 3, chloroplastic [UniProtKB/Swiss-Prot:Q5VQL3]	Os05g0170950	AT4G32390
TraesCS6A02G154800	chr6A:143493048-143498228(+)	Shewanella-like protein phosphatase 1 [UniProtKB/Swiss-Prot:Q8L774]	Os10g0394100	AT1G07010
TraesCS3D02G303400	chr3D:418236258-418238443(-)	Uncharacterized protein At4g15545 [UniProtKB/Swiss-Prot:Q93W28]	Os01g0768300	NA
TraesCS7D02G103500	chr7D:63381222-63382771(-)	Photosynthetic NDH subunit of subcomplex B 3, chloroplastic [UniProtKB/Swiss-Prot:Q9LU21]	Os07g0489800	AT3G16250
TraesCS2B02G198900	chr2B:176413268-176415101(-)	NA	NA	NA
TraesCS2A02G257200	chr2A:394379811-394384016(+)	Glutamate receptor 3.4 [UniProtKB/Swiss-Prot:Q8GXJ4]	Os07g0103100	AT2G32390
TraesCS2A02G330600	chr2A:563202402-563203119(+)	DNA-directed RNA polymerase V subunit 1 [UniProtKB/Swiss-Prot:Q5D869]	Os08g0308700	AT3G46630
TraesCS2B02G393700	chr2B:558003852-558005414(-)	Large ribosomal RNA subunit accumulation protein YCED homolog 2, chloroplastic [UniProtKB/Swiss-Prot:Q9C5M1]	Os04g0525000	NA
TraesCS7D02G278600	chr7D:268832478-268836309(+)	NA	Os08g0558200	AT5G03880
TraesCS2A02G235000	chr2A:289759389-289776382(-)	Protein CURVATURE THYLAKOID 1B, chloroplastic [UniProtKB/Swiss-Prot:Q8LCA1]	NA	NA
TraesCS3B02G008100	chr3B:4202094-4203405(+)	Peptidyl-prolyl cis-trans isomerase CYP26-2, chloroplastic [UniProtKB/Swiss-Prot:F4HTT6]	Os01g0111100	NA
TraesCS7D02G350700	chr7D:451191200-451200842(-)	Heme-binding-like protein At3g10130, chloroplastic [UniProtKB/Swiss-Prot:Q9SR77]	Os06g0597900	AT5G20140
TraesCS2B02G452300	chr2B:646214215-646215789(+)	Probable plastid-lipid-associated protein 8, chloroplastic [UniProtKB/Swiss-Prot:Q941D3]	Os04g0607000	AT5G19940
TraesCS5A02G264500	chr5A:476682552-476687413(-)	Peptidyl-prolyl cis-trans isomerase FKBP16-4, chloroplastic [UniProtKB/Swiss-Prot:Q9SR70]	Os09g0501850	AT3G10060
TraesCS2B02G532600	chr2B:728397380-728398594(-)	Probable glutathione S-transferase GSTU6 [UniProtKB/Swiss-Prot:Q06398]	Os10g0527400	NA
TraesCS7B02G248500	chr7B:458794277-458798807(+)	Phosphomannomutase/phosphoglucomutase [UniProtKB/Swiss-Prot:Q88BD4]	Os06g0476200	AT1G70820
TraesCS7A02G281500	chr7A:305704738-305705409(-)	NA	NA	NA
TraesCS7A02G427400	chr7A:620533740-620534721(-)	NA	NA	AT5G20935
TraesCS3B02G159200	chr3B:154421173-154422003(-)	NA	NA	NA
TraesCS1B02G182400	chr1B:329372817-329379656(+)	Protein TIC110, chloroplastic [UniProtKB/Swiss-Prot:Q8LPR9]	Os10g0492300	NA
TraesCS2A02G225300	chr2A:229672023-229673249(+)	Lon protease 2 [UniProtKB/Swiss-Prot:P36774]	Os07g0509700	AT1G75460
TraesCS3D02G022100	chr3D:7177346-7178987(+)	NA	Os01g0120500	AT1G18060
TraesCS1A02G073000	chr1A:57189794-57192224(+)	Beta-carotene isomerase D27, chloroplastic [UniProtKB/Swiss-Prot:R4HZ96]	Os05g0131100	AT4G01995
TraesCS3D02G084800	chr3D:42839402-42840577(+)	Uncharacterized protein At4g14100 [UniProtKB/Swiss-Prot:Q67YC9]	NA	NA
TraesCS3A02G024200	chr3A:13086116-13087566(-)	NA	Os01g0120500	AT1G18060
TraesCS6D02G243900	chr6D:346250412-346254456(+)	Uncharacterized methyltransferase At1g78140, chloroplastic [UniProtKB/Swiss-Prot:Q8LBV4]	Os08g0411200	NA
TraesCS4B02G287400	chr4B:570875307-570876151(-)	NA	Os03g0170500	AT1G14345
TraesCS5A02G484700	chr5A:655992209-655996778(-)	D-xylose-proton symporter-like 3, chloroplastic [UniProtKB/Swiss-Prot:Q0WWW9]	Os03g0823100	AT5G59250
TraesCS7B02G355500	chr7B:614868166-614874190(+)	Glutamate receptor 3.4 [UniProtKB/Swiss-Prot:Q8GXJ4]	Os06g0680500	AT2G32390
TraesCS1D02G426400	chr1D:479591556-479595146(-)	Putative receptor-like protein kinase At3g47110 [UniProtKB/Swiss-Prot:Q9SD62]	Os05g0522600	NA
TraesCS3B02G349600	chr3B:559886838-559893111(+)	Putative disease resistance protein At3g14460 [UniProtKB/Swiss-Prot:Q9LRR5]	Os01g0782100	AT1G61180
TraesCS3A02G426600	chr3A:669616344-669621544(+)	Cis-3-alkyl-4-alkyloxetan-2-one decarboxylase [UniProtKB/Swiss-Prot:Q8EG65]	Os01g0919700	AT4G12830
TraesCS6B02G421700	chr6B:692337980-692340421(+)	Bidirectional sugar transporter SWEET13 [UniProtKB/Swiss-Prot:Q2QR07]	Os12g0476200	NA
TraesCS3A02G365100	chr3A:614538621-614541682(-)	NA	Os01g0850200	AT5G59000
TraesCS3A02G253800	chr3A:474978734-474980456(+)	F-box/kelch-repeat protein At1g23390 [UniProtKB/Swiss-Prot:Q9LDE3]	Os01g0704300	NA
TraesCS4B02G255500	chr4B:520396246-520398996(+)	BTB/POZ domain-containing protein SR1IP1 [UniProtKB/Swiss-Prot:Q66GP0]	Os03g0206700	AT5G67385
TraesCS1A02G299200	chr1A:494024032-494026393(+)	Protein NUCLEAR FUSION DEFECTIVE 4 [UniProtKB/Swiss-Prot:F4I9E1]	Os05g0475700	AT2G30300
TraesCS2A02G254200	chr2A:387085861-387089029(-)	Uncharacterized oxidoreductase At1g06690, chloroplastic [UniProtKB/Swiss-Prot:Q94A68]	Os07g0142900	AT1G06690
TraesCS3D02G240000	chr3D:332490792-332494041(+)	NA	Os01g0660900	AT5G62840
TraesCS2B02G234500	chr2B:233267619-233269292(-)	Cytochrome b6-f complex iron-sulfur subunit, chloroplastic [UniProtKB/Swiss-Prot:Q7X9A6]	Os07g0556200	AT4G03280
TraesCS2B02G313500	chr2B:448872985-448874201(+)	Protein FAM210B, mitochondrial [UniProtKB/Swiss-Prot:Q96KR6]	Os04g0416000	AT2G27290
TraesCS1D02G398600	chr1D:465537078-465540215(-)	UV-B-induced protein At3g17800, chloroplastic [UniProtKB/Swiss-Prot:Q9LVJ0]	Os11g0456100	NA
TraesCS3B02G285700	chr3B:457207449-457208981(+)	F-box/kelch-repeat protein At1g23390 [UniProtKB/Swiss-Prot:Q9LDE3]	Os01g0704300	NA
TraesCS6D02G340700	chr6D:439805570-439808861(+)	Photosystem II 10 kDa polypeptide, chloroplastic [UniProtKB/Swiss-Prot:P06183]	Os08g0200300	AT1G79040
TraesCS3A02G146500	chr3A:128287161-128287877(+)	NA	Os01g0222600	NA
TraesCS7A02G291000	chr7A:353200786-353244788(+)	Thylakoid membrane protein slr0575 [UniProtKB/Swiss-Prot:Q55403]	Os08g0359000	AT5G38660
TraesCS3A02G033400	chr3A:19275574-19307908(+)	LEAF RUST 10 DISEASE-RESISTANCE LOCUS RECEPTOR-LIKE PROTEIN KINASE-like 1.2 [UniProtKB/Swiss-Prot:P0C5E2]	Os01g0136400	NA
TraesCS1B02G461600	chr1B:674498427-674500592(-)	RNA polymerase sigma factor sigE, chloroplastic/mitochondrial [UniProtKB/Swiss-Prot:Q9ZNX9]	Os05g0586600	NA
TraesCS3A02G171300	chr3A:185173843-185175410(+)	NA	Os01g0252600	AT4G01935
TraesCS6D02G247400	chr6D:350927979-350930332(-)	Phosphoribulokinase, chloroplastic [UniProtKB/Swiss-Prot:P26302]	Os02g0698000	AT1G32060
TraesCS2D02G298100	chr2D:380429694-380432365(+)	Fibrillin protein 5 homolog [UniProtKB/Swiss-Prot:Q0JD85]	Os04g0422000	NA
TraesCS7B02G349100	chr7B:605954772-605957651(+)	Cytochrome P450 72A15 [UniProtKB/Swiss-Prot:Q9LUC5]	Os01g0627500	AT3G14680
TraesCS2A02G155300	chr2A:102404647-102406118(-)	NA	Os07g0633000	NA
TraesCS7A02G148700	chr7A:102040503-102042157(+)	Thioredoxin H-type 2 [UniProtKB/Swiss-Prot:Q39362]	NA	NA
TraesCS2D02G214700	chr2D:176162716-176164393(-)	Cytochrome b6-f complex iron-sulfur subunit, chloroplastic [UniProtKB/Swiss-Prot:Q7X9A6]	Os07g0556200	AT4G03280
TraesCS4A02G235600	chr4A:544198215-544201187(+)	Serine/threonine-protein kinase SAPK10 [UniProtKB/Swiss-Prot:Q75H77]	Os03g0610900	AT5G66880
TraesCS6B02G190900	chr6B:224253579-224257547(+)	Potassium channel KAT1 [UniProtKB/Swiss-Prot:Q6K3T2]	Os02g0245800	AT5G46240
TraesCS1D02G422700	chr1D:478120975-478126059(-)	Protein CHUP1, chloroplastic [UniProtKB/Swiss-Prot:Q9LI74]	Os05g0573900	NA
TraesCS3D02G391600	chr3D:506711732-506715759(+)	Probable inactive receptor kinase At2g26730 [UniProtKB/Swiss-Prot:O48788]	Os01g0890100	NA
TraesCS4D02G357100	chr4D:505433675-505437130(-)	Probable apyrase 3 [UniProtKB/Swiss-Prot:Q2QYE1]	Os11g0126800	NA
TraesCS2B02G350700	chr2B:497856535-497856705(-)	NA	Os04g0470150	NA
TraesCS7B02G036800	chr7B:35637348-35639553(+)	Sulfiredoxin, chloroplastic/mitochondrial [UniProtKB/Swiss-Prot:Q8GY89]	Os06g0174300	AT1G31170
TraesCS3B02G258400	chr3B:416134974-416136059(-)	Zinc-finger homeodomain protein 5 [UniProtKB/Swiss-Prot:A2WSZ6]	Os01g0635550	AT2G18350
TraesCS7D02G126300	chr7D:78881694-78889196(-)	F-box protein At5g67140 [UniProtKB/Swiss-Prot:Q9FH99]	Os06g0166000	AT5G67140
TraesCS3D02G190600	chr3D:179164202-179167418(+)	NA	Os01g0272800	NA
TraesCS7B02G121000	chr7B:141072139-141076345(-)	NA	NA	NA
TraesCS5A02G227500	chr5A:444054328-444061625(-)	NA	Os09g0413700	AT1G74640
TraesCS6B02G294700	chr6B:528913293-528915644(+)	Phosphoribulokinase, chloroplastic [UniProtKB/Swiss-Prot:P26302]	Os02g0698000	AT1G32060
TraesCS5A02G370000	chr5A:569698651-569701902(+)	NA	Os03g0428800	NA
TraesCS3D02G421300	chr3D:533724301-533726300(+)	NA	Os01g0919600	NA
TraesCS5D02G355900	chr5D:437341400-437346762(+)	Protein NLP1 [UniProtKB/Swiss-Prot:Q10S83]	Os09g0549450	NA
TraesCS1A02G110900	chr1A:111122761-111132907(+)	6-phosphofructo-2-kinase/fructose-2,6-bisphosphatase [UniProtKB/Swiss-Prot:Q9MB58]	Os05g0164100	AT1G07110
TraesCS1D02G047200	chr1D:27539857-27556168(-)	Protein trichome birefringence-like 11 [UniProtKB/Swiss-Prot:Q5BPJ0]	Os11g0148200	AT3G06080
TraesCS6B02G004400	chr6B:3384708-3387486(+)	Glycerate dehydrogenase HPR, peroxisomal [UniProtKB/Swiss-Prot:Q9C9W5]	Os02g0101500	AT1G68010
TraesCS5A02G077900	chr5A:94798808-94799428(-)	Rubredoxin [UniProtKB/Swiss-Prot:P73068]	Os08g0323400	NA
TraesCS3B02G407300	chr3B:642818906-642819954(+)	NA	Os01g0862200	AT2G36145
TraesCS6A02G272700	chr6A:499284944-499286975(-)	Pheophytinase, chloroplastic [UniProtKB/Swiss-Prot:Q9FFZ1]	Os02g0705100	AT4G36530
TraesCS4D02G134900	chr4D:121811593-121815132(+)	Ribulose bisphosphate carboxylase/oxygenase activase B, chloroplastic [UniProtKB/Swiss-Prot:Q42450]	Os11g0707000	AT2G39730
TraesCS6D02G195800	chr6D:271300934-271304542(-)	F-box/kelch-repeat protein SKIP30 [UniProtKB/Swiss-Prot:Q9M1W7]	Os10g0388200	AT3G63220
TraesCS2D02G254700	chr2D:306627279-306630640(-)	Uncharacterized oxidoreductase At1g06690, chloroplastic [UniProtKB/Swiss-Prot:Q94A68]	Os07g0142900	AT1G06690
TraesCS5D02G146600	chr5D:233154482-233158761(+)	Cytochrome P450 714C2 [UniProtKB/Swiss-Prot:Q2QYH7]	Os11g0119700	NA
TraesCS7B02G189500	chr7B:324388157-324389846(+)	NA	Os08g0162600	AT5G17170
TraesCS5D02G471300	chr5D:512303138-512305330(+)	NA	Os03g0809800	NA
TraesCS1B02G323700	chr1B:548611180-548615331(-)	NA	NA	NA
TraesCSU02G062000	chrUn:48421387-48430436(+)	Prolycopene isomerase, chloroplastic [UniProtKB/Swiss-Prot:Q2VEX9]	Os03g0841900	AT1G57770
TraesCS1D02G067500	chr1D:49418797-49422652(+)	Dihydrolipoyl dehydrogenase 1, mitochondrial [UniProtKB/Swiss-Prot:Q9M5K3]	Os05g0160000	AT1G48030
TraesCS6D02G287300	chr6D:396534170-396535306(-)	Photosynthetic NDH subunit of subcomplex B 4, chloroplastic [UniProtKB/Swiss-Prot:Q8RXS1]	Os02g0744000	NA
TraesCS6A02G267300	chr6A:492803745-492806104(+)	Phosphoribulokinase, chloroplastic [UniProtKB/Swiss-Prot:P26302]	Os02g0698000	AT1G32060
TraesCS3A02G277300	chr3A:507286559-507288663(+)	NA	Os01g0739500	AT5G56550
TraesCS6D02G380100	chr6D:461391468-461398741(-)	OVARIAN TUMOR DOMAIN-containing deubiquitinating enzyme 9 [UniProtKB/Swiss-Prot:Q8LBW2]	Os02g0819500	NA
TraesCS4B02G293600	chr4B:579391172-579398644(-)	Copper-transporting ATPase PAA2, chloroplastic [UniProtKB/Swiss-Prot:B9DFX7]	Os03g0178100	AT5G21930
TraesCS2D02G224900	chr2D:192313586-192316690(-)	NA	Os07g0530700	NA
TraesCS4A02G059200	chr4A:55377186-55380060(-)	Protein DETOXIFICATION 48 [UniProtKB/Swiss-Prot:Q9SLV0]	Os03g0229500	NA
TraesCS1A02G369800	chr1A:547324343-547333822(-)	Serine/threonine-protein kinase STN7, chloroplastic [UniProtKB/Swiss-Prot:Q9S713]	Os05g0549100	AT1G68830
TraesCS2B02G269300	chr2B:364947818-364949733(-)	3-oxo-5-alpha-steroid 4-dehydrogenase 1 [UniProtKB/Swiss-Prot:Q28891]	Os07g0162100	NA
TraesCS3B02G462800	chr3B:705699031-705704179(+)	Cis-3-alkyl-4-alkyloxetan-2-one decarboxylase [UniProtKB/Swiss-Prot:Q8EG65]	Os01g0919700	AT4G12830
TraesCS6D02G163700	chr6D:142922048-142926014(-)	Cyclase-like protein 1 [UniProtKB/Swiss-Prot:Q6ZIF9]	Os02g0187100	AT4G34180
TraesCS4B02G102500	chr4B:108660619-108665390(+)	Monooxygenase 3 [UniProtKB/Swiss-Prot:Q9FLC2]	Os07g0491900	AT2G35660
TraesCS3A02G260700	chr3A:483481800-483484290(-)	Protein PLASTID MOVEMENT IMPAIRED 2 [UniProtKB/Swiss-Prot:Q9C9N6]	Os01g0692300	AT1G66840
TraesCS5A02G230400	chr5A:445286581-445288110(+)	NAD(P)H-quinone oxidoreductase subunit L, chloroplastic [UniProtKB/Swiss-Prot:Q9CAC5]	Os05g0348100	NA
TraesCS6D02G153100	chr6D:127137323-127141740(-)	MLO-like protein 1 [UniProtKB/Swiss-Prot:O49621]	Os02g0197200	NA
TraesCS4A02G386400	chr4A:663986105-663987373(+)	Dormancy-associated protein homolog 3 [UniProtKB/Swiss-Prot:Q8LD26]	NA	NA
TraesCS1B02G478400	chr1B:686839413-686844025(+)	UDP-glucose 4-epimerase 1 [UniProtKB/Swiss-Prot:Q8LNZ3]	Os05g0595100	AT4G23920
TraesCS1B02G086100	chr1B:70706531-70709184(+)	Tetraspanin-6 [UniProtKB/Swiss-Prot:Q9C7C1]	Os05g0126100	AT3G12090
TraesCS7B02G289200	chr7B:524886695-524888615(-)	Protein POST-ILLUMINATION CHLOROPHYLL FLUORESCENCE INCREASE, chloroplastic [UniProtKB/Swiss-Prot:Q9LVZ5]	Os03g0586500	AT3G15840
TraesCS1B02G134900	chr1B:171408774-171412029(-)	Protein ApaG [UniProtKB/Swiss-Prot:Q2VZE7]	Os05g0170800	NA
TraesCS6A02G308100	chr6A:542828009-542829183(-)	Photosynthetic NDH subunit of subcomplex B 4, chloroplastic [UniProtKB/Swiss-Prot:Q8RXS1]	Os02g0744000	NA
TraesCS1B02G263900	chr1B:464481216-464484149(-)	Uncharacterized protein At4g15545 [UniProtKB/Swiss-Prot:Q93W28]	Os05g0406000	AT4G15545
TraesCS2B02G297800	chr2B:416874711-416877391(-)	Violaxanthin de-epoxidase, chloroplastic [UniProtKB/Swiss-Prot:Q9SM43]	Os04g0379700	AT1G08550
TraesCS1D02G239200	chr1D:328903788-328908842(+)	NA	Os05g0381500	NA
TraesCS6B02G082900	chr6B:59735721-59746326(+)	G-type lectin S-receptor-like serine/threonine-protein kinase SRK [UniProtKB/Swiss-Prot:P0DH86]	NA	AT5G59700
TraesCS2A02G133900	chr2A:80536558-80537801(-)	NA	Os07g0656700	AT5G13720
TraesCS1B02G170100	chr1B:301795511-301797063(+)	Ribonuclease 1 [UniProtKB/Swiss-Prot:P42813]	Os09g0538000	NA
TraesCS4D02G319400	chr4D:483136901-483139384(+)	Glyceraldehyde-3-phosphate dehydrogenase GAPB, chloroplastic [UniProtKB/Swiss-Prot:P25857]	Os03g0129300	AT1G42970
TraesCS4A02G286700	chr4A:591919576-591921832(+)	Ferredoxin C 2, chloroplastic [UniProtKB/Swiss-Prot:Q9C7Y4]	Os03g0685000	AT1G32550
TraesCS5A02G546500	chr5A:700619707-700621978(-)	NA	Os03g0100030	AT2G35260
TraesCS7B02G034400	chr7B:33883503-33885636(-)	NA	Os07g0170200	AT2G23840
TraesCS2A02G207900	chr2A:187952035-187954260(-)	Cytochrome b6-f complex iron-sulfur subunit, chloroplastic [UniProtKB/Swiss-Prot:Q7X9A6]	Os07g0556200	AT4G03280
TraesCS7A02G327800	chr7A:476934804-476935403(+)	Serotonin N-acetyltransferase 2, chloroplastic [UniProtKB/Swiss-Prot:Q6Z1Y6]	Os08g0102000	AT1G26220
TraesCS4D02G329500	chr4D:487654490-487655480(-)	Late embryogenesis abundant protein, group 3 [UniProtKB/Swiss-Prot:Q03968]	NA	NA
TraesCS2B02G414700	chr2B:592585834-592587369(-)	NA	Os04g0578200	NA
TraesCS2D02G010800	chr2D:5325726-5328909(-)	StAR-related lipid transfer protein 7, mitochondrial [UniProtKB/Swiss-Prot:Q8R1R3]	Os04g0119500	AT1G64720
TraesCS3A02G170800	chr3A:179534751-179538474(-)	E3 ubiquitin-protein ligase MIB2 [UniProtKB/Swiss-Prot:Q96AX9]	Os05g0298200	NA
TraesCS7A02G424800	chr7A:617948845-617949651(+)	NA	Os06g0698748	NA
TraesCS7D02G174200	chr7D:126668781-126670891(+)	Chaperonin-like RBCX protein 1, chloroplastic [UniProtKB/Swiss-Prot:Q94AU9]	Os08g0425200	AT4G04330
TraesCS3B02G398300	chr3B:628721186-628724685(+)	Sedoheptulose-1,7-bisphosphatase, chloroplastic [UniProtKB/Swiss-Prot:P46285]	Os04g0234600	AT3G55800
TraesCS2B02G396800	chr2B:563182221-563185116(-)	Aquaporin PIP2-5 [UniProtKB/Swiss-Prot:Q9XF58]	Os04g0521100	AT2G37170
TraesCS5B02G083300	chr5B:105529041-105530236(-)	NA	Os12g0575000	AT5G08050
TraesCS2B02G078900	chr2B:44190500-44192003(-)	Ribulose bisphosphate carboxylase small chain PWS4.3, chloroplastic [UniProtKB/Swiss-Prot:P00871]	Os12g0274700	AT1G67090
TraesCS4A02G022100	chr4A:15890565-15892067(+)	Protein PAM68, chloroplastic [UniProtKB/Swiss-Prot:O49668]	NA	NA
TraesCS4A02G315700	chr4A:605711154-605714476(+)	RNA polymerase sigma factor sigF, chloroplastic [UniProtKB/Swiss-Prot:Q9LD95]	Os08g0242800	NA
TraesCS4D02G343400	chr4D:499449612-499454518(+)	Cinnamoyl-CoA reductase 1 [UniProtKB/Swiss-Prot:Q9S9N9]	Os01g0528800	AT5G19440
TraesCS7B02G142700	chr7B:182595559-182597407(-)	PsbP domain-containing protein 3, chloroplastic [UniProtKB/Swiss-Prot:Q9S720]	Os08g0512500	AT1G76450
TraesCS3A02G186700	chr3A:221923658-221930414(+)	NA	Os01g0272800	NA
TraesCS4B02G107300	chr4B:117057323-117058549(-)	NAD(P)H-quinone oxidoreductase subunit T, chloroplastic [UniProtKB/Swiss-Prot:Q9SMS0]	Os11g0216100	AT4G09350
TraesCS2D02G385300	chr2D:489698342-489699667(+)	NAD(P)H-quinone oxidoreductase subunit M, chloroplastic [UniProtKB/Swiss-Prot:Q7FB12]	Os04g0539000	AT4G37925
TraesCS1B02G272700	chr1B:478598459-478600673(-)	Uncharacterized hydrolase YugF [UniProtKB/Swiss-Prot:O05235]	Os05g0419000	AT5G38520
TraesCS1D02G072500	chr1D:52737109-52738149(-)	NA	Os05g0128100	NA
TraesCS3A02G448200	chr3A:688348184-688352108(+)	Beta-glucosidase 5 [UniProtKB/Swiss-Prot:Q5JK35]	Os01g0930800	AT4G27830
TraesCS6D02G257600	chr6D:363387369-363391414(-)	NA	NA	NA
TraesCS6A02G133100	chr6A:105558498-105560275(+)	NADPH-dependent alkenal/one oxidoreductase, chloroplastic [UniProtKB/Swiss-Prot:Q9ZUC1]	Os08g0379400	AT1G23740
TraesCS1B02G418600	chr1B:642476197-642479409(-)	UV-B-induced protein At3g17800, chloroplastic [UniProtKB/Swiss-Prot:Q9LVJ0]	Os11g0456100	NA
TraesCS2A02G166400	chr2A:118670610-118674965(-)	Protein WEAK CHLOROPLAST MOVEMENT UNDER BLUE LIGHT 1 [UniProtKB/Swiss-Prot:O48724]	Os07g0619100	NA
TraesCS6B02G336800	chr6B:593070979-593072236(-)	Photosynthetic NDH subunit of subcomplex B 4, chloroplastic [UniProtKB/Swiss-Prot:Q8RXS1]	Os02g0744000	NA
TraesCS1A02G202000	chr1A:363047773-363052288(-)	MLO-like protein 8 [UniProtKB/Swiss-Prot:O22757]	Os10g0541000	AT1G42560
TraesCS5B02G002600	chr5B:3917424-3923351(-)	Carotenoid 9,10(9',10')-cleavage dioxygenase [UniProtKB/Swiss-Prot:Q84KG5]	Os12g0640600	AT3G63520
TraesCS7D02G344700	chr7D:442217981-442220998(+)	Phosphomannomutase/phosphoglucomutase [UniProtKB/Swiss-Prot:Q88BD4]	Os06g0476200	AT1G70820
TraesCS5B02G402800	chr5B:579520091-579522316(+)	Cytochrome P450 81Q32 [UniProtKB/Swiss-Prot:W8JMU7]	Os03g0760200	AT4G37330
TraesCS7A02G108600	chr7A:66169925-66171756(-)	Photosynthetic NDH subunit of subcomplex B 3, chloroplastic [UniProtKB/Swiss-Prot:Q9LU21]	Os07g0489800	AT3G16250
TraesCS7A02G547500	chr7A:722597238-722601907(-)	ATP-dependent zinc metalloprotease FTSH 1, chloroplastic [UniProtKB/Swiss-Prot:Q5Z974]	Os06g0725900	AT1G50250
TraesCS7B02G183100	chr7B:287923643-287964294(-)	Thylakoid membrane protein slr0575 [UniProtKB/Swiss-Prot:Q55403]	Os08g0359000	AT5G38660
TraesCS5B02G350900	chr5B:531537624-531542909(+)	Protein NLP1 [UniProtKB/Swiss-Prot:Q10S83]	Os09g0549450	NA
TraesCS2B02G192700	chr2B:168610130-168611875(-)	NA	Os07g0618700	NA
TraesCS5A02G269800	chr5A:480334734-480337599(+)	Protein TIC 62, chloroplastic [UniProtKB/Swiss-Prot:Q8H0U5]	NA	NA
TraesCS3D02G343800	chr3D:455871399-455875458(-)	UPF0051 protein ABCI8, chloroplastic [UniProtKB/Swiss-Prot:Q9ZS97]	Os01g0830000	AT4G04770
TraesCS6A02G394800	chr6A:608077809-608082444(-)	OVARIAN TUMOR DOMAIN-containing deubiquitinating enzyme 9 [UniProtKB/Swiss-Prot:Q8LBW2]	Os02g0819500	NA
TraesCS3D02G509100	chr3D:594853729-594855300(+)	NAD(P)H-quinone oxidoreductase subunit O, chloroplastic [UniProtKB/Swiss-Prot:Q9S829]	Os01g0959900	AT1G74880
TraesCS4B02G234800	chr4B:489647704-489650582(-)	Protein DETOXIFICATION 48 [UniProtKB/Swiss-Prot:Q9SLV0]	Os03g0229500	NA
TraesCS1A02G082700	chr1A:65798876-65800185(-)	Auxin-responsive protein IAA8 [UniProtKB/Swiss-Prot:Q6Z5M0]	Os01g0286900	AT3G62100
TraesCS3A02G367000	chr3A:616093533-616096840(-)	Sedoheptulose-1,7-bisphosphatase, chloroplastic [UniProtKB/Swiss-Prot:P46285]	Os04g0234600	AT3G55800
TraesCS5D02G506000	chr5D:531892470-531896613(+)	NA	NA	NA
TraesCS6A02G400500	chr6A:609573316-609577524(+)	Receptor-like protein EIX2 [UniProtKB/Swiss-Prot:Q6JN46]	NA	NA
TraesCS7B02G373000	chr7B:638881377-638885540(+)	ATP-dependent zinc metalloprotease FTSH 2, chloroplastic [UniProtKB/Swiss-Prot:Q655S1]	Os06g0669400	AT2G30950
TraesCS1D02G030500	chr1D:11878831-11879866(+)	NA	Os05g0110100	AT5G02160
TraesCS1B02G232800	chr1B:418669247-418672399(+)	Transcription factor MYBS3 [UniProtKB/Swiss-Prot:Q7XC57]	Os10g0561400	AT5G47390
TraesCS1B02G129000	chr1B:158533911-158546217(-)	6-phosphofructo-2-kinase/fructose-2,6-bisphosphatase [UniProtKB/Swiss-Prot:Q9MB58]	Os05g0164100	AT1G07110
TraesCS7B02G314500	chr7B:561749178-561753441(+)	Protein HIGH CHLOROPHYLL FLUORESCENCE PHENOTYPE 173, chloroplastic [UniProtKB/Swiss-Prot:Q8W4D6]	Os06g0704700	AT1G16720
TraesCS5B02G181400	chr5B:331214226-331219451(-)	E3 ubiquitin-protein ligase At4g11680 [UniProtKB/Swiss-Prot:Q93Z92]	Os09g0323100	NA
TraesCS1A02G193500	chr1A:350749390-350752293(+)	Probable plastid-lipid-associated protein 3, chloroplastic [UniProtKB/Swiss-Prot:Q7XBW5]	Os10g0575700	AT2G35490
TraesCS3A02G271600	chr3A:500974054-500977772(+)	Protein CONSERVED ONLY IN THE GREEN LINEAGE 160, chloroplastic [UniProtKB/Swiss-Prot:O82279]	Os01g0673800	AT2G31040
TraesCS6A02G258600	chr6A:480694276-480698730(-)	Protein REVEILLE 6 [UniProtKB/Swiss-Prot:Q8H0W3]	Os02g0680700	NA
TraesCS2B02G058300	chr2B:28415852-28417182(-)	NA	NA	NA
TraesCS1D02G175000	chr1D:249136604-249142807(-)	Protein TIC110, chloroplastic [UniProtKB/Swiss-Prot:Q8LPR9]	Os10g0492300	NA
TraesCS4B02G204500	chr4B:436319053-436320074(+)	ATP synthase subunit b', chloroplastic [UniProtKB/Swiss-Prot:P31853]	Os03g0278900	NA
TraesCS4D02G212000	chr4D:364811041-364812839(+)	Fructose-1,6-bisphosphatase, chloroplastic [UniProtKB/Swiss-Prot:P09195]	Os03g0267300	AT3G55800
TraesCS1B02G452100	chr1B:669150552-669154353(+)	Solanesyl-diphosphate synthase 2, chloroplastic [UniProtKB/Swiss-Prot:Q75HZ9]	Os05g0582300	AT1G17050
TraesCS2B02G553500	chr2B:748983523-748986007(+)	NA	Os04g0639300	AT2G21960
TraesCS5B02G114900	chr5B:188793430-188802318(-)	NAD(P)H-quinone oxidoreductase subunit U, chloroplastic [UniProtKB/Swiss-Prot:Q84VQ4]	Os12g0498500	NA
TraesCS6B02G421800	chr6B:692428086-692430061(+)	Bidirectional sugar transporter SWEET13 [UniProtKB/Swiss-Prot:Q2QR07]	Os12g0476200	NA
TraesCS1A02G223300	chr1A:393461156-393469918(-)	Probable tocopherol cyclase, chloroplastic [UniProtKB/Swiss-Prot:Q6K7V6]	Os02g0276500	AT4G32770
TraesCS1B02G273600	chr1B:480819019-480821838(+)	UPF0301 protein CHU_1773 [UniProtKB/Swiss-Prot:Q11U74]	Os05g0420200	NA
TraesCS1B02G132100	chr1B:165815758-165819567(-)	5-amino-6-(5-phospho-D-ribitylamino)uracil phosphatase, chloroplastic [UniProtKB/Swiss-Prot:Q9LDD5]	Os05g0168300	AT3G10970
TraesCS6A02G234900	chr6A:443421472-443422439(-)	Ferredoxin-thioredoxin reductase, variable chain [UniProtKB/Swiss-Prot:P80680]	Os02g0638300	AT5G08410
TraesCS6A02G382600	chr6A:601949933-601951956(+)	Bidirectional sugar transporter SWEET13 [UniProtKB/Swiss-Prot:Q2QR07]	Os12g0476200	NA
TraesCS3B02G202300	chr3B:236353272-236354789(+)	NA	Os01g0252600	AT4G01935
TraesCS4D02G291500	chr4D:462789487-462791388(-)	NA	Os03g0176700	NA
TraesCS5D02G432100	chr5D:488425188-488426171(-)	Transcription termination factor MTEF1, chloroplastic [UniProtKB/Swiss-Prot:Q84X53]	Os03g0785200	AT2G34620
TraesCS7A02G366500	chr7A:540200943-540207606(-)	NA	NA	NA
TraesCS1A02G165700	chr1A:298557743-298566718(+)	Protein TIC110, chloroplastic [UniProtKB/Swiss-Prot:Q8LPR9]	Os10g0492300	NA
TraesCS3B02G175900	chr3B:177968178-177968904(-)	Nodulin-related protein 1 [UniProtKB/Swiss-Prot:Q9ZQ80]	NA	NA
TraesCS1A02G285400	chr1A:482767938-482771537(-)	Probable monofunctional riboflavin biosynthesis protein RIBA 3, chloroplastic [UniProtKB/Swiss-Prot:Q6L506]	Os05g0460600	AT5G59750
TraesCS4A02G093100	chr4A:100634071-100636206(-)	Fructose-1,6-bisphosphatase, chloroplastic [UniProtKB/Swiss-Prot:P09195]	Os03g0267300	AT3G54050
TraesCS4A02G233600	chr4A:542499037-542500476(+)	NA	NA	NA
TraesCS7B02G167500	chr7B:232736735-232748904(+)	Sorbitol dehydrogenase [UniProtKB/Swiss-Prot:Q9FJ95]	Os08g0545200	AT5G51970
TraesCS6B02G060200	chr6B:39759420-39765724(+)	NA	Os03g0410700	NA
TraesCS6B02G430000	chr6B:697752877-697760334(-)	Uncharacterized protein sll0005 [UniProtKB/Swiss-Prot:Q55680]	Os02g0816600	AT3G24190
TraesCS7A02G429600	chr7A:624687279-624687936(-)	NA	Os06g0694800	AT5G57345
TraesCS5D02G354300	chr5D:436580177-436583113(-)	Probable flavin-containing monooxygenase 1 [UniProtKB/Swiss-Prot:Q9LMA1]	Os09g0548400	NA
TraesCS6B02G390600	chr6B:664834310-664836633(+)	Photosystem II 10 kDa polypeptide, chloroplastic [UniProtKB/Swiss-Prot:P06183]	Os08g0200300	AT1G79040
TraesCS6D02G119700	chr6D:84647892-84649698(+)	indolin-2-one monooxygenase [UniProtKB/Swiss-Prot:Q43255]	Os08g0106000	NA
TraesCS2D02G136100	chr2D:79940998-79942654(-)	NA	Os07g0656700	AT5G13720
TraesCS7A02G338800	chr7A:495581096-495582503(-)	Uncharacterized protein At2g34460, chloroplastic [UniProtKB/Swiss-Prot:Q8H124]	Os06g0360300	AT2G34460
TraesCS1A02G046400	chr1A:28360781-28364801(-)	Protein trichome birefringence-like 11 [UniProtKB/Swiss-Prot:Q5BPJ0]	Os11g0148200	AT5G19160
TraesCS5A02G484800	chr5A:656044312-656045347(-)	Bowman-Birk type trypsin inhibitor [UniProtKB/Swiss-Prot:P81713]	Os03g0823400	NA
TraesCS5D02G528500	chr5D:545216117-545226761(-)	Prolycopene isomerase, chloroplastic [UniProtKB/Swiss-Prot:Q2VEX9]	Os03g0841900	AT1G57770
TraesCS1A02G432800	chr1A:584373361-584375173(-)	Metacaspase-1 [UniProtKB/Swiss-Prot:Q7XJE6]	Os05g0496500	NA
TraesCS7A02G206200	chr7A:168812422-168813720(+)	Zinc finger protein CONSTANS-LIKE 16 [UniProtKB/Swiss-Prot:Q8RWD0]	Os06g0264200	AT1G25440
TraesCS7A02G269400	chr7A:274322853-274325129(+)	Uncharacterized protein MJ1365 [UniProtKB/Swiss-Prot:Q58760]	Os08g0545700	AT5G52030
TraesCS5B02G111800	chr5B:169679181-169680177(-)	Thioredoxin M-type, chloroplastic [UniProtKB/Swiss-Prot:Q9ZP21]	Os12g0188700	NA
TraesCS7B02G184800	chr7B:299246343-299249780(-)	RNA polymerase sigma factor sigA [UniProtKB/Swiss-Prot:Q0J7T6]	Os08g0163400	NA
TraesCS7A02G345400	chr7A:507757190-507763146(+)	Phosphoenolpyruvate carboxylase 1 [UniProtKB/Swiss-Prot:P29195]	Os02g0244700	AT3G14940
TraesCS1B02G475000	chr1B:683473385-683476341(+)	NA	NA	NA
TraesCS4B02G239100	chr4B:496279786-496285157(+)	Peroxisomal nicotinamide adenine dinucleotide carrier [UniProtKB/Swiss-Prot:O04200]	Os09g0508900	AT2G39970
TraesCS1B02G088400	chr1B:84562529-84563294(-)	NA	Os05g0128100	NA
TraesCS5A02G084900	chr5A:111553921-111555581(+)	NA	Os10g0350800	NA
TraesCS3D02G254700	chr3D:355994875-355996782(+)	F-box/kelch-repeat protein At1g23390 [UniProtKB/Swiss-Prot:Q9LDE3]	Os01g0704300	NA
TraesCS3D02G359900	chr3D:473609204-473612823(-)	Sedoheptulose-1,7-bisphosphatase, chloroplastic [UniProtKB/Swiss-Prot:P46285]	Os04g0234600	AT3G55800
TraesCS1B02G199700	chr1B:357641958-357652557(-)	Pyridoxal reductase, chloroplastic [UniProtKB/Swiss-Prot:Q56Y42]	Os10g0517400	AT5G53580
TraesCS7B02G166000	chr7B:228914871-228916908(+)	Peptidyl-prolyl cis-trans isomerase FKBP16-3, chloroplastic [UniProtKB/Swiss-Prot:O22870]	Os08g0541400	NA
TraesCS3B02G234200	chr3B:366140400-366162722(-)	Probable protein phosphatase 2C 5 [UniProtKB/Swiss-Prot:Q5JKN1]	Os01g0552300	AT4G27800
TraesCS4A02G134100	chr4A:182128608-182129419(+)	Photosystem II repair protein PSB27-H1, chloroplastic [UniProtKB/Swiss-Prot:Q9LR64]	Os03g0333400	AT1G03600
TraesCS1B02G401400	chr1B:631822128-631826952(-)	NADPH-dependent aldehyde reductase-like protein, chloroplastic [UniProtKB/Swiss-Prot:Q9SQR4]	Os07g0561500	AT3G03980
TraesCS2D02G547900	chr2D:624093667-624095574(+)	Probable phytol kinase, chloroplastic [UniProtKB/Swiss-Prot:Q2N2K3]	Os04g0670700	NA
TraesCS2B02G070700	chr2B:37429602-37432028(-)	Protein PHOTOSYSTEM I ASSEMBLY 2, chloroplastic [UniProtKB/Swiss-Prot:Q6YUA8]	Os08g0463900	AT2G34860
TraesCS3A02G361800	chr3A:609959394-609961100(+)	Transcription factor PCL1 [UniProtKB/Swiss-Prot:Q94DH3]	Os01g0844900	NA
TraesCS6A02G358100	chr6A:588230264-588232735(+)	Photosystem II 10 kDa polypeptide, chloroplastic [UniProtKB/Swiss-Prot:P06183]	Os08g0200300	AT1G79040
TraesCS7B02G483100	chr7B:741247557-741249522(-)	Putative 4-hydroxy-4-methyl-2-oxoglutarate aldolase 3 [UniProtKB/Swiss-Prot:Q9FH13]	Os02g0761900	AT5G16450
TraesCS5D02G265500	chr5D:369870042-369870804(+)	Photosystem I reaction center subunit V, chloroplastic [UniProtKB/Swiss-Prot:Q00327]	Os09g0481200	AT1G55670
TraesCS1A02G390400	chr1A:557953578-557957082(-)	UV-B-induced protein At3g17800, chloroplastic [UniProtKB/Swiss-Prot:Q9LVJ0]	Os11g0456100	NA
TraesCS3B02G195800	chr3B:222245659-222248958(+)	Ankyrin repeat and death domain-containing protein 1A (Fragment) [UniProtKB/Swiss-Prot:Q9GKW8]	Os05g0298200	NA
TraesCS2A02G269700	chr2A:436720645-436721433(-)	Flowering-promoting factor 1-like protein 4 [UniProtKB/Swiss-Prot:Q0JEF5]	Os04g0282400	AT4G31380
TraesCS6D02G216000	chr6D:306051286-306055603(-)	Putative PAP-specific phosphatase, mitochondrial [UniProtKB/Swiss-Prot:Q9M0Y6]	Os07g0558200	NA
TraesCS5A02G063800	chr5A:69101385-69104104(-)	Sirohydrochlorin ferrochelatase, chloroplastic [UniProtKB/Swiss-Prot:Q84JH7]	Os02g0296800	AT1G50170
TraesCS4A02G213300	chr4A:511227415-511229292(-)	Monooxygenase 3 [UniProtKB/Swiss-Prot:Q9FLC2]	Os07g0491900	AT2G35660
TraesCS6D02G370200	chr6D:456454039-456455183(+)	NA	Os02g0814400	NA
TraesCS3D02G266100	chr3D:368957947-368961787(-)	D-glycerate 3-kinase, chloroplastic [UniProtKB/Swiss-Prot:Q944I4]	Os01g0682500	AT1G80380
TraesCS4D02G204000	chr4D:351465762-351467495(-)	Photosynthetic NDH subunit of lumenal location 1, chloroplastic [UniProtKB/Swiss-Prot:O80634]	Os03g0279950	AT2G39470
TraesCS2A02G297300	chr2A:511115945-511116741(+)	NA	Os04g0416000	AT2G27290
TraesCS4B02G200800	chr4B:428964847-428965843(+)	NA	NA	NA
TraesCS3B02G153900	chr3B:146185171-146189752(-)	Mitochondrial dicarboxylate/tricarboxylate transporter DTC [UniProtKB/Swiss-Prot:Q9C5M0]	Os05g0208000	AT5G19760
TraesCS4A02G363900	chr4A:636962209-636967351(-)	Elongation factor 2 [UniProtKB/Swiss-Prot:Q9ASR1]	Os02g0519900	AT1G56070
TraesCS5D02G118500	chr5D:158804236-158805257(+)	Thioredoxin M-type, chloroplastic [UniProtKB/Swiss-Prot:Q9ZP21]	Os12g0188700	NA
TraesCS2B02G248500	chr2B:254786750-254787801(-)	NA	NA	NA
TraesCS7A02G479700	chr7A:672020422-672023238(+)	Ureide permease 2 [UniProtKB/Swiss-Prot:Q9ZQ89]	Os12g0503000	AT2G03590
TraesCS3A02G212000	chr3A:381292633-381293969(+)	Light-harvesting complex-like protein OHP2, chloroplastic [UniProtKB/Swiss-Prot:Q9FEC1]	Os01g0589800	NA
TraesCS5A02G256900	chr5A:472342167-472342601(+)	Photosystem I reaction center subunit V, chloroplastic [UniProtKB/Swiss-Prot:Q00327]	Os09g0481200	AT1G55670
TraesCS5D02G295700	chr5D:393617611-393619691(-)	4-hydroxyphenylacetaldehyde oxime monooxygenase [UniProtKB/Swiss-Prot:O48958]	Os09g0530300	AT3G26830
TraesCS3D02G150500	chr3D:115018932-115022824(-)	Phosphoenolpyruvate carboxylase 1 [UniProtKB/Swiss-Prot:P29195]	Os01g0208700	AT3G14940
TraesCS5A02G056500	chr5A:52446685-52449245(+)	Zealexin A1 synthase [UniProtKB/Swiss-Prot:B4FVP3]	Os12g0640200	NA
TraesCS3D02G300300	chr3D:415155537-415160056(-)	Clp protease adapter protein ClpF, chloroplastic [UniProtKB/Swiss-Prot:Q67Y99]	Os01g0764500	AT2G03390
TraesCS3A02G365300	chr3A:614676867-614680873(+)	Laccase-7 [UniProtKB/Swiss-Prot:Q5N7B4]	Os01g0850700	AT5G58910
TraesCS3B02G242400	chr3B:382317782-382319198(+)	Light-harvesting complex-like protein OHP2, chloroplastic [UniProtKB/Swiss-Prot:Q9FEC1]	Os01g0589800	NA
TraesCS5D02G264700	chr5D:369386087-369390076(+)	Probable galacturonosyltransferase 4 [UniProtKB/Swiss-Prot:Q93ZX7]	Os09g0480400	AT5G47780
TraesCS2A02G129600	chr2A:77528094-77533300(-)	Protein HIGH CHLOROPHYLL FLUORESCENCE PHENOTYPE 173, chloroplastic [UniProtKB/Swiss-Prot:Q8W4D6]	Os02g0234500	AT4G18810
TraesCS7D02G516900	chr7D:616134205-616135121(+)	Chaperone protein dnaJ 11, chloroplastic [UniProtKB/Swiss-Prot:Q9FYB5]	Os06g0716100	NA
TraesCS4D02G143200	chr4D:130547247-130552347(+)	Beta-glucosidase-like SFR2, chloroplastic [UniProtKB/Swiss-Prot:Q8L6H7]	Os11g0683500	AT3G06510
TraesCS7D02G491900	chr7D:600873554-600875737(+)	Patatin-like protein 1 [UniProtKB/Swiss-Prot:B8AQW7]	Os08g0476900	AT2G26560
TraesCS6D02G238300	chr6D:338738601-338739825(-)	NA	Os02g0677600	NA
TraesCS3B02G285800	chr3B:457571627-457576573(-)	NA	Os01g0704200	NA
TraesCS6D02G217500	chr6D:307117367-307118351(-)	Ferredoxin-thioredoxin reductase, variable chain [UniProtKB/Swiss-Prot:P80680]	Os02g0638300	AT5G23440
TraesCS5A02G498500	chr5A:665611973-665614898(+)	Thiol-disulfide oxidoreductase LTO1 [UniProtKB/Swiss-Prot:Q8L540]	Os03g0131500	NA
TraesCS1B02G104600	chr1B:115283531-115287933(-)	NA	Os05g0143300	AT4G02920
TraesCS1A02G066400	chr1A:48979589-48982811(+)	Dihydrolipoyl dehydrogenase 1, mitochondrial [UniProtKB/Swiss-Prot:Q9M5K3]	Os05g0160000	AT1G48030
TraesCS5A02G110300	chr5A:208746314-208747246(+)	Thioredoxin M-type, chloroplastic [UniProtKB/Swiss-Prot:Q9ZP21]	Os12g0188700	AT1G35620
TraesCS2A02G252600	chr2A:384330542-384331485(-)	Photosystem I reaction center subunit psaK, chloroplastic [UniProtKB/Swiss-Prot:P36886]	Os07g0148900	AT1G30380
TraesCS4A02G116800	chr4A:141328609-141329628(-)	Chaperone protein DnaJ [UniProtKB/Swiss-Prot:Q72GN6]	Os03g0300600	AT1G56300
TraesCS4A02G277800	chr4A:585458954-585465346(-)	NA	Os03g0695500	NA
TraesCS3D02G156700	chr3D:124076000-124081975(+)	NA	Os05g0594500	NA
TraesCS3B02G315800	chr3B:507298857-507301934(-)	Chaperone protein dnaJ C76, chloroplastic [UniProtKB/Swiss-Prot:Q9FMX6]	Os01g0730500	AT2G42750
TraesCS2A02G317000	chr2A:542648355-542654469(+)	Zeaxanthin epoxidase, chloroplastic [UniProtKB/Swiss-Prot:Q0JCU7]	Os04g0448900	AT5G67030
TraesCS5A02G244000	chr5A:458213357-458214711(+)	Heavy metal-associated isoprenylated plant protein 22 [UniProtKB/Swiss-Prot:Q93VP2]	Os01g0507700	AT1G71050
TraesCS2B02G145800	chr2B:111658091-111663110(+)	Tyrosine-specific transport protein [UniProtKB/Swiss-Prot:P0AAD5]	Os07g0662800	AT5G19500
TraesCS3B02G240100	chr3B:378720197-378722909(-)	NA	NA	NA
TraesCS2A02G166600	chr2A:119077811-119079491(-)	NA	Os07g0618700	NA
TraesCS7B02G026100	chr7B:25396471-25398026(+)	UPF0301 protein Plut_0637 [UniProtKB/Swiss-Prot:Q3B561]	Os10g0330400	NA
TraesCS7D02G271600	chr7D:261114001-261116236(-)	Flavonoid 3'-monooxygenase CYP75B137 [UniProtKB/Swiss-Prot:A0A4D6Q415]	Os08g0547900	NA
TraesCS2A02G504300	chr2A:733215922-733217547(-)	Probable glutathione S-transferase GSTU6 [UniProtKB/Swiss-Prot:Q06398]	Os10g0527400	NA
TraesCS5A02G495100	chr5A:663304272-663306753(+)	Glyceraldehyde-3-phosphate dehydrogenase GAPB, chloroplastic [UniProtKB/Swiss-Prot:P25857]	Os03g0129300	AT1G42970
TraesCS1B02G229700	chr1B:412254795-412258450(-)	Phospho-2-dehydro-3-deoxyheptonate aldolase 2, chloroplastic [UniProtKB/Swiss-Prot:P37216]	Os10g0564400	AT4G33510
TraesCS5D02G413300	chr5D:476194570-476197563(-)	Thioredoxin-like protein HCF164, chloroplastic [UniProtKB/Swiss-Prot:Q7Y0D4]	Os03g0767500	AT4G37200
TraesCS2D02G150500	chr2D:93046450-93048107(+)	Plastid-lipid-associated protein 6, chloroplastic [UniProtKB/Swiss-Prot:Q9LW57]	Os11g0595200	AT3G23400
TraesCS2A02G501200	chr2A:729669200-729675005(+)	Ribulose bisphosphate carboxylase/oxygenase activase 2, chloroplastic [UniProtKB/Swiss-Prot:Q7X999]	Os04g0658300	AT1G73110
TraesCS2B02G272300	chr2B:373746850-373747706(-)	Photosystem I reaction center subunit psaK, chloroplastic [UniProtKB/Swiss-Prot:P36886]	Os07g0148900	AT1G30380
TraesCS5B02G017900	chr5B:17544779-17547737(-)	Phytoene synthase 2, chloroplastic [UniProtKB/Swiss-Prot:Q2QLV9]	Os12g0626400	AT5G17230
TraesCS6A02G163100	chr6A:158316641-158317931(-)	Nicotianamine synthase 1 [UniProtKB/Swiss-Prot:Q9ZQV9]	Os03g0307200	NA
TraesCS5A02G030400	chr5A:26456414-26462416(+)	K(+) efflux antiporter 3, chloroplastic [UniProtKB/Swiss-Prot:Q9M0Z3]	Os12g0617800	AT4G04850
TraesCS3D02G251000	chr3D:351287208-351288819(+)	Phospholipase A1-II 5 [UniProtKB/Swiss-Prot:B8A8C9]	Os01g0710700	NA
TraesCS4D02G081600	chr4D:55279294-55281404(+)	Photosynthetic NDH subunit of subcomplex B 1, chloroplastic [UniProtKB/Swiss-Prot:Q9S9N6]	Os08g0276100	AT1G15980
TraesCS2B02G372700	chr2B:531135051-531136644(+)	PsbP domain-containing protein 4, chloroplastic [UniProtKB/Swiss-Prot:O49292]	Os12g0190200	AT1G77090
TraesCS5D02G364500	chr5D:441919689-441927139(-)	Ent-isokaurene C2/C3-hydroxylase [UniProtKB/Swiss-Prot:A3A871]	NA	NA
TraesCS2D02G501700	chr2D:596000889-596006470(+)	Ribulose bisphosphate carboxylase/oxygenase activase, chloroplastic [UniProtKB/Swiss-Prot:O49074]	Os04g0658300	AT1G73110
TraesCS3B02G030500	chr3B:13961374-13964727(-)	Rust resistance kinase Lr10 [UniProtKB/Swiss-Prot:P93604]	Os01g0117100	NA
TraesCS4D02G093300	chr4D:68708345-68712387(+)	NifU-like protein 2, chloroplastic [UniProtKB/Swiss-Prot:Q93W20]	Os11g0181500	AT5G49940
TraesCS1D02G428800	chr1D:480882041-480885573(+)	Solanesyl-diphosphate synthase 2, chloroplastic [UniProtKB/Swiss-Prot:Q75HZ9]	Os05g0582300	AT1G17050
TraesCS2A02G172600	chr2A:129104160-129105853(-)	NA	NA	NA
TraesCS3D02G136800	chr3D:95248883-95253039(-)	Mitochondrial dicarboxylate/tricarboxylate transporter DTC [UniProtKB/Swiss-Prot:Q9C5M0]	Os05g0208000	AT5G19760
TraesCS6B02G015000	chr6B:9001734-9004009(+)	Ferredoxin--NADP reductase, leaf isozyme 2, chloroplastic [UniProtKB/Swiss-Prot:Q6ZFJ3]	Os02g0103800	AT5G66190
TraesCS7D02G466800	chr7D:580481451-580484320(-)	Ureide permease 1 [UniProtKB/Swiss-Prot:Q9ZPR7]	Os12g0503000	AT2G03590
TraesCS6B02G283200	chr6B:511422464-511425586(+)	Protein ORANGE, chloroplastic [UniProtKB/Swiss-Prot:Q9FKF4]	Os02g0651300	AT5G61670
TraesCS7D02G407700	chr7D:525376248-525380313(+)	Protein HIGH CHLOROPHYLL FLUORESCENCE PHENOTYPE 173, chloroplastic [UniProtKB/Swiss-Prot:Q8W4D6]	Os06g0704700	AT1G16720
TraesCS3B02G167100	chr3B:167242078-167248176(-)	Potassium channel KAT2 [UniProtKB/Swiss-Prot:Q5QNI1]	Os01g0210700	NA
TraesCS3B02G392800	chr3B:618434407-618435855(-)	Photosystem II reaction center PSB28 protein, chloroplastic [UniProtKB/Swiss-Prot:Q0JG75]	Os01g0938100	AT4G28660
TraesCS4B02G083600	chr4B:82280374-82282612(+)	Photosynthetic NDH subunit of subcomplex B 1, chloroplastic [UniProtKB/Swiss-Prot:Q9S9N6]	Os08g0276100	AT1G15980
TraesCS7D02G104400	chr7D:63483494-63485663(-)	NA	Os06g0152800	NA
TraesCS6B02G298200	chr6B:535361061-535362403(+)	Protein MODIFYING WALL LIGNIN-1 [UniProtKB/Swiss-Prot:A2RVU1]	Os02g0703300	AT1G31720
TraesCS1B02G261800	chr1B:460147019-460148466(-)	UPF0603 protein Os05g0401100, chloroplastic [UniProtKB/Swiss-Prot:Q6ATY4]	Os05g0401100	AT1G54780
TraesCS7A02G385700	chr7A:561702815-561703654(+)	NA	Os06g0715200	NA
TraesCS1A02G407600	chr1A:570131664-570140605(+)	Prolycopene isomerase, chloroplastic [UniProtKB/Swiss-Prot:Q2VEX9]	Os03g0841900	AT1G57770
TraesCS6B02G358900	chr6B:630465584-630465913(-)	NA	Os02g0506600	NA
TraesCS6D02G084300	chr6D:49218043-49221583(+)	Chloride channel protein CLC-b [UniProtKB/Swiss-Prot:P92942]	Os12g0438600	AT3G27170
TraesCS3A02G210000	chr3A:374971058-374972098(-)	NA	Os01g0585300	AT1G74730
TraesCS2A02G186600	chr2A:148592799-148600314(+)	Pheophytinase, chloroplastic [UniProtKB/Swiss-Prot:Q9FFZ1]	Os07g0575800	AT5G19850
TraesCS2D02G229600	chr2D:199356163-199357854(+)	ATP synthase subunit gamma, chloroplastic [UniProtKB/Swiss-Prot:P0C1M0]	Os07g0513000	AT4G04640
TraesCS1D02G088700	chr1D:73980740-73988011(-)	NA	Os04g0448000	NA
TraesCS7B02G006600	chr7B:3699820-3701864(-)	Photosynthetic NDH subunit of subcomplex B 3, chloroplastic [UniProtKB/Swiss-Prot:Q9LU21]	Os07g0489800	AT3G16250
TraesCS5D02G518800	chr5D:539972575-539974298(+)	NA	Os03g0838900	NA
TraesCS6A02G027900	chr6A:14301530-14303492(+)	Linolenate hydroperoxide lyase, chloroplastic [UniProtKB/Swiss-Prot:Q9ZSY9]	Os02g0110200	AT4G15440
TraesCS4B02G211400	chr4B:449766860-449768630(+)	Fructose-1,6-bisphosphatase, chloroplastic [UniProtKB/Swiss-Prot:P09195]	Os03g0267300	AT3G55800
TraesCS7B02G228500	chr7B:428919863-428920706(+)	Serotonin N-acetyltransferase 2, chloroplastic [UniProtKB/Swiss-Prot:Q6Z1Y6]	Os08g0102000	AT1G26220
TraesCS5B02G370400	chr5B:549547594-549550983(+)	G-type lectin S-receptor-like serine/threonine-protein kinase At2g19130 [UniProtKB/Swiss-Prot:O64477]	Os09g0551251	NA
TraesCS3B02G168000	chr3B:168679370-168683332(-)	Phosphoenolpyruvate carboxylase 1 [UniProtKB/Swiss-Prot:P29195]	Os01g0208700	AT3G14940
TraesCS2B02G309600	chr2B:442568622-442579381(-)	Tyrosine-protein phosphatase RLPH2 [UniProtKB/Swiss-Prot:Q9SR62]	Os04g0409500	AT3G09970
TraesCS1A02G170600	chr1A:305004105-305006483(-)	Bifunctional epoxide hydrolase 2 [UniProtKB/Swiss-Prot:P80299]	Os10g0498200	NA
TraesCS5B02G083100	chr5B:103575643-103579047(+)	NA	Os12g0576300	AT5G08010
TraesCS1B02G141200	chr1B:188262417-188265318(-)	NA	Os07g0160400	AT5G57040
TraesCS4B02G041500	chr4B:28615430-28621235(-)	Protein OPAQUE10 [UniProtKB/Swiss-Prot:P0DKL2]	Os03g0703300	NA
TraesCS6D02G367400	chr6D:455250886-455252925(+)	Bidirectional sugar transporter SWEET13 [UniProtKB/Swiss-Prot:Q2QR07]	Os12g0476200	NA
TraesCS3A02G239700	chr3A:449667084-449669265(+)	NA	Os01g0660900	AT5G62840
TraesCS3A02G407200	chr3A:652023899-652024798(+)	NAD(P)H-quinone oxidoreductase subunit N, chloroplastic [UniProtKB/Swiss-Prot:Q9LVM2]	Os01g0882500	AT5G58260
TraesCS5D02G532100	chr5D:547273461-547277281(-)	30S ribosomal protein S1 [UniProtKB/Swiss-Prot:P50889]	Os03g0844900	NA
TraesCS6D02G122800	chr6D:87460650-87462509(+)	NADPH-dependent alkenal/one oxidoreductase, chloroplastic [UniProtKB/Swiss-Prot:Q9ZUC1]	Os08g0379400	AT1G23740
TraesCS3B02G098700	chr3B:66180176-66182333(-)	Chaperone protein dnaJ 20, chloroplastic [UniProtKB/Swiss-Prot:Q9SDN0]	Os01g0101700	NA
TraesCS4B02G244100	chr4B:505498091-505498701(+)	NA	Os03g0217000	NA
TraesCS6A02G372100	chr6A:596129766-596130697(+)	Thioredoxin-like protein CDSP32, chloroplastic [UniProtKB/Swiss-Prot:Q84NN4]	NA	NA
TraesCS2A02G575500	chr2A:770016933-770018422(+)	Thioredoxin-like 4, chloroplastic [UniProtKB/Swiss-Prot:Q6YTI3]	Os02g0567100	NA
TraesCS4B02G157300	chr4B:295669208-295701662(+)	Chromophore lyase CRL, chloroplastic [UniProtKB/Swiss-Prot:Q9FI46]	Os11g0524300	AT5G51020
TraesCS5A02G533300	chr5A:690560889-690566818(+)	Transcription factor bHLH168 [UniProtKB/Swiss-Prot:Q9XIJ1]	NA	NA
TraesCS4B02G167000	chr4B:363305894-363315209(-)	Putative GTP diphosphokinase RSH1, chloroplastic [UniProtKB/Swiss-Prot:Q9AYT5]	Os03g0340900	AT4G02260
TraesCS7D02G314600	chr7D:400468878-400470513(-)	Beta-carotene isomerase D27, chloroplastic [UniProtKB/Swiss-Prot:C7AU21]	Os08g0114100	AT1G64680
TraesCS5A02G529100	chr5A:688761512-688766645(+)	Phosphoglucan phosphatase DSP4, amyloplastic [UniProtKB/Swiss-Prot:G4LTX4]	Os03g0107800	AT3G52180
TraesCS6A02G241700	chr6A:453552714-453553244(+)	NA	NA	NA
TraesCS7B02G471600	chr7B:727630837-727635564(+)	ATP-dependent zinc metalloprotease FTSH 1, chloroplastic [UniProtKB/Swiss-Prot:Q5Z974]	Os06g0725900	AT1G50250
TraesCS5B02G563800	chr5B:709365866-709369729(-)	RNA polymerase sigma factor sigF, chloroplastic [UniProtKB/Swiss-Prot:Q9LD95]	Os08g0242800	NA
TraesCS2A02G081300	chr2A:36800412-36802917(+)	Protein IRON-RELATED TRANSCRIPTION FACTOR 3 [UniProtKB/Swiss-Prot:Q10KL8]	Os07g0628500	NA
TraesCS6A02G163600	chr6A:158940355-158943245(-)	Pentatricopeptide repeat-containing protein At2g35130 [UniProtKB/Swiss-Prot:O82178]	NA	NA
TraesCS5B02G534400	chr5B:690703538-690707105(-)	30S ribosomal protein S1 homolog B [UniProtKB/Swiss-Prot:P74142]	Os03g0844900	NA
TraesCS6D02G323900	chr6D:430401589-430403619(+)	7-deoxyloganetin glucosyltransferase [UniProtKB/Swiss-Prot:F8WKW1]	Os02g0755900	AT1G22360
TraesCS3A02G250600	chr3A:469668868-469670553(+)	Phospholipase A1-II 5 [UniProtKB/Swiss-Prot:B8A8C9]	Os01g0710700	NA
TraesCS2D02G075000	chr2D:32051640-32056056(-)	Primary amine oxidase [UniProtKB/Swiss-Prot:Q8H1H9]	Os04g0269600	AT4G12280
TraesCS5B02G407800	chr5B:583474254-583474481(+)	NA	Os03g0766800	NA
TraesCS6D02G383800	chr6D:462536412-462540932(-)	Probable E3 ubiquitin-protein ligase RHB1A [UniProtKB/Swiss-Prot:Q2HIJ8]	Os11g0294600	AT4G00335
TraesCS1A02G111900	chr1A:113538203-113541509(-)	5-amino-6-(5-phospho-D-ribitylamino)uracil phosphatase, chloroplastic [UniProtKB/Swiss-Prot:Q9LDD5]	Os05g0168300	AT3G10970
TraesCS3A02G405300	chr3A:649850949-649854815(+)	TVP38/TMEM64 family membrane protein slr0305 [UniProtKB/Swiss-Prot:Q55909]	Os01g0884900	AT1G22850
TraesCS7B02G190700	chr7B:327671628-327674363(-)	Anthranilate O-methyltransferase 2 [UniProtKB/Swiss-Prot:B6SU46]	Os06g0311800	NA
TraesCS6A02G272300	chr6A:499007534-499012417(-)	Soluble inorganic pyrophosphatase [UniProtKB/Swiss-Prot:Q0DYB1]	Os02g0704900	AT2G18230
TraesCS2B02G308300	chr2B:441079664-441081306(-)	NA	Os02g0527200	AT2G27830
TraesCS2A02G582400	chr2A:774814296-774831595(-)	Wall-associated receptor kinase 4 [UniProtKB/Swiss-Prot:Q9LMN6]	NA	NA
TraesCS5B02G520700	chr5B:682837892-682843322(-)	NA	Os03g0837900	AT5G08720
TraesCS2D02G294300	chr2D:376620642-376621813(+)	Photosystem I subunit O [UniProtKB/Swiss-Prot:Q949Q5]	Os04g0414700	AT1G08380
TraesCS6B02G191900	chr6B:226186917-226191266(-)	MLO-like protein 1 [UniProtKB/Swiss-Prot:O49621]	Os02g0197200	NA
TraesCS1D02G356000	chr1D:440408968-440411513(-)	NA	NA	AT3G05625
TraesCS6D02G012200	chr6D:4773457-4775769(-)	Ferredoxin--NADP reductase, leaf isozyme 1, chloroplastic [UniProtKB/Swiss-Prot:A2Y8E0]	Os02g0103800	AT5G66190
TraesCS2B02G604800	chr2B:786226335-786228810(-)	Probable phospholipid hydroperoxide glutathione peroxidase [UniProtKB/Swiss-Prot:Q06652]	Os04g0683850	AT4G11600
TraesCS6A02G257000	chr6A:479267251-479268498(-)	NA	Os02g0677600	NA
TraesCS3D02G309400	chr3D:423389319-423390159(-)	Photosystem II reaction center W protein, chloroplastic [UniProtKB/Swiss-Prot:Q39194]	Os01g0773700	NA
TraesCS4D02G223400	chr4D:380294252-380296314(+)	Nuclear transcription factor Y subunit C-2 [UniProtKB/Swiss-Prot:A6BLW4]	Os03g0251350	NA
TraesCS5D02G400800	chr5D:465719628-465723217(-)	Oligopeptide transporter 3 [UniProtKB/Swiss-Prot:O23482]	Os03g0751100	AT4G16370
TraesCS4B02G043700	chr4B:31849101-31850336(-)	Peptidyl-prolyl cis-trans isomerase FKBP17-2, chloroplastic [UniProtKB/Swiss-Prot:Q9LDY5]	Os03g0708500	AT1G18170
TraesCS7D02G543800	chr7D:632006995-632008533(+)	NA	Os08g0266300	AT1G16080
TraesCS1B02G113800	chr1B:133105979-133107272(+)	Probable glutathione S-transferase GSTF1 [UniProtKB/Swiss-Prot:O65857]	Os05g0148900	NA
TraesCS3D02G367600	chr3D:481526597-481528206(+)	NA	Os01g0862200	AT2G36145
TraesCS7A02G008600	chr7A:3845648-3850869(-)	NA	Os06g0104000	NA
TraesCS2B02G559600	chr2B:753747894-753750513(+)	Geraniol 8-hydroxylase [UniProtKB/Swiss-Prot:Q8VWZ7]	Os10g0167250	NA
TraesCS3B02G305300	chr3B:490595338-490598925(+)	Protein CONSERVED ONLY IN THE GREEN LINEAGE 160, chloroplastic [UniProtKB/Swiss-Prot:O82279]	Os01g0673800	AT2G31040
TraesCS6B02G265800	chr6B:477796149-477798570(-)	Probable ascorbate-specific transmembrane electron transporter 1 [UniProtKB/Swiss-Prot:A3A9H6]	Os02g0642300	AT4G25570
TraesCS3A02G369900	chr3A:620759214-620761061(+)	NA	Os01g0856900	AT5G01260
TraesCS6A02G296700	chr6A:530136311-530138686(+)	Peroxygenase [UniProtKB/Swiss-Prot:A8B479]	Os02g0734400	AT1G70680
TraesCS2B02G592400	chr2B:777375435-777385380(+)	Trimethyltridecatetraene synthase [UniProtKB/Swiss-Prot:A0A1D6F9Y9]	Os09g0263933	NA
TraesCS4B02G209300	chr4B:446733146-446736532(-)	RNA polymerase sigma factor sigB [UniProtKB/Swiss-Prot:O22056]	Os03g0271100	AT3G53920
TraesCS5B02G357200	chr5B:536586806-536590135(-)	Protein PLASTID MOVEMENT IMPAIRED 1 [UniProtKB/Swiss-Prot:Q9C8E6]	Os09g0553900	NA
TraesCS5D02G117100	chr5D:138897276-138900465(-)	NAD(P)H-quinone oxidoreductase subunit U, chloroplastic [UniProtKB/Swiss-Prot:Q84VQ4]	Os12g0498500	NA
TraesCS6A02G000400	chr6A:288059-291030(+)	Glycerate dehydrogenase HPR, peroxisomal [UniProtKB/Swiss-Prot:Q9C9W5]	Os02g0101500	AT1G68010
TraesCS7A02G000400	chr7A:289316-290626(+)	Plastocyanin, chloroplastic [UniProtKB/Swiss-Prot:P08248]	Os06g0101600	AT1G20340
TraesCS7D02G173000	chr7D:124840119-124845176(-)	NA	Os06g0213400	AT2G15695
TraesCS2D02G309000	chr2D:396648710-396652511(+)	NA	NA	NA
TraesCS7D02G322000	chr7D:412234656-412235608(+)	Ferredoxin, chloroplastic [UniProtKB/Swiss-Prot:P00228]	Os08g0104600	AT1G10960
TraesCS7D02G203200	chr7D:161401232-161408089(-)	Potassium channel KOR1 [UniProtKB/Swiss-Prot:Q653P0]	Os06g0250600	AT5G37500
TraesCS7B02G054400	chr7B:57587894-57591937(+)	Phospholipid hydroperoxide glutathione peroxidase 1, chloroplastic [UniProtKB/Swiss-Prot:P52032]	Os06g0185900	AT4G31870
TraesCS1D02G112300	chr1D:108100131-108110176(+)	6-phosphofructo-2-kinase/fructose-2,6-bisphosphatase [UniProtKB/Swiss-Prot:Q9MB58]	Os05g0164100	AT1G07110
TraesCS6B02G039500	chr6B:23658191-23660112(-)	Linolenate hydroperoxide lyase, chloroplastic [UniProtKB/Swiss-Prot:Q9ZSY9]	Os02g0110200	AT4G15440
TraesCS2A02G199500	chr2A:171956891-171958411(+)	NA	Os07g0568900	NA
TraesCS1A02G267900	chr1A:462793392-462799930(-)	Potassium channel AKT2 [UniProtKB/Swiss-Prot:Q75HP9]	Os05g0428700	AT4G22200
TraesCS5A02G302900	chr5A:512231889-512235077(-)	Glutathione S-transferase [UniProtKB/Swiss-Prot:O04437]	Os12g0210300	AT2G02380
TraesCS4B02G298000	chr4B:583335291-583338019(+)	Pentatricopeptide repeat-containing protein At1g09900 [UniProtKB/Swiss-Prot:Q3EDF8]	Os03g0569800	AT1G19290
TraesCS1B02G440800	chr1B:662020213-662023320(-)	NA	NA	AT1G64355
TraesCS1A02G081400	chr1A:64692229-64694087(+)	Diacylglycerol O-acyltransferase 3 [UniProtKB/Swiss-Prot:Q9C5W0]	Os05g0137300	AT1G48300
TraesCS4B02G243200	chr4B:504157374-504161203(+)	Superoxide dismutase [Cu-Zn] 2 [UniProtKB/Swiss-Prot:O49044]	Os03g0219200	AT5G18100
TraesCS6D02G281200	chr6D:388950606-388952626(-)	Ethylene-responsive transcription factor RAP2-4 [UniProtKB/Swiss-Prot:Q8H1E4]	Os02g0752800	AT4G39780
TraesCS6B02G163000	chr6B:169233676-169236558(-)	NA	NA	NA
TraesCS3A02G024300	chr3A:13090155-13091607(-)	NA	Os01g0120500	AT1G18060
TraesCS7B02G257400	chr7B:477779231-477780388(-)	F-box/kelch-repeat protein At1g80440 [UniProtKB/Swiss-Prot:Q9M8L2]	Os06g0594400	AT1G15670
TraesCS5B02G498100	chr5B:664979682-664980801(-)	Bowman-Birk type trypsin inhibitor [UniProtKB/Swiss-Prot:P81713]	Os03g0823400	NA
TraesCS2D02G167500	chr2D:111320196-111323382(-)	NA	Os07g0626400	AT1G77930
TraesCS4D02G025700	chr4D:11079092-11081436(+)	Ferredoxin C 2, chloroplastic [UniProtKB/Swiss-Prot:Q9C7Y4]	Os03g0685000	AT1G32550
TraesCS7B02G237900	chr7B:443292417-443299286(-)	Phosphoenolpyruvate carboxylase 1 [UniProtKB/Swiss-Prot:P04711]	Os02g0244700	AT3G42628
TraesCS5B02G465000	chr5B:639675572-639677983(+)	Protochlorophyllide-dependent translocon component 52, chloroplastic [UniProtKB/Swiss-Prot:Q8W496]	Os03g0805700	NA
TraesCS2D02G338500	chr2D:431968691-431969762(+)	NA	Os04g0481300	AT3G01660
TraesCS7D02G032700	chr7D:16911269-16912740(-)	Transcription factor MYBS1 [UniProtKB/Swiss-Prot:Q8LH59]	Os01g0524500	NA
TraesCS3D02G206300	chr3D:268939566-268947254(+)	Probable protein phosphatase 2C 5 [UniProtKB/Swiss-Prot:Q5JKN1]	Os01g0552300	AT4G27800
TraesCS5A02G326300	chr5A:536768204-536774335(+)	Protein DETOXIFICATION 40 [UniProtKB/Swiss-Prot:Q9LVD9]	Os09g0524300	AT3G21690
TraesCS6A02G302500	chr6A:535990059-535991654(-)	Photosynthetic NDH subunit of lumenal location 4, chloroplastic [UniProtKB/Swiss-Prot:Q9SCY3]	Os02g0751600	AT4G39710
TraesCS1B02G184100	chr1B:330839181-330839980(+)	Kiwellin-1 [UniProtKB/Swiss-Prot:A0A1D6GNR3]	Os10g0490100	NA
TraesCS4A02G236200	chr4A:544952753-544954937(+)	LOB domain-containing protein 39 [UniProtKB/Swiss-Prot:Q9SZE8]	Os03g0609500	AT5G67420
TraesCS1A02G069900	chr1A:52519641-52520791(-)	NA	Os05g0128100	NA
TraesCS2A02G223600	chr2A:219149064-219150140(+)	ATP synthase subunit gamma, chloroplastic [UniProtKB/Swiss-Prot:P0C1M0]	Os07g0513000	AT4G04640
TraesCS6B02G229700	chr6B:368471249-368482970(-)	Ethylene-responsive transcription factor-like protein At4g13040 [UniProtKB/Swiss-Prot:Q56XP9]	Os02g0499000	NA
TraesCS7D02G265700	chr7D:247314946-247316688(-)	Pentatricopeptide repeat-containing protein At2g29760, chloroplastic [UniProtKB/Swiss-Prot:O82380]	Os08g0538800	NA
TraesCS5B02G105600	chr5B:141892463-141896809(-)	IAA-amino acid hydrolase ILR1-like 7 [UniProtKB/Swiss-Prot:Q8H3C9]	Os07g0249700	AT3G02875
TraesCS3A02G287400	chr3A:515828111-515829022(-)	Probable serine acetyltransferase 1 [UniProtKB/Swiss-Prot:Q8W0E4]	Os01g0720700	AT5G56760
TraesCS3D02G282100	chr3D:390073948-390076511(-)	Chaperone protein dnaJ C76, chloroplastic [UniProtKB/Swiss-Prot:Q9FMX6]	Os01g0730500	AT2G42750
TraesCS6A02G367000	chr6A:594405188-594408225(+)	Bifunctional nuclease [UniProtKB/Swiss-Prot:Q09LL3]	Os01g0702000	NA
TraesCS3B02G220200	chr3B:268054807-268058385(+)	Probable anion transporter 1, chloroplastic [UniProtKB/Swiss-Prot:Q9SDI4]	Os01g0279700	AT2G29650
TraesCS1A02G263000	chr1A:458504528-458507240(+)	UPF0301 protein CHU_1773 [UniProtKB/Swiss-Prot:Q11U74]	Os05g0420200	NA
TraesCS1A02G115900	chr1A:121129148-121129901(-)	Metallothionein-like protein 1 [UniProtKB/Swiss-Prot:P43400]	NA	NA
TraesCS6A02G272000	chr6A:498950805-498954959(-)	NA	Os02g0704600	NA
TraesCS3A02G494400	chr3A:720435255-720437338(+)	NA	NA	NA
TraesCS7B02G226100	chr7B:426788421-426789425(+)	Ferredoxin, chloroplastic [UniProtKB/Swiss-Prot:P00228]	Os08g0104600	AT1G60950
TraesCS1D02G322300	chr1D:415393295-415396461(-)	NA	Os05g0502500	AT4G27390
TraesCS2D02G126700	chr2D:73583386-73588101(+)	Tyrosine-specific transport protein [UniProtKB/Swiss-Prot:P0AAD5]	Os07g0662800	AT5G19500
TraesCS5A02G456000	chr5A:636411562-636414021(+)	Protochlorophyllide-dependent translocon component 52, chloroplastic [UniProtKB/Swiss-Prot:Q8W496]	Os03g0805700	NA
TraesCS2B02G604500	chr2B:786102579-786105550(+)	Wall-associated receptor kinase 4 [UniProtKB/Swiss-Prot:Q9LMN6]	NA	NA
TraesCS3B02G299300	chr3B:479989065-479992934(-)	D-glycerate 3-kinase, chloroplastic [UniProtKB/Swiss-Prot:Q944I4]	Os01g0682500	AT1G80380
TraesCS4D02G255500	chr4D:424465824-424468560(+)	BTB/POZ domain-containing protein SR1IP1 [UniProtKB/Swiss-Prot:Q66GP0]	Os03g0206700	AT5G67385
TraesCS7B02G313800	chr7B:560531376-560532844(-)	Thylakoid lumenal 16.5 kDa protein, chloroplastic [UniProtKB/Swiss-Prot:O22773]	Os06g0705100	NA
TraesCS6D02G367200	chr6D:455098448-455100527(+)	Bidirectional sugar transporter SWEET13 [UniProtKB/Swiss-Prot:Q2QR07]	Os12g0476200	NA
TraesCS7D02G293100	chr7D:362374724-362376583(-)	NA	Os08g0162600	AT5G17170
TraesCS3D02G271200	chr3D:376162338-376165857(+)	Protein CONSERVED ONLY IN THE GREEN LINEAGE 160, chloroplastic [UniProtKB/Swiss-Prot:O82279]	Os01g0673800	AT2G31040
TraesCS5B02G270200	chr5B:455746528-455749340(+)	Protein TIC 62, chloroplastic [UniProtKB/Swiss-Prot:Q10A77]	NA	NA
TraesCS1B02G339000	chr1B:566823400-566831663(+)	Thioredoxin H-type [UniProtKB/Swiss-Prot:Q43636]	Os05g0480200	AT3G51030
TraesCSU02G138400	chrUn:126896889-126906210(+)	Transcription factor bHLH35 [UniProtKB/Swiss-Prot:Q2HIV9]	NA	NA
TraesCS5B02G162600	chr5B:299847320-299848476(+)	Ribulose bisphosphate carboxylase small chain, chloroplastic [UniProtKB/Swiss-Prot:Q40004]	Os12g0291400	AT1G67090
TraesCS7D02G192000	chr7D:147578988-147579933(-)	NA	Os02g0743200	NA
TraesCS6A02G385400	chr6A:603182578-603183445(+)	NA	Os02g0814400	NA
TraesCS3B02G129800	chr3B:111852108-111856186(+)	Protein TWIN LOV 1 [UniProtKB/Swiss-Prot:O64511]	Os01g0186200	NA
TraesCS2D02G307900	chr2D:394791530-394798021(+)	NA	Os04g0442200	AT2G23390
TraesCS2B02G220600	chr2B:210836426-210846835(-)	Pheophytinase, chloroplastic [UniProtKB/Swiss-Prot:Q9FFZ1]	Os07g0575800	AT5G19850
TraesCSU02G240500	chrUn:358693131-358694861(+)	Beta-glucosidase-like SFR2, chloroplastic [UniProtKB/Swiss-Prot:Q8L6H7]	Os11g0683500	AT3G06510
TraesCS4A02G131200	chr4A:174999369-175003026(-)	Rhamnogalacturonan I rhamnosyltransferase 1 [UniProtKB/Swiss-Prot:Q6NQ51]	Os03g0328100	AT1G14020
TraesCS4A02G286400	chr4A:591868708-591874175(+)	Magnesium transporter MRS2-A, chloroplastic [UniProtKB/Swiss-Prot:Q9AUK4]	Os03g0684400	AT5G22830
TraesCS6B02G421500	chr6B:692233497-692235643(+)	Bidirectional sugar transporter SWEET13 [UniProtKB/Swiss-Prot:Q2QR07]	Os12g0476200	NA
TraesCS6D02G252400	chr6D:356597988-356601549(-)	Soluble inorganic pyrophosphatase [UniProtKB/Swiss-Prot:Q0DYB1]	Os02g0704900	AT2G18230
TraesCS3A02G094600	chr3A:60446831-60452189(-)	Cellulose synthase-like protein G2 [UniProtKB/Swiss-Prot:Q8VYR4]	NA	NA
TraesCS1A02G268600	chr1A:463356638-463358483(-)	Carboxymethylenebutenolidase homolog [UniProtKB/Swiss-Prot:Q6P7K0]	Os05g0429500	NA
TraesCS6B02G295300	chr6B:530557993-530565394(+)	Probable GTP diphosphokinase RSH3, chloroplastic [UniProtKB/Swiss-Prot:Q9SYH1]	Os02g0699400	NA
TraesCS5B02G161000	chr5B:297027532-297040213(-)	DNA-binding protein SMUBP-2 [UniProtKB/Swiss-Prot:P38935]	Os09g0130800	AT5G35970
TraesCS3B02G005100	chr3B:3036946-3039505(-)	Probable LRR receptor-like serine/threonine-protein kinase At5g48740 [UniProtKB/Swiss-Prot:C0LGV0]	NA	NA
TraesCS1A02G086200	chr1A:72785992-72791062(-)	NA	Os05g0143300	AT4G02920
TraesCS7D02G290500	chr7D:342393613-342418027(+)	Thylakoid membrane protein slr0575 [UniProtKB/Swiss-Prot:Q55403]	Os08g0359000	AT5G38660
TraesCS6D02G232300	chr6D:325817382-325820142(+)	NA	Os02g0657700	NA
TraesCS1A02G239000	chr1A:426299171-426304342(+)	NA	Os05g0381500	NA
TraesCS4D02G104600	chr4D:82824481-82830774(-)	Protein ACTIVITY OF BC1 COMPLEX KINASE 1, chloroplastic [UniProtKB/Swiss-Prot:Q8RWG1]	Os11g0216300	AT4G31390
TraesCS7B02G441600	chr7B:706808371-706811012(-)	Disease resistance protein RGA4 [UniProtKB/Swiss-Prot:F7J0M4]	NA	NA
TraesCS7B02G022300	chr7B:21652584-21658104(+)	NA	Os06g0163200	AT5G25770
TraesCS4B02G300200	chr4B:586582369-586584860(+)	NA	Os03g0184100	NA
TraesCS4D02G060200	chr4D:36419236-36421317(+)	Lecithin-cholesterol acyltransferase-like 1 [UniProtKB/Swiss-Prot:Q9FZI8]	Os03g0730000	NA
TraesCS4A02G036400	chr4A:29061172-29063322(-)	NA	Os03g0152600	AT2G36895
TraesCS2D02G023900	chr2D:10722086-10725545(-)	ATP-dependent Clp protease adapter protein CLPS1, chloroplastic [UniProtKB/Swiss-Prot:Q9SX29]	Os08g0432500	AT1G68660
TraesCS2A02G376600	chr2A:619197034-619198324(+)	Large ribosomal RNA subunit accumulation protein YCED homolog 2, chloroplastic [UniProtKB/Swiss-Prot:Q9C5M1]	Os04g0525000	NA
TraesCS4A02G352300	chr4A:627818858-627820762(+)	NA	Os03g0838900	NA
TraesCS4A02G140700	chr4A:216436869-216438270(-)	Divinyl chlorophyllide a 8-vinyl-reductase, chloroplastic [UniProtKB/Swiss-Prot:Q10LH0]	Os03g0351200	AT5G18660
TraesCS2A02G481400	chr2A:718722290-718723922(+)	Anthocyanidin reductase ((2S)-flavan-3-ol-forming) [UniProtKB/Swiss-Prot:D7U6G6]	Os04g0630400	NA
TraesCS6A02G018000	chr6A:8791105-8792861(-)	7-deoxyloganetin glucosyltransferase [UniProtKB/Swiss-Prot:F8WKW1]	Os02g0755900	AT1G22360
TraesCS5B02G486500	chr5B:657728132-657730872(+)	Cinnamoyl-CoA reductase 1 [UniProtKB/Swiss-Prot:Q9S9N9]	Os03g0818200	AT5G58490
TraesCS2B02G273900	chr2B:375544513-375546058(+)	ATP synthase subunit gamma, chloroplastic [UniProtKB/Swiss-Prot:P0C1M0]	Os07g0513000	AT4G04640
TraesCS3B02G439000	chr3B:678145879-678148815(+)	TVP38/TMEM64 family membrane protein slr0305 [UniProtKB/Swiss-Prot:Q55909]	Os01g0884900	AT1G22850
TraesCS5A02G409100	chr5A:598869782-598873654(+)	Uncharacterized protein At1g01500 [UniProtKB/Swiss-Prot:Q8GUH2]	Os03g0775600	AT1G19400
TraesCS6A02G271600	chr6A:498528029-498530961(-)	9-cis-epoxycarotenoid dioxygenase NCED1, chloroplastic [UniProtKB/Swiss-Prot:Q6YVJ0]	Os02g0704000	AT4G19170
TraesCS6B02G099900	chr6B:77772716-77793599(+)	Disease resistance protein RGA5 [UniProtKB/Swiss-Prot:F7J0N2]	Os06g0147800	AT4G26070
TraesCS3A02G100000	chr3A:64729065-64732128(+)	Probable protein phosphatase 2C 1 [UniProtKB/Swiss-Prot:Q942P9]	Os01g0164600	AT2G30170
TraesCS7A02G294200	chr7A:379027376-379031797(+)	ACT domain-containing protein DS12, chloroplastic [UniProtKB/Swiss-Prot:Q0J709]	Os08g0242700	AT1G16880
TraesCS4D02G177800	chr4D:309499162-309506451(-)	NA	Os03g0322600	NA
TraesCS3B02G006200	chr3B:3273997-3281157(-)	Deoxynucleoside triphosphate triphosphohydrolase SAMHD1 homolog [UniProtKB/Swiss-Prot:B0G107]	Os01g0109300	AT5G40270
TraesCS4D02G205400	chr4D:352807842-352808842(+)	ATP synthase subunit b', chloroplastic [UniProtKB/Swiss-Prot:P31853]	Os03g0278900	NA
TraesCS2D02G010600	chr2D:5315405-5316140(+)	NA	Os04g0119000	NA
TraesCS1D02G449000	chr1D:491049265-491052136(+)	NA	NA	NA
TraesCS5A02G108400	chr5A:193918501-193921912(+)	NAD(P)H-quinone oxidoreductase subunit U, chloroplastic [UniProtKB/Swiss-Prot:Q84VQ4]	Os12g0498500	NA
TraesCS4A02G041000	chr4A:34249552-34255097(-)	J domain-containing protein required for chloroplast accumulation response 1 [UniProtKB/Swiss-Prot:Q9C9Q4]	Os03g0198300	NA
TraesCS1A02G252700	chr1A:444144690-444146823(-)	Protein RESISTANCE TO PHYTOPHTHORA 1, chloroplastic [UniProtKB/Swiss-Prot:M1C5M7]	Os05g0404400	AT2G48070
TraesCS4A02G101500	chr4A:113853183-113854998(+)	Photosynthetic NDH subunit of lumenal location 1, chloroplastic [UniProtKB/Swiss-Prot:O80634]	Os03g0279950	AT2G39470
TraesCS2A02G323000	chr2A:552837951-552840178(-)	BTB/POZ and TAZ domain-containing protein 2 [UniProtKB/Swiss-Prot:Q94BN0]	Os04g0482300	NA
TraesCS4A02G099800	chr4A:112696407-112697520(-)	ATP synthase subunit b', chloroplastic [UniProtKB/Swiss-Prot:P31853]	Os03g0278900	NA
TraesCS3B02G426700	chr3B:665257060-665259565(+)	OVARIAN TUMOR DOMAIN-containing deubiquitinating enzyme 4 [UniProtKB/Swiss-Prot:Q8LBZ4]	Os01g0900900	AT3G57810
TraesCS7A02G020100	chr7A:8251456-8256984(-)	F-box/kelch-repeat protein At1g22040 [UniProtKB/Swiss-Prot:Q9LM55]	Os10g0363600	AT1G22040
TraesCS6B02G226600	chr6B:348695681-348696543(-)	NA	Os02g0588600	NA
TraesCS6B02G248600	chr6B:446051049-446054313(-)	NA	Os02g0610700	NA
TraesCS5D02G169600	chr5D:266085742-266086801(+)	Ribulose bisphosphate carboxylase small chain, chloroplastic [UniProtKB/Swiss-Prot:Q40004]	Os12g0291400	AT1G67090
TraesCS7D02G000300	chr7D:337014-337852(+)	Plastocyanin, chloroplastic [UniProtKB/Swiss-Prot:P08248]	Os06g0101600	AT1G20340
TraesCS4A02G062300	chr4A:58910717-58916431(+)	Peroxisomal nicotinamide adenine dinucleotide carrier [UniProtKB/Swiss-Prot:O04200]	Os02g0225000	AT2G39970
TraesCS1A02G307800	chr1A:499194444-499196325(-)	F-box protein At4g18380 [UniProtKB/Swiss-Prot:O49508]	Os05g0490300	NA
TraesCS4D02G309400	chr4D:477098674-477101510(+)	NA	Os03g0146500	AT5G04440
TraesCS2A02G368400	chr2A:611944315-611947137(+)	NA	Os04g0534500	NA
TraesCS2D02G301000	chr2D:383298533-383302093(-)	Cellulose synthase-like protein H1 [UniProtKB/Swiss-Prot:Q339N5]	Os04g0429500	NA
TraesCSU02G130400	chrUn:110650638-110652693(-)	NA	Os03g0100030	AT2G35260
TraesCS4A02G016700	chr4A:11318220-11319138(+)	NA	Os03g0170500	AT1G14345
TraesCS3A02G424800	chr3A:667353149-667354784(+)	NA	Os01g0918400	AT3G07150
TraesCS2A02G280500	chr2A:468498210-468500916(-)	Violaxanthin de-epoxidase, chloroplastic [UniProtKB/Swiss-Prot:Q9SM43]	Os04g0379700	AT1G08550
TraesCS5B02G535100	chr5B:691150842-691153902(+)	Putative disease resistance protein RGA3 [UniProtKB/Swiss-Prot:Q7XA40]	NA	NA
TraesCS4D02G292300	chr4D:463402923-463409941(-)	Copper-transporting ATPase PAA2, chloroplastic [UniProtKB/Swiss-Prot:B9DFX7]	Os03g0178100	AT5G21930
TraesCS4A02G232300	chr4A:541890750-541892990(-)	Photosynthetic NDH subunit of subcomplex B 1, chloroplastic [UniProtKB/Swiss-Prot:Q9S9N6]	Os08g0276100	AT1G15980
TraesCS4B02G241100	chr4B:500052749-500054910(+)	Cytochrome P450 94A1 [UniProtKB/Swiss-Prot:O81117]	Os03g0223100	AT3G56630
TraesCS7B02G118100	chr7B:137784468-137788429(+)	LRR receptor kinase SERL2 [UniProtKB/Swiss-Prot:Q9FP13]	Os06g0274500	AT5G16000
TraesCS7A02G133300	chr7A:85600437-85602407(-)	NA	Os07g0170200	AT2G23840
TraesCS3A02G398500	chr3A:645558059-645562917(+)	Calcium sensing receptor, chloroplastic [UniProtKB/Swiss-Prot:Q9FN48]	Os01g0896500	NA
TraesCS1A02G251200	chr1A:442613331-442614743(-)	UPF0603 protein Os05g0401100, chloroplastic [UniProtKB/Swiss-Prot:Q6ATY4]	Os05g0401100	AT1G54780
TraesCS3A02G230000	chr3A:430330494-430337814(+)	Carbonic anhydrase, chloroplastic [UniProtKB/Swiss-Prot:P40880]	Os01g0639900	NA
TraesCS2B02G151800	chr2B:118603315-118608503(-)	Protein HIGH CHLOROPHYLL FLUORESCENCE PHENOTYPE 173, chloroplastic [UniProtKB/Swiss-Prot:Q8W4D6]	Os02g0234500	AT4G18810
TraesCS4B02G097100	chr4B:101303996-101306503(+)	Short-chain dehydrogenase TIC 32, chloroplastic [UniProtKB/Swiss-Prot:A2RVM0]	Os11g0181800	AT4G23430
TraesCS3A02G440900	chr3A:683347104-683354215(+)	Phosphatidylinositol transfer protein 3 [UniProtKB/Swiss-Prot:Q55CU8]	Os01g0926800	NA
TraesCS3B02G259300	chr3B:417258446-417265886(+)	Carbonic anhydrase, chloroplastic [UniProtKB/Swiss-Prot:P40880]	Os01g0639900	AT5G14740
TraesCS5A02G131400	chr5A:296195539-296198763(-)	Cytochrome P450 90A4 [UniProtKB/Swiss-Prot:Q5CCK1]	Os11g0143200	AT3G52970
TraesCS6A02G026400	chr6A:13067422-13067964(-)	NA	NA	NA
TraesCS2A02G296400	chr2A:510301526-510302671(+)	Photosystem I subunit O [UniProtKB/Swiss-Prot:Q949Q5]	Os04g0414700	AT1G08380
TraesCS5D02G090300	chr5D:97330419-97334223(+)	NA	Os12g0576300	AT5G08010
TraesCS3A02G202700	chr3A:345866302-345876450(-)	Probable protein phosphatase 2C 5 [UniProtKB/Swiss-Prot:Q5JKN1]	Os01g0552300	AT4G27800
TraesCS7D02G008300	chr7D:4012209-4017650(-)	NA	Os06g0104000	NA
TraesCS1A02G326100	chr1A:516586125-516587361(+)	Photosystem II reaction center W protein, chloroplastic [UniProtKB/Swiss-Prot:Q39194]	Os01g0773700	NA
TraesCS2B02G477300	chr2B:674037658-674042168(+)	Glutamate receptor 3.1 [UniProtKB/Swiss-Prot:Q7XP59]	Os04g0585200	AT2G17260
TraesCS2B02G312600	chr2B:448080147-448080868(+)	Photosystem I subunit O [UniProtKB/Swiss-Prot:Q949Q5]	Os04g0414700	AT1G08380
TraesCS2A02G546900	chr2A:755362996-755364939(+)	Probable phytol kinase, chloroplastic [UniProtKB/Swiss-Prot:Q2N2K3]	Os04g0670700	NA
TraesCS2D02G349600	chr2D:446943488-446946363(-)	Haloacid dehalogenase-like hydrolase domain-containing protein At4g39970 [UniProtKB/Swiss-Prot:Q680K2]	Os08g0485900	AT4G39970
TraesCS3B02G017300	chr3B:7181115-7184815(+)	Peroxisomal membrane protein PEX14 [UniProtKB/Swiss-Prot:Q9FXT6]	NA	NA
TraesCS6D02G395000	chr6D:467931726-467934379(-)	NA	Os02g0827400	AT1G17830
TraesCS5D02G277900	chr5D:379837868-379840628(+)	Protein TIC 62, chloroplastic [UniProtKB/Swiss-Prot:Q10A77]	NA	NA
TraesCS4D02G283800	chr4D:455487573-455491800(+)	Ribulose-phosphate 3-epimerase, chloroplastic [UniProtKB/Swiss-Prot:Q9ZTP5]	Os03g0169100	AT5G61410
TraesCS5A02G277500	chr5A:487364939-487366277(-)	NA	Os09g0499000	AT2G24550
TraesCS6D02G271900	chr6D:380704652-380706645(-)	Calcium sensing receptor, chloroplastic [UniProtKB/Swiss-Prot:B6TVL4]	Os02g0729400	NA
TraesCS3D02G194700	chr3D:186941209-186946215(+)	Probable anion transporter 1, chloroplastic [UniProtKB/Swiss-Prot:Q9SDI4]	Os01g0279700	AT2G29650
TraesCS6A02G086000	chr6A:54176093-54180349(+)	NA	Os02g0129300	AT5G48790
TraesCS1A02G030400	chr1A:14108111-14110412(-)	Inactive anthranilate O-methyltransferase 1 [UniProtKB/Swiss-Prot:D9J0Z8]	NA	NA
TraesCS4D02G156100	chr4D:209903877-209905239(+)	Transcription termination factor MTEF1, chloroplastic [UniProtKB/Swiss-Prot:Q84X53]	Os03g0360600	NA
TraesCS3D02G018800	chr3D:6339983-6345137(-)	Peroxisomal membrane protein PEX14 [UniProtKB/Swiss-Prot:Q9FXT6]	NA	NA
TraesCS3B02G216200	chr3B:257240561-257243838(+)	NA	Os01g0272800	NA
TraesCS2D02G290900	chr2D:372936390-372944364(-)	Tyrosine-protein phosphatase RLPH2 [UniProtKB/Swiss-Prot:Q9SR62]	Os04g0409500	AT3G09970
TraesCS7A02G325400	chr7A:473674346-473675253(+)	Ferredoxin, chloroplastic [UniProtKB/Swiss-Prot:P00228]	Os08g0104600	AT1G10960
TraesCS2D02G248400	chr2D:292288878-292290344(-)	Oxygen-evolving enhancer protein 1, chloroplastic [UniProtKB/Swiss-Prot:P27665]	Os01g0501800	AT3G50820
TraesCS4A02G091700	chr4A:98558717-98560856(-)	NA	Os03g0265900	NA
TraesCS1A02G170700	chr1A:305326594-305329046(-)	Bifunctional epoxide hydrolase 2 [UniProtKB/Swiss-Prot:P34913]	Os10g0498200	NA
TraesCS4B02G285000	chr4B:568555627-568559531(+)	Ribulose-phosphate 3-epimerase, chloroplastic [UniProtKB/Swiss-Prot:Q9ZTP5]	Os03g0169100	AT5G61410
TraesCS2A02G379900	chr2A:622851565-622853991(-)	Aquaporin PIP2-5 [UniProtKB/Swiss-Prot:Q9XF58]	Os04g0521100	AT2G37170
TraesCS4B02G312200	chr4B:601930907-601931744(+)	NA	NA	NA
TraesCS2A02G230100	chr2A:262573269-262577316(+)	LRR receptor-like serine/threonine-protein kinase GSO1 [UniProtKB/Swiss-Prot:C0LGQ5]	Os07g0498400	AT1G13910
TraesCS5D02G240400	chr5D:348741871-348745558(+)	NA	Os09g0448900	NA
TraesCS3B02G401800	chr3B:636443714-636447061(+)	NA	Os01g0856900	AT5G01260
TraesCS6D02G283300	chr6D:390232916-390234770(-)	ATP synthase delta chain, chloroplastic [UniProtKB/Swiss-Prot:Q07300]	Os02g0750100	NA
TraesCS3D02G214600	chr3D:290014607-290016246(+)	Light-harvesting complex-like protein OHP2, chloroplastic [UniProtKB/Swiss-Prot:Q9FEC1]	Os01g0589800	NA
TraesCS3A02G432900	chr3A:674255517-674279708(+)	MADS-box transcription factor 51 [UniProtKB/Swiss-Prot:Q9XJ61]	Os01g0922800	NA
TraesCS6A02G289200	chr6A:520918734-520925977(-)	Serine protease SPPA, chloroplastic [UniProtKB/Swiss-Prot:Q9C9C0]	Os02g0728100	AT1G73990
TraesCS7A02G036100	chr7A:16163476-16164708(-)	Transcription factor MYBS1 [UniProtKB/Swiss-Prot:Q8LH59]	Os01g0524500	NA
TraesCS5A02G163800	chr5A:350798113-350818389(-)	DNA-binding protein SMUBP-2 [UniProtKB/Swiss-Prot:P38935]	Os09g0130800	AT5G35970
TraesCS4B02G120400	chr4B:141427582-141428916(-)	CBL-interacting protein kinase 14 [UniProtKB/Swiss-Prot:Q2QYM3]	Os11g0113700	AT5G58380
TraesCS4A02G255500	chr4A:567484202-567488277(+)	Thioredoxin-like protein AAED1, chloroplastic [UniProtKB/Swiss-Prot:Q9ZUU2]	Os03g0729200	AT5G65840
TraesCS2A02G058700	chr2A:24530232-24532708(+)	Protein PHOTOSYSTEM I ASSEMBLY 2, chloroplastic [UniProtKB/Swiss-Prot:Q6YUA8]	Os08g0463900	AT2G34860
TraesCS7D02G333900	chr7D:425502517-425509832(-)	Phosphoenolpyruvate carboxylase 1 [UniProtKB/Swiss-Prot:P29195]	Os02g0244700	AT2G42600
TraesCS2A02G237200	chr2A:309687612-309691951(-)	Protein MET1, chloroplastic [UniProtKB/Swiss-Prot:Q94BS2]	Os07g0171100	AT1G55480
TraesCS5D02G338200	chr5D:426639368-426640882(+)	Probable aquaporin PIP2-7 [UniProtKB/Swiss-Prot:Q651D5]	Os09g0541000	AT4G35100
TraesCS6B02G473400	chr6B:720558793-720562530(+)	NA	NA	NA
TraesCS6A02G237300	chr6A:446737560-446739838(-)	Probable ascorbate-specific transmembrane electron transporter 1 [UniProtKB/Swiss-Prot:A3A9H6]	Os02g0642300	AT4G25570
TraesCS3A02G284700	chr3A:513604960-513610935(-)	Protein SPA1-RELATED 3 [UniProtKB/Swiss-Prot:Q9LJR3]	Os01g0725800	AT1G53090
TraesCS5B02G135000	chr5B:254496378-254500869(-)	NA	Os12g0137200	AT1G50450
TraesCS5D02G474200	chr5D:513978123-513979131(+)	Photosynthetic NDH subunit of lumenal location 3, chloroplastic [UniProtKB/Swiss-Prot:Q9SGH4]	Os07g0105600	NA
TraesCS4A02G081000	chr4A:83571253-83572472(-)	Nuclear transcription factor Y subunit C-2 [UniProtKB/Swiss-Prot:A6BLW4]	Os03g0251350	NA
TraesCS5D02G234600	chr5D:342174542-342176173(+)	Zinc-finger homeodomain protein 9 [UniProtKB/Swiss-Prot:Q6ER21]	Os09g0414600	AT1G74660
TraesCS3A02G220300	chr3A:405971938-405997606(-)	Uncharacterized protein YNL011C [UniProtKB/Swiss-Prot:P53980]	Os01g0613900	AT2G34090
TraesCS7B02G337700	chr7B:592505525-592511328(+)	Probable cadmium/zinc-transporting ATPase HMA1, chloroplastic [UniProtKB/Swiss-Prot:Q9M3H5]	Os06g0690700	AT4G37270
TraesCS4B02G156500	chr4B:289102465-289104899(+)	Transcription termination factor MTEF1, chloroplastic [UniProtKB/Swiss-Prot:Q84X53]	Os03g0360600	NA
TraesCS3A02G516500	chr3A:734003472-734004327(-)	Protein COFACTOR ASSEMBLY OF COMPLEX C SUBUNIT B CCB3, chloroplastic [UniProtKB/Swiss-Prot:Q8RWM7]	Os01g0966200	AT5G36120
TraesCS3D02G392600	chr3D:508056056-508060841(+)	Calcium sensing receptor, chloroplastic [UniProtKB/Swiss-Prot:Q9FN48]	Os01g0896500	NA
TraesCS2A02G187000	chr2A:148854215-148857700(+)	Constitutive photomorphogenesis protein 10 [UniProtKB/Swiss-Prot:Q9LJD7]	Os07g0577400	AT3G13550
TraesCS1B02G282700	chr1B:491399174-491401062(+)	NA	NA	NA
TraesCS7D02G447500	chr7D:568010484-568012688(+)	NA	NA	NA
TraesCS6A02G025700	chr6A:12836151-12838286(-)	Chloroplast stem-loop binding protein of 41 kDa a, chloroplastic [UniProtKB/Swiss-Prot:Q9LYA9]	Os07g0212200	AT3G63140
TraesCS2D02G423500	chr2D:536902975-536907042(-)	Acyclic sesquiterpene synthase [UniProtKB/Swiss-Prot:Q84ZW8]	Os04g0612000	AT1G79460
TraesCS6B02G301300	chr6B:539625061-539629377(-)	Monodehydroascorbate reductase 2, peroxisomal [UniProtKB/Swiss-Prot:Q8S3R2]	Os02g0707100	AT3G27820
TraesCS2A02G150000	chr2A:97841011-97844680(+)	[Pyruvate dehydrogenase (acetyl-transferring)] kinase, mitochondrial [UniProtKB/Swiss-Prot:Q9SBJ1]	Os07g0637300	AT3G06483
TraesCS7D02G351200	chr7D:451972565-451974974(-)	NA	NA	NA
TraesCS1B02G208500	chr1B:378397002-378399661(+)	Probable plastid-lipid-associated protein 3, chloroplastic [UniProtKB/Swiss-Prot:Q7XBW5]	Os10g0575700	NA
TraesCS3A02G332500	chr3A:577066087-577067445(+)	PsbP domain-containing protein 6, chloroplastic [UniProtKB/Swiss-Prot:Q9LXX5]	Os01g0805300	AT3G56650
TraesCS7D02G382300	chr7D:496094485-496095439(+)	NA	Os06g0715200	NA
TraesCS5B02G349200	chr5B:530615294-530618172(-)	Probable flavin-containing monooxygenase 1 [UniProtKB/Swiss-Prot:Q9LMA1]	Os09g0548400	NA
TraesCS4D02G086900	chr4D:62117595-62121775(+)	NA	Os11g0242400	AT1G71500
TraesCS6A02G009200	chr6A:3851157-3853368(-)	Ferredoxin--NADP reductase, leaf isozyme 2, chloroplastic [UniProtKB/Swiss-Prot:Q6ZFJ3]	Os02g0103800	AT5G66190
TraesCS3B02G280100	chr3B:449846309-449847998(+)	Phospholipase A1-II 5 [UniProtKB/Swiss-Prot:Q5NAI4]	Os01g0710700	NA
TraesCS2A02G312600	chr2A:537248624-537253188(+)	Ferric reduction oxidase 7, chloroplastic [UniProtKB/Swiss-Prot:Q3KTM0]	Os04g0444800	AT5G49740
TraesCS4D02G033300	chr4D:15348969-15353334(+)	NA	Os03g0695500	NA
TraesCS2A02G247300	chr2A:365284065-365285879(-)	Oxygen-evolving enhancer protein 1, chloroplastic [UniProtKB/Swiss-Prot:P27665]	Os01g0501800	AT3G50820
TraesCS2B02G145100	chr2B:111040391-111041896(-)	Secoisolariciresinol dehydrogenase (Fragment) [UniProtKB/Swiss-Prot:Q94KL7]	Os07g0663500	NA
TraesCS4D02G331200	chr4D:489179362-489183566(-)	NA	Os03g0137300	AT2G20920
TraesCS6B02G117600	chr6B:109141422-109143895(+)	Probable pyridoxal 5'-phosphate synthase subunit PDX2 [UniProtKB/Swiss-Prot:Q8LAD0]	Os02g0130100	AT5G60540
TraesCS1B02G206800	chr1B:374015810-374017930(-)	Mitochondrial carnitine/acylcarnitine carrier-like protein [UniProtKB/Swiss-Prot:Q93XM7]	Os10g0573800	AT5G46800
TraesCS3D02G223300	chr3D:304327703-304335024(-)	Carbonic anhydrase, chloroplastic [UniProtKB/Swiss-Prot:P40880]	Os01g0639900	AT5G14740
TraesCS1A02G420900	chr1A:577461313-577464912(+)	Solanesyl-diphosphate synthase 2, chloroplastic [UniProtKB/Swiss-Prot:Q75HZ9]	Os05g0582300	AT1G78510
TraesCS7A02G375700	chr7A:548565341-548570297(-)	NA	Os01g0382700	AT5G27290
TraesCS1B02G307600	chr1B:530473830-530478861(+)	Protein RETICULATA-RELATED 5, chloroplastic [UniProtKB/Swiss-Prot:Q9SIY5]	Os05g0474600	AT2G40400
TraesCS2D02G093600	chr2D:45506198-45508360(-)	NA	Os03g0304800	NA
TraesCS6D02G303300	chr6D:411925471-411926321(+)	NA	Os02g0773500	NA
TraesCSU02G049200	chrUn:39257270-39263222(+)	NA	NA	NA
TraesCS5A02G036200	chr5A:33126001-33130778(+)	Chloroplast stem-loop binding protein of 41 kDa b, chloroplastic [UniProtKB/Swiss-Prot:Q9SA52]	Os12g0420200	AT1G09340
TraesCS4D02G268500	chr4D:439750831-439753065(-)	NA	Os03g0152600	AT2G36895
TraesCS4B02G089000	chr4B:90456583-90460338(-)	NA	Os11g0242400	AT1G71500
TraesCS4A02G203800	chr4A:494552371-494558815(-)	Protein ACTIVITY OF BC1 COMPLEX KINASE 1, chloroplastic [UniProtKB/Swiss-Prot:Q8RWG1]	Os11g0216300	AT4G31390
TraesCS5B02G200500	chr5B:362517976-362518898(-)	Protein ELF4-LIKE 3 [UniProtKB/Swiss-Prot:Q8S8F5]	NA	NA
TraesCS5A02G165700	chr5A:354314588-354315579(-)	Ribulose bisphosphate carboxylase small chain, chloroplastic [UniProtKB/Swiss-Prot:Q40004]	Os12g0291400	AT1G67090
TraesCS3D02G017200	chr3D:5864830-5866648(-)	Lecithin-cholesterol acyltransferase-like 1 [UniProtKB/Swiss-Prot:Q9FZI8]	NA	NA
TraesCS5A02G013100	chr5A:8903925-8907284(-)	Receptor protein-tyrosine kinase CEPR1 [UniProtKB/Swiss-Prot:Q9FGL5]	Os12g0632900	NA
TraesCS4A02G452600	chr4A:717723482-717725219(-)	Transcription factor MYBS1 [UniProtKB/Swiss-Prot:Q8LH59]	Os01g0524500	NA
TraesCS1A02G309200	chr1A:499979280-499983095(-)	Myb family transcription factor PHL7 [UniProtKB/Swiss-Prot:Q9SJW0]	Os05g0491500	AT2G27070
TraesCS2B02G405600	chr2B:573673253-573674515(+)	NAD(P)H-quinone oxidoreductase subunit M, chloroplastic [UniProtKB/Swiss-Prot:Q7FB12]	Os04g0539000	AT4G37925
TraesCS4A02G124700	chr4A:157691945-157693099(+)	NifU-like protein 1, chloroplastic [UniProtKB/Swiss-Prot:Q93W77]	Os03g0314700	AT4G01940
TraesCS3B02G362600	chr3B:574266467-574267956(+)	PsbP domain-containing protein 6, chloroplastic [UniProtKB/Swiss-Prot:Q9LXX5]	Os01g0805300	AT3G56650
TraesCS2D02G131900	chr2D:76858777-76863843(-)	Protein HIGH CHLOROPHYLL FLUORESCENCE PHENOTYPE 173, chloroplastic [UniProtKB/Swiss-Prot:Q8W4D6]	Os02g0234500	AT4G18810
TraesCS7D02G269900	chr7D:254991770-254993684(+)	TraB domain-containing protein [UniProtKB/Swiss-Prot:Q9H4I3]	Os08g0545700	AT5G52030
TraesCS7A02G359600	chr7A:533506343-533506783(-)	NA	NA	NA
TraesCS5A02G030100	chr5A:26143811-26145635(-)	Copper-transporting ATPase PAA1, chloroplastic [UniProtKB/Swiss-Prot:Q9SZC9]	NA	NA
TraesCS2D02G345400	chr2D:441564062-441565397(+)	NA	NA	NA
TraesCS5D02G524000	chr5D:543466708-543468431(+)	NA	NA	NA
TraesCS1D02G308600	chr1D:404490352-404492479(-)	Myb family transcription factor PHL7 [UniProtKB/Swiss-Prot:Q9SJW0]	Os05g0491500	AT2G27070
TraesCS5D02G407300	chr5D:472520319-472522835(+)	Cytochrome P450 81Q32 [UniProtKB/Swiss-Prot:W8JMU7]	Os03g0760200	AT5G67310
TraesCS7D02G066500	chr7D:37285159-37288724(-)	Transketolase, chloroplastic [UniProtKB/Swiss-Prot:Q7SIC9]	Os06g0133800	AT2G45290
TraesCS7B02G186500	chr7B:310411517-310416058(-)	ACT domain-containing protein DS12, chloroplastic [UniProtKB/Swiss-Prot:Q0J709]	Os08g0242700	AT1G16880
TraesCS7A02G325500	chr7A:473807418-473808348(+)	Ferredoxin, chloroplastic [UniProtKB/Swiss-Prot:P00228]	Os08g0104600	AT1G60950
TraesCS2A02G107100	chr2A:59554058-59558659(-)	Probable potassium transporter 9 [UniProtKB/Swiss-Prot:Q7XIV8]	Os07g0679000	AT2G40540
TraesCS5B02G213400	chr5B:386383167-386393164(-)	Embryogenesis-associated protein EMB8 [UniProtKB/Swiss-Prot:Q40863]	Os09g0436800	NA
TraesCS1D02G197400	chr1D:278512124-278514657(+)	Probable plastid-lipid-associated protein 3, chloroplastic [UniProtKB/Swiss-Prot:Q7XBW5]	Os10g0575700	NA
TraesCS4A02G103300	chr4A:116476900-116477716(-)	NA	NA	NA
TraesCS6D02G254000	chr6D:358224966-358229364(-)	Monodehydroascorbate reductase 2, peroxisomal [UniProtKB/Swiss-Prot:Q8S3R2]	Os02g0707100	AT3G27820
TraesCS1A02G174700	chr1A:312159893-312161436(-)	Remorin [UniProtKB/Swiss-Prot:P93788]	Os10g0503800	NA
TraesCS5A02G081900	chr5A:106144470-106145561(-)	NA	Os12g0575000	NA
TraesCS4B02G193400	chr4B:416440596-416441828(-)	NA	Os03g0293100	AT3G56010
TraesCS2D02G279300	chr2D:350796730-350799380(-)	Violaxanthin de-epoxidase, chloroplastic [UniProtKB/Swiss-Prot:Q9SM43]	Os04g0379700	AT1G08550
TraesCS1B02G420100	chr1B:643245972-643246857(+)	Photosystem I reaction center subunit VI, chloroplastic [UniProtKB/Swiss-Prot:P20143]	Os05g0560000	AT1G52230
TraesCS2A02G170600	chr2A:125899838-125903646(-)	Serine/threonine-protein kinase RIPK [UniProtKB/Swiss-Prot:Q9ZUF4]	Os07g0613500	AT1G72540
TraesCS1D02G284400	chr1D:382720353-382723279(-)	Probable monofunctional riboflavin biosynthesis protein RIBA 3, chloroplastic [UniProtKB/Swiss-Prot:Q6L506]	Os05g0460600	AT5G59750
TraesCS7D02G209000	chr7D:167228163-167229829(+)	Zinc finger protein CONSTANS-LIKE 16 [UniProtKB/Swiss-Prot:Q8RWD0]	Os06g0264200	AT1G25440
TraesCS4D02G248600	chr4D:417671017-417681321(+)	Peroxisomal nicotinamide adenine dinucleotide carrier [UniProtKB/Swiss-Prot:O04200]	Os02g0225000	AT2G39970
TraesCS2D02G409600	chr2D:524320443-524334300(+)	Serine carboxypeptidase-like 18 [UniProtKB/Swiss-Prot:Q9C7Z9]	Os11g0432900	NA
TraesCS3B02G224200	chr3B:299768957-299795079(-)	Sec-independent protein translocase protein TATC, chloroplastic [UniProtKB/Swiss-Prot:Q9AVE6]	Os01g0501700	AT2G01110
TraesCS3D02G320400	chr3D:433553635-433554378(-)	NA	Os01g0794100	NA
TraesCS3B02G090100	chr3B:59359877-59362705(+)	NA	Os03g0414400	AT5G15802
TraesCS6D02G302400	chr6D:411666351-411668506(-)	Metal tolerance protein 3 [UniProtKB/Swiss-Prot:Q6Z7K5]	Os02g0775100	AT3G58060
TraesCS2D02G220600	chr2D:188280332-188281379(-)	NA	Os07g0545100	NA
TraesCS3B02G481500	chr3B:728919208-728920573(-)	F-box/kelch-repeat protein At1g67480 [UniProtKB/Swiss-Prot:Q9CAG8]	Os02g0504900	AT1G67480
TraesCS4D02G112200	chr4D:93335374-93341055(-)	Digalactosyldiacylglycerol synthase 1, chloroplastic [UniProtKB/Swiss-Prot:Q6DW74]	Os11g0158400	AT3G11670
TraesCS4D02G073200	chr4D:47849922-47854685(+)	Flavin mononucleotide hydrolase 1, chloroplatic [UniProtKB/Swiss-Prot:Q84VZ1]	Os11g0300400	NA
TraesCS5D02G124700	chr5D:190263056-190268180(+)	NAD-dependent protein deacylase SRT2 [UniProtKB/Swiss-Prot:Q94AQ6]	Os12g0179800	AT5G09230
TraesCS5A02G145600	chr5A:321891846-321895796(-)	Cytochrome P450 714C2 [UniProtKB/Swiss-Prot:Q2QYH7]	Os11g0119700	NA
TraesCS2D02G262100	chr2D:318506429-318509254(+)	Probable WRKY transcription factor 57 [UniProtKB/Swiss-Prot:Q9C983]	Os07g0111400	AT1G69310
TraesCS5B02G303200	chr5B:487605840-487608748(-)	Glutathione S-transferase [UniProtKB/Swiss-Prot:O04437]	Os09g0467200	NA
TraesCS3B02G233000	chr3B:359222793-359228713(-)	Vacuolar-processing enzyme [UniProtKB/Swiss-Prot:P49043]	Os01g0559600	AT4G32940
TraesCS7B02G167600	chr7B:232757491-232759432(+)	TraB domain-containing protein [UniProtKB/Swiss-Prot:Q9H4I3]	Os08g0545700	AT5G52030
TraesCS2D02G376100	chr2D:480323349-480325615(-)	Aquaporin PIP2-5 [UniProtKB/Swiss-Prot:Q9XF58]	Os04g0521100	AT3G53420
TraesCS6D02G187800	chr6D:254551495-254552511(+)	Photosynthetic NDH subunit of lumenal location 2, chloroplastic [UniProtKB/Swiss-Prot:Q9XI73]	Os02g0578400	NA
TraesCS3A02G537700	chr3A:749281842-749283643(+)	Zinc finger CCCH domain-containing protein 33 [UniProtKB/Swiss-Prot:Q688R3]	NA	NA
TraesCS4D02G194400	chr4D:337260492-337261745(-)	NA	Os03g0293100	AT3G56010
TraesCS4B02G082100	chr4B:80672111-80673604(-)	NA	NA	NA
TraesCS7B02G388800	chr7B:655040607-655041893(+)	Peptidyl-prolyl cis-trans isomerase FKBP13, chloroplastic [UniProtKB/Swiss-Prot:Q9SCY2]	Os06g0663800	NA
TraesCS6A02G273400	chr6A:499791167-499795690(+)	Monodehydroascorbate reductase 2, peroxisomal [UniProtKB/Swiss-Prot:Q8S3R2]	Os02g0707100	AT3G27820
TraesCS1A02G254400	chr1A:445914781-445917729(+)	Uncharacterized protein At4g15545 [UniProtKB/Swiss-Prot:Q93W28]	Os05g0406000	AT4G15545
TraesCS5A02G135700	chr5A:306876745-306880858(+)	Cytochrome c-type biogenesis ccda-like chloroplastic protein 2 [UniProtKB/Swiss-Prot:Q2QY07]	Os11g0140800	AT5G54290
TraesCS5A02G213000	chr5A:428152996-428154708(+)	Photosystem I chlorophyll a/b-binding protein 6, chloroplastic [UniProtKB/Swiss-Prot:Q8LCQ4]	Os09g0439500	AT1G19150
TraesCS4A02G310600	chr4A:603372580-603375220(-)	PsbP-like protein 1, chloroplastic [UniProtKB/Swiss-Prot:P82538]	Os10g0461400	AT3G55330
TraesCS1A02G308500	chr1A:499735832-499737030(-)	NA	Os05g0490900	AT3G51510
TraesCS1A02G164700	chr1A:297696462-297700859(-)	WAT1-related protein At3g02690, chloroplastic [UniProtKB/Swiss-Prot:Q93V85]	Os10g0493900	AT3G02690
TraesCS1A02G058900	chr1A:39649614-39651876(-)	D-ribulose kinase [UniProtKB/Swiss-Prot:Q8L794]	Os07g0409200	AT2G21370
TraesCS1D02G113400	chr1D:109815818-109819130(-)	5-amino-6-(5-phospho-D-ribitylamino)uracil phosphatase, chloroplastic [UniProtKB/Swiss-Prot:Q9LDD5]	Os05g0168300	AT3G10970
TraesCS6B02G115100	chr6B:98991170-98993060(+)	Polyubiquitin (Fragment) [UniProtKB/Swiss-Prot:P0CG83]	Os02g0161900	AT4G05320
TraesCS6D02G305800	chr6D:414475164-414481044(+)	E3 ubiquitin-protein ligase COP1 [UniProtKB/Swiss-Prot:P43254]	Os02g0771100	AT2G32950
TraesCS7A02G285800	chr7A:332417182-332447960(-)	Ribonuclease E/G-like protein, chloroplastic [UniProtKB/Swiss-Prot:F4IV66]	Os08g0323600	NA
TraesCS2B02G550200	chr2B:746101425-746102365(-)	S-norcoclaurine synthase 2 [UniProtKB/Swiss-Prot:Q4QTJ1]	NA	NA
TraesCS4D02G047700	chr4D:23419194-23419901(-)	NA	Os03g0713200	AT2G01755
TraesCS6B02G093300	chr6B:69442354-69446810(-)	Uncharacterized protein At2g37660, chloroplastic [UniProtKB/Swiss-Prot:O80934]	NA	AT4G31530
TraesCS4A02G119100	chr4A:147298293-147304685(-)	Acetate/butyrate--CoA ligase AAE7, peroxisomal [UniProtKB/Swiss-Prot:Q8VZF1]	Os03g0305000	AT3G16910
TraesCS7D02G311300	chr7D:394831028-394832044(+)	Photosystem II core complex proteins psbY, chloroplastic [UniProtKB/Swiss-Prot:P80470]	Os08g0119800	AT1G67740
TraesCS1D02G164300	chr1D:235159310-235160847(+)	Remorin [UniProtKB/Swiss-Prot:P93788]	Os10g0503800	NA
TraesCS5D02G222700	chr5D:330309542-330316510(-)	NA	Os09g0436900	AT3G43540
TraesCS4A02G019100	chr4A:12395602-12399697(+)	Ribulose-phosphate 3-epimerase, chloroplastic [UniProtKB/Swiss-Prot:Q9ZTP5]	Os03g0169100	AT5G61410
TraesCS3D02G018700	chr3D:6332694-6338567(+)	NA	NA	NA
TraesCS2B02G267900	chr2B:361125893-361129300(+)	Uncharacterized oxidoreductase At1g06690, chloroplastic [UniProtKB/Swiss-Prot:Q94A68]	Os07g0142900	AT1G06690
TraesCS6B02G460300	chr6B:714063679-714066582(-)	NA	Os02g0827400	NA
TraesCS5B02G175000	chr5B:321214671-321218026(+)	Chlorophyll a-b binding protein 7, chloroplastic [UniProtKB/Swiss-Prot:Q9C9K1]	Os09g0296800	AT1G76570
TraesCS4A02G203400	chr4A:494009793-494010921(-)	NAD(P)H-quinone oxidoreductase subunit T, chloroplastic [UniProtKB/Swiss-Prot:Q9SMS0]	Os11g0216100	AT4G09350
TraesCS7A02G161900	chr7A:118324834-118326079(+)	NA	NA	NA
TraesCS6A02G199600	chr6A:315601089-315627556(+)	Uncharacterized protein At5g03900, chloroplastic [UniProtKB/Swiss-Prot:Q8GW20]	Os02g0533000	AT5G03900
TraesCS7D02G416800	chr7D:535658652-535659456(-)	NA	Os06g0698748	AT5G24890
TraesCS4D02G289800	chr4D:460948982-460951823(+)	Probable pyridoxal 5'-phosphate synthase subunit PDX2 [UniProtKB/Swiss-Prot:Q8LAD0]	Os02g0130100	AT5G60540
TraesCS7D02G275900	chr7D:264489039-264492314(-)	Protein HIGH CHLOROPHYLL FLUORESCENCE PHENOTYPE 244, chloroplastic [UniProtKB/Swiss-Prot:O65502]	Os08g0553800	AT4G35250
TraesCS4B02G223000	chr4B:467716892-467718672(+)	Nuclear transcription factor Y subunit C-2 [UniProtKB/Swiss-Prot:A6BLW4]	Os03g0251350	NA
TraesCS7A02G385000	chr7A:561585114-561586020(-)	NA	NA	NA
TraesCS4B02G261900	chr4B:531049967-531056241(-)	J domain-containing protein required for chloroplast accumulation response 1 [UniProtKB/Swiss-Prot:Q9C9Q4]	Os03g0198300	NA
TraesCS6D02G397200	chr6D:469246563-469250473(+)	Probable L-ascorbate peroxidase 8, chloroplastic [UniProtKB/Swiss-Prot:Q69SV0]	Os02g0553200	AT1G77490
TraesCS7B02G305000	chr7B:546246267-546254856(-)	Aspartyl protease family protein At5g10770 [UniProtKB/Swiss-Prot:Q8S9J6]	Os06g0610800	NA
TraesCS4B02G169000	chr4B:369287614-369290472(-)	NA	NA	NA
TraesCS4D02G299000	chr4D:468262170-468267694(+)	15-cis-phytoene desaturase, chloroplastic/chromoplastic [UniProtKB/Swiss-Prot:Q0DUI8]	Os03g0184000	AT4G14210
TraesCS3D02G326100	chr3D:438470888-438472203(+)	PsbP domain-containing protein 6, chloroplastic [UniProtKB/Swiss-Prot:Q9LXX5]	Os01g0805300	AT3G56650
TraesCS4A02G083100	chr4A:86850701-86853897(+)	Tyrosine-specific transport protein [UniProtKB/Swiss-Prot:P0AAD5]	Os03g0254200	NA
TraesCS5A02G222100	chr5A:438266862-438269654(-)	Pentatricopeptide repeat-containing protein At4g30825, chloroplastic [UniProtKB/Swiss-Prot:O65567]	Os09g0423300	AT4G30825
TraesCS1D02G137500	chr1D:186011762-186019062(+)	Uncharacterized calcium-binding protein At1g02270 [UniProtKB/Swiss-Prot:O81916]	Os10g0203000	AT5G54130
TraesCS5B02G165400	chr5B:306442984-306452339(+)	Protein ACTIVITY OF BC1 COMPLEX KINASE 7, chloroplastic [UniProtKB/Swiss-Prot:B9DGY1]	Os09g0250700	AT3G07700
TraesCS4B02G035300	chr4B:25829940-25834267(+)	NA	Os03g0695500	NA
TraesCS2B02G304400	chr2B:432555983-432559579(-)	Trihelix transcription factor ASR3 [UniProtKB/Swiss-Prot:Q8VZ20]	Os04g0397500	AT2G33550
TraesCS3A02G173000	chr3A:189316375-189320147(-)	Phospholipase A1 PLIP2, chloroplastic [UniProtKB/Swiss-Prot:F4HXL0]	Os01g0253900	NA
TraesCS1D02G307900	chr1D:404066144-404067575(-)	NA	Os05g0490900	AT3G51510
TraesCS5D02G387800	chr5D:457628294-457630074(+)	Pentatricopeptide repeat-containing protein At2g42920, chloroplastic [UniProtKB/Swiss-Prot:Q9SJG6]	Os03g0635000	AT3G23020
TraesCS5A02G533200	chr5A:690546656-690554104(-)	Transcription factor bHLH35 [UniProtKB/Swiss-Prot:Q2HIV9]	NA	NA
TraesCS3D02G307000	chr3D:420486622-420488145(-)	Protein BUNDLE SHEATH DEFECTIVE 2, chloroplastic [UniProtKB/Swiss-Prot:A0A2K3DZC4]	NA	NA
TraesCS4D02G286200	chr4D:456505865-456506853(-)	NA	Os03g0170500	AT1G14345
TraesCS6B02G331700	chr6B:583050670-583052365(-)	Photosynthetic NDH subunit of lumenal location 4, chloroplastic [UniProtKB/Swiss-Prot:Q9SCY3]	Os02g0751600	AT4G39710
TraesCS1B02G165500	chr1B:288800146-288805854(+)	NA	Os10g0465900	NA
TraesCS5D02G038600	chr5D:37351493-37357495(+)	K(+) efflux antiporter 3, chloroplastic [UniProtKB/Swiss-Prot:Q9M0Z3]	Os12g0617800	AT4G04850
TraesCS1A02G084300	chr1A:70040014-70041337(-)	Transcription termination factor MTEF1, chloroplastic [UniProtKB/Swiss-Prot:Q84X53]	Os03g0360600	AT4G02990
TraesCS5B02G256400	chr5B:439227576-439228007(+)	Photosystem I reaction center subunit V, chloroplastic [UniProtKB/Swiss-Prot:Q00327]	Os09g0481200	AT1G55670
TraesCS4D02G346300	chr4D:500311363-500313978(+)	MADS-box transcription factor 51 [UniProtKB/Swiss-Prot:Q9XJ61]	Os03g0122600	NA
TraesCS3B02G116700	chr3B:83827751-83830588(+)	Probable protein phosphatase 2C 1 [UniProtKB/Swiss-Prot:Q942P9]	Os01g0164600	AT2G30170
TraesCS6A02G063200	chr6A:33952629-33953613(+)	Probable ribose-5-phosphate isomerase 3, chloroplastic [UniProtKB/Swiss-Prot:Q9S726]	Os07g0176900	AT3G04790
TraesCS7D02G062900	chr7D:34302009-34303355(-)	Magnesium protoporphyrin IX methyltransferase, chloroplastic [UniProtKB/Swiss-Prot:Q9SW18]	Os06g0132400	AT4G25080
TraesCS4A02G245300	chr4A:555515710-555523999(-)	Protein DETOXIFICATION 31 [UniProtKB/Swiss-Prot:Q9LPV4]	Os03g0626700	NA
TraesCS5D02G502900	chr5D:530054219-530055003(-)	NA	NA	NA
TraesCS4D02G182600	chr4D:319240119-319271534(-)	Protein SUPPRESSOR OF QUENCHING 1, chloroplastic [UniProtKB/Swiss-Prot:Q8VZ10]	Os03g0311300	AT1G56500
TraesCS5B02G228900	chr5B:405722282-405725834(+)	NAD(P)H-quinone oxidoreductase subunit L, chloroplastic [UniProtKB/Swiss-Prot:Q9CAC5]	Os05g0348100	NA
TraesCS2B02G369600	chr2B:526777568-526780647(-)	Haloacid dehalogenase-like hydrolase domain-containing protein At4g39970 [UniProtKB/Swiss-Prot:Q680K2]	Os08g0485900	AT4G39970
TraesCS4D02G150300	chr4D:166936745-166942001(+)	Mannose-6-phosphate isomerase 1 [UniProtKB/Swiss-Prot:Q9M884]	Os11g0600900	AT3G02570
TraesCS2A02G462300	chr2A:707988131-707989812(+)	Anthocyanidin 5,3-O-glucosyltransferase [UniProtKB/Swiss-Prot:Q4R1I9]	Os01g0735300	NA
TraesCS5D02G246200	chr5D:354269092-354269781(+)	NA	Os09g0458900	NA
TraesCS2D02G114200	chr2D:63554262-63555955(+)	Very-long-chain enoyl-CoA reductase [UniProtKB/Swiss-Prot:Q55C17]	NA	AT5G16010
TraesCS2D02G049200	chr2D:18168587-18170017(-)	Probable nicotianamine synthase 2 [UniProtKB/Swiss-Prot:Q9ZQV7]	Os03g0307200	NA
TraesCS5A02G466800	chr5A:645124170-645125011(-)	NA	NA	NA
TraesCS2D02G291100	chr2D:373221708-373224946(+)	Neutral/alkaline invertase 3, chloroplastic [UniProtKB/Swiss-Prot:Q6H6N5]	Os04g0409900	AT5G22510
TraesCS6A02G326100	chr6A:559421439-559427733(+)	E3 ubiquitin-protein ligase COP1 [UniProtKB/Swiss-Prot:P43254]	Os02g0771100	AT2G32950
TraesCS1D02G234600	chr1D:323871240-323872710(+)	NA	NA	NA
TraesCS5B02G207800	chr5B:377344519-377346806(-)	NA	Os08g0458200	NA
TraesCS2B02G302400	chr2B:425794751-425797399(+)	ACT domain-containing protein ACR4 [UniProtKB/Swiss-Prot:Q8LJW3]	Os04g0391500	AT3G01990
TraesCS7D02G014900	chr7D:6478543-6482812(+)	Protein REVEILLE 8 [UniProtKB/Swiss-Prot:Q8RWU3]	Os06g0105800	AT4G01280
TraesCS2D02G027600	chr2D:11459662-11462723(-)	1-aminocyclopropane-1-carboxylate oxidase homolog 1 [UniProtKB/Swiss-Prot:Q84MB3]	Os04g0182200	AT1G06620
TraesCS4B02G243000	chr4B:503558276-503560543(+)	Beta-hexosaminidase 2 [UniProtKB/Swiss-Prot:Q9SYK0]	Os03g0219400	AT1G05590
TraesCS6A02G312200	chr6A:548419367-548420992(-)	Glycine cleavage system H protein, mitochondrial [UniProtKB/Swiss-Prot:A3C6G9]	Os10g0516100	AT1G32470
TraesCS5A02G508000	chr5A:672339390-672343584(-)	NA	Os03g0138400	AT2G33390
TraesCS3D02G108300	chr3D:61678721-61681137(+)	F-box/LRR-repeat protein At4g29420 [UniProtKB/Swiss-Prot:Q9M0E1]	Os01g0193500	AT4G29420
TraesCS6D02G186800	chr6D:249439707-249447151(+)	Protein ACTIVITY OF BC1 COMPLEX KINASE 8, chloroplastic [UniProtKB/Swiss-Prot:Q93Y08]	Os02g0575500	AT5G64940
TraesCS6A02G303800	chr6A:536770705-536771608(-)	ATP synthase delta chain, chloroplastic [UniProtKB/Swiss-Prot:Q07300]	Os02g0750100	NA
TraesCS7B02G365500	chr7B:629019317-629020600(+)	Cytosolic sulfotransferase 6 [UniProtKB/Swiss-Prot:Q9M1V1]	NA	NA
TraesCS7D02G289900	chr7D:336156841-336161100(+)	ACT domain-containing protein DS12, chloroplastic [UniProtKB/Swiss-Prot:Q0J709]	Os08g0242700	AT1G16880
TraesCS2A02G254600	chr2A:387775955-387776908(+)	Oxygen-evolving enhancer protein 2, chloroplastic [UniProtKB/Swiss-Prot:Q00434]	Os07g0141400	AT2G30790
TraesCS7B02G247200	chr7B:457403512-457413575(-)	CBBY-like protein [UniProtKB/Swiss-Prot:Q94K71]	Os03g0565200	AT3G48420
TraesCS2A02G288800	chr2A:496588464-496590281(-)	Protein PYRICULARIA ORYZAE RESISTANCE 21 [UniProtKB/Swiss-Prot:A2XT03]	Os04g0401000	NA
TraesCS6B02G223600	chr6B:337217569-337224625(+)	Protein ACTIVITY OF BC1 COMPLEX KINASE 8, chloroplastic [UniProtKB/Swiss-Prot:Q93Y08]	Os02g0575500	AT5G64940
TraesCS3A02G140600	chr3A:119693993-119695844(+)	Uncharacterized protein HI_0077 [UniProtKB/Swiss-Prot:P43935]	Os01g0214400	AT1G06240
TraesCS1D02G075900	chr1D:58448976-58451293(+)	Beta-carotene isomerase D27, chloroplastic [UniProtKB/Swiss-Prot:C7AU21]	Os05g0131100	AT4G01995
TraesCS6B02G310500	chr6B:555855343-555859616(-)	E3 ubiquitin-protein ligase makorin [UniProtKB/Swiss-Prot:Q5ZA07]	NA	AT3G08505
TraesCS2B02G270300	chr2B:368613668-368615969(-)	Oxygen-evolving enhancer protein 1, chloroplastic [UniProtKB/Swiss-Prot:P27665]	Os01g0501800	AT3G50820
TraesCS4D02G172800	chr4D:300785157-300787968(-)	Photosystem II repair protein PSB27-H1, chloroplastic [UniProtKB/Swiss-Prot:Q9LR64]	Os03g0333400	AT1G03600
TraesCS3B02G205500	chr3B:240266813-240273425(+)	Beta-glucosidase 10 [UniProtKB/Swiss-Prot:Q93ZI4]	NA	AT3G62750
TraesCS6A02G241400	chr6A:452954659-452957717(-)	Protein ORANGE, chloroplastic [UniProtKB/Swiss-Prot:Q9FKF4]	Os02g0651300	AT5G61670
TraesCS5A02G461500	chr5A:641732245-641734013(+)	Photosynthetic NDH subunit of lumenal location 3, chloroplastic [UniProtKB/Swiss-Prot:Q9SGH4]	Os07g0105600	NA
TraesCS3B02G239100	chr3B:377418863-377422939(+)	Lycopene epsilon cyclase, chloroplastic [UniProtKB/Swiss-Prot:Q38932]	Os01g0581300	AT5G57030
TraesCS5A02G071800	chr5A:82299832-82302461(+)	Cytochrome P450 81Q32 [UniProtKB/Swiss-Prot:W8JMU7]	Os12g0582666	AT2G23190
TraesCS5B02G417400	chr5B:591835622-591836931(-)	Photosystem I reaction center subunit III, chloroplastic [UniProtKB/Swiss-Prot:P13192]	Os03g0778100	AT1G31330
TraesCS3D02G158400	chr3D:126969028-126979614(+)	NA	Os01g0225300	NA
TraesCS5B02G358300	chr5B:537960131-537964109(-)	Cytochrome P450 71D11 (Fragment) [UniProtKB/Swiss-Prot:O22307]	NA	NA
TraesCS3B02G470200	chr3B:718287023-718287797(+)	Stress enhanced protein 1, chloroplastic [UniProtKB/Swiss-Prot:Q9M7I9]	NA	NA
TraesCS7A02G471000	chr7A:667210315-667214538(+)	ATP-dependent zinc metalloprotease FTSH 2, chloroplastic [UniProtKB/Swiss-Prot:Q655S1]	Os06g0669400	AT2G30950
TraesCS6B02G454500	chr6B:712124640-712132925(+)	Light-harvesting complex-like protein OHP1, chloroplastic [UniProtKB/Swiss-Prot:O81208]	Os05g0292800	AT5G02120
TraesCS3B02G566000	chr3B:798345142-798348475(+)	NAD(P)H-quinone oxidoreductase subunit O, chloroplastic [UniProtKB/Swiss-Prot:Q9S829]	Os01g0959900	AT1G74880
TraesCS7B02G390500	chr7B:656550164-656552342(-)	NA	NA	NA
TraesCS2A02G124400	chr2A:73282912-73284496(+)	Membrane metalloprotease ARASP, chloroplastic [UniProtKB/Swiss-Prot:O80885]	Os03g0579000	AT2G32480
TraesCS2B02G267500	chr2B:360481412-360482730(-)	Oxygen-evolving enhancer protein 2, chloroplastic [UniProtKB/Swiss-Prot:Q00434]	Os07g0141400	AT2G30790
TraesCS6D02G202200	chr6D:285181007-285184304(-)	NA	Os02g0610700	NA
TraesCS2A02G348500	chr2A:587271322-587276807(-)	Phosphoglycolate phosphatase 1B, chloroplastic [UniProtKB/Swiss-Prot:P0DKC4]	Os04g0490800	AT5G36790
TraesCS1A02G123300	chr1A:143276250-143278888(-)	NA	NA	NA
TraesCS5D02G122900	chr5D:178550884-178554851(-)	GDP-L-galactose phosphorylase 2 [UniProtKB/Swiss-Prot:Q9FLP9]	Os12g0190000	AT5G55120
TraesCS5B02G407200	chr5B:582974772-582976510(-)	CCG-binding protein 1 [UniProtKB/Swiss-Prot:Q9XIM0]	Os03g0765500	NA
TraesCS5D02G142600	chr5D:228553750-228560481(-)	NA	Os12g0137200	AT1G50450
TraesCS2B02G503500	chr2B:697767267-697768957(+)	Cyclin-P1-1 [UniProtKB/Swiss-Prot:Q0J9W0]	Os04g0628900	NA
TraesCS2B02G144100	chr2B:110408776-110412915(-)	Probable membrane-associated 30 kDa protein, chloroplastic [UniProtKB/Swiss-Prot:Q8S0J7]	Os01g0895100	AT1G65260
TraesCS3B02G278300	chr3B:448565240-448575439(+)	NA	Os01g0712600	AT4G29590
TraesCS1D02G067900	chr1D:49600061-49604450(+)	Protein SEEDLING PLASTID DEVELOPMENT 1 [UniProtKB/Swiss-Prot:F4J3R7]	Os07g0187400	AT3G10420
TraesCS5B02G029000	chr5B:27820673-27826600(-)	K(+) efflux antiporter 3, chloroplastic [UniProtKB/Swiss-Prot:Q9M0Z3]	Os12g0617800	AT4G04850
TraesCS2B02G342200	chr2B:488191655-488193668(+)	Glyceraldehyde-3-phosphate dehydrogenase A, chloroplastic [UniProtKB/Swiss-Prot:P09315]	Os04g0459500	AT1G12900
TraesCS4A02G177500	chr4A:449265943-449268449(-)	Ribulose bisphosphate carboxylase/oxygenase activase A, chloroplastic [UniProtKB/Swiss-Prot:Q40073]	Os11g0707000	AT2G39730
TraesCS2A02G548000	chr2A:755790584-755797768(+)	Protein DJ-1 homolog D [UniProtKB/Swiss-Prot:Q9M8R4]	Os04g0671700	AT3G02720
TraesCS2D02G322900	chr2D:414955071-414956541(+)	Glyceraldehyde-3-phosphate dehydrogenase A, chloroplastic [UniProtKB/Swiss-Prot:P09315]	Os04g0459500	AT1G12900
TraesCS2A02G440600	chr2A:691169089-691169409(+)	Putative lipid-transfer protein DIR1 [UniProtKB/Swiss-Prot:Q8W453]	NA	NA
TraesCS6D02G231700	chr6D:325399378-325399713(+)	NA	NA	NA
TraesCS6B02G402300	chr6B:678628031-678631004(+)	Bifunctional nuclease [UniProtKB/Swiss-Prot:Q09LL3]	Os01g0702000	NA
TraesCS3A02G538500	chr3A:749469617-749472549(+)	Probable protein phosphatase 2C 38 [UniProtKB/Swiss-Prot:Q9LHJ9]	Os01g0976700	AT3G12620
TraesCS2B02G458100	chr2B:652614687-652617038(+)	NA	Os04g0601400	AT1G64850
TraesCS1A02G408900	chr1A:570448983-570453239(-)	Protease Do-like 1, chloroplastic [UniProtKB/Swiss-Prot:O22609]	Os05g0568900	AT3G27925
TraesCS2B02G118100	chr2B:82059911-82061558(-)	Thioredoxin-like 1-1, chloroplastic [UniProtKB/Swiss-Prot:Q6Z4N3]	Os07g0684100	NA
TraesCS5D02G424700	chr5D:483717913-483720298(-)	Probable ribose-5-phosphate isomerase 4, chloroplastic [UniProtKB/Swiss-Prot:Q9FI13]	Os03g0781400	NA
TraesCS3D02G085700	chr3D:43246780-43247454(-)	NA	NA	NA
TraesCS6A02G232300	chr6A:439665994-439669885(+)	Bifunctional nitrilase/nitrile hydratase NIT4 [UniProtKB/Swiss-Prot:Q6H849]	Os02g0635200	AT5G22300
TraesCS7D02G276300	chr7D:264752732-264753821(+)	Chlorophyll a-b binding protein 1B, chloroplastic [UniProtKB/Swiss-Prot:P07370]	Os01g0720500	AT2G34430
TraesCS4A02G499500	chr4A:744433284-744433745(-)	Plastocyanin, chloroplastic [UniProtKB/Swiss-Prot:P08248]	Os06g0101600	AT1G20340
TraesCS5B02G162700	chr5B:299909955-299913064(-)	NA	NA	NA
TraesCS7A02G385300	chr7A:561602812-561604717(-)	Probable serine/threonine-protein kinase PBL19 [UniProtKB/Swiss-Prot:Q9LTC0]	Os06g0714900	NA
TraesCS6D02G029300	chr6D:11407719-11409707(-)	Chloroplast stem-loop binding protein of 41 kDa a, chloroplastic [UniProtKB/Swiss-Prot:Q9LYA9]	Os07g0212200	AT3G63140
TraesCS5A02G071900	chr5A:82306582-82307539(+)	Zinc finger protein 7 [UniProtKB/Swiss-Prot:Q39266]	Os12g0581900	NA
TraesCS2D02G220800	chr2D:188432509-188433716(-)	Oxygen-evolving enhancer protein 3-1, chloroplastic [UniProtKB/Swiss-Prot:Q41048]	Os07g0544800	AT4G21280
TraesCS2A02G582100	chr2A:774571911-774573949(+)	Probable phospholipid hydroperoxide glutathione peroxidase [UniProtKB/Swiss-Prot:Q06652]	Os04g0683850	AT1G63460
TraesCS4A02G031700	chr4A:24762634-24764055(+)	Photosynthetic NDH subunit of subcomplex B 2, chloroplastic [UniProtKB/Swiss-Prot:Q94AQ8]	Os03g0158300	NA
TraesCS2D02G519500	chr2D:609419800-609423925(+)	Haloalkane dehalogenase 2 [UniProtKB/Swiss-Prot:P9WMS1]	Os04g0644600	AT1G52510
TraesCS3D02G412600	chr3D:524871740-524876616(-)	ABC transporter B family member 26, chloroplastic [UniProtKB/Swiss-Prot:Q8RY46]	Os01g0911300	AT1G70610
TraesCS7A02G415200	chr7A:606559607-606560596(+)	NA	Os06g0704200	AT1G78995
TraesCS7A02G294700	chr7A:380515027-380516954(-)	NA	Os08g0162600	AT5G17170
TraesCS7A02G188000	chr7A:143849789-143851835(-)	NA	NA	NA
TraesCS4A02G140600	chr4A:216145053-216148012(+)	Zinc finger protein CONSTANS-LIKE 13 [UniProtKB/Swiss-Prot:O82256]	Os03g0351100	AT2G47890
TraesCS4A02G411500	chr4A:683874073-683876623(+)	NA	Os03g0146500	AT5G04440
TraesCS7D02G155400	chr7D:103331239-103333386(-)	Cytochrome P450 709B2 [UniProtKB/Swiss-Prot:F4IK45]	Os06g0191800	NA
TraesCS5D02G169900	chr5D:266325112-266326079(-)	Ribulose bisphosphate carboxylase small chain, chloroplastic [UniProtKB/Swiss-Prot:Q40004]	Os12g0291400	AT1G67090
TraesCS6A02G290600	chr6A:522151215-522153389(-)	Calcium sensing receptor, chloroplastic [UniProtKB/Swiss-Prot:B6TVL4]	Os02g0729400	NA
TraesCS1A02G030000	chr1A:13979250-13980335(+)	NA	Os05g0110100	AT5G02160
TraesCS3D02G211600	chr3D:282953440-282957566(-)	Protein CHUP1, chloroplastic [UniProtKB/Swiss-Prot:Q9LI74]	Os01g0580800	NA
TraesCS4D02G303800	chr4D:472165969-472169733(-)	Alcohol dehydrogenase-like 7 [UniProtKB/Swiss-Prot:Q9FH04]	Os03g0189400	AT1G22430
TraesCS6B02G298300	chr6B:535447677-535451444(-)	Uncharacterized methyltransferase At1g78140, chloroplastic [UniProtKB/Swiss-Prot:Q8LBV4]	Os08g0411200	NA
TraesCS1A02G392000	chr1A:558590999-558591872(+)	Photosystem I reaction center subunit VI, chloroplastic [UniProtKB/Swiss-Prot:P20143]	Os05g0560000	AT1G52230
TraesCS6D02G075300	chr6D:38877288-38879442(-)	Protein LOW PSII ACCUMULATION 2, chloroplastic [UniProtKB/Swiss-Prot:F4KDA6]	Os02g0125000	NA
TraesCS4A02G369500	chr4A:641504088-641508259(-)	Non-specific phospholipase C1 [UniProtKB/Swiss-Prot:Q8L7Y9]	Os03g0826600	AT1G07230
TraesCS7B02G221900	chr7B:415325341-415326440(+)	NA	NA	NA
TraesCS7D02G472600	chr7D:585650878-585652169(+)	Peptidyl-prolyl cis-trans isomerase FKBP13, chloroplastic [UniProtKB/Swiss-Prot:Q9SCY2]	Os06g0663800	NA
TraesCS2B02G133500	chr2B:99960175-99961343(+)	Photosystem I reaction center subunit N, chloroplastic [UniProtKB/Swiss-Prot:P31093]	Os12g0189400	NA
TraesCS6A02G353700	chr6A:585427038-585429305(+)	Protein TIC 55, chloroplastic [UniProtKB/Swiss-Prot:Q9SK50]	Os02g0792800	AT2G24820
TraesCS5B02G350400	chr5B:531214554-531222749(+)	Protein DETOXIFICATION 21 [UniProtKB/Swiss-Prot:Q8W488]	Os12g0125800	AT1G33110
TraesCS5D02G055500	chr5D:52242486-52246837(+)	WPP domain-associated protein (Fragment) [UniProtKB/Swiss-Prot:Q5BQN5]	Os12g0612300	NA
TraesCS5A02G457500	chr5A:637167478-637168439(+)	Photosystem I reaction center subunit II, chloroplastic [UniProtKB/Swiss-Prot:P36213]	Os08g0560900	AT1G03130
TraesCS2B02G256300	chr2B:298151055-298167707(-)	Protein CURVATURE THYLAKOID 1B, chloroplastic [UniProtKB/Swiss-Prot:Q8LCA1]	NA	NA
TraesCS2B02G248900	chr2B:256326294-256327572(+)	NA	Os07g0509700	AT1G75460
TraesCS4B02G311600	chr4B:601513205-601516798(+)	NA	Os03g0146500	AT5G04440
TraesCS2D02G467900	chr2D:572787029-572790015(+)	Aminomethyltransferase, mitochondrial [UniProtKB/Swiss-Prot:P54260]	Os04g0623800	AT1G11860
TraesCS7A02G557100	chr7A:729261904-729265706(-)	Chloroplastic group IIA intron splicing facilitator CRS1, chloroplastic [UniProtKB/Swiss-Prot:Q6YYA3]	Os08g0360100	NA
TraesCS4D02G077600	chr4D:51615420-51616874(-)	LOB domain-containing protein 39 [UniProtKB/Swiss-Prot:Q9SZE8]	Os03g0609500	AT5G67420
TraesCS5B02G471700	chr5B:644889114-644890701(+)	Photosynthetic NDH subunit of lumenal location 3, chloroplastic [UniProtKB/Swiss-Prot:Q9SGH4]	Os07g0105600	NA
TraesCS6B02G174700	chr6B:189218187-189221123(-)	Glucose-6-phosphate 1-dehydrogenase, chloroplastic [UniProtKB/Swiss-Prot:Q43839]	Os03g0412800	AT5G13110
TraesCS5D02G479700	chr5D:517670516-517671081(-)	NA	NA	NA
TraesCS5B02G413200	chr5B:588394812-588397015(+)	NA	Os03g0774400	AT5G42765
TraesCS3B02G018400	chr3B:7603365-7606088(+)	Transcription factor bHLH35 [UniProtKB/Swiss-Prot:Q2HIV9]	NA	NA
TraesCS2D02G288200	chr2D:369466287-369479940(+)	Uncharacterized protein At1g32220, chloroplastic [UniProtKB/Swiss-Prot:Q9FVR6]	Os04g0403500	AT1G32220
TraesCS7D02G458400	chr7D:576281486-576285471(+)	ATP-dependent zinc metalloprotease FTSH 2, chloroplastic [UniProtKB/Swiss-Prot:Q655S1]	Os06g0669400	AT2G30950
TraesCS2A02G437700	chr2A:689204300-689207386(+)	Thylakoid lumenal 29 kDa protein, chloroplastic [UniProtKB/Swiss-Prot:Q9THX6]	Os04g0602100	AT4G09010
TraesCS7A02G276000	chr7A:288065091-288068767(-)	Protein HIGH CHLOROPHYLL FLUORESCENCE PHENOTYPE 244, chloroplastic [UniProtKB/Swiss-Prot:O65502]	Os08g0553800	AT4G35250
TraesCS1D02G058300	chr1D:38549079-38552961(+)	Glutamyl-tRNA reductase 1, chloroplastic [UniProtKB/Swiss-Prot:Q42843]	Os10g0502400	AT1G58290
TraesCS1D02G400100	chr1D:466479965-466480902(+)	Photosystem I reaction center subunit VI, chloroplastic [UniProtKB/Swiss-Prot:P20143]	Os05g0560000	AT1G52230
TraesCS4A02G227300	chr4A:535464141-535467988(+)	NA	Os11g0242400	AT1G71500
TraesCS5D02G169800	chr5D:266173005-266176346(-)	NA	NA	NA
TraesCS7A02G371700	chr7A:545540632-545543572(+)	NA	NA	NA
TraesCS5A02G136000	chr5A:307208326-307212983(-)	NA	Os12g0137200	AT1G50450
TraesCS7D02G407100	chr7D:524325064-524326532(-)	Thylakoid lumenal 16.5 kDa protein, chloroplastic [UniProtKB/Swiss-Prot:O22773]	Os06g0705100	NA
TraesCS5B02G131500	chr5B:244411412-244414663(+)	Stem-specific protein TSJT1 [UniProtKB/Swiss-Prot:P24805]	Os11g0147800	AT5G19140
TraesCS6D02G282000	chr6D:389596958-389598490(-)	Photosynthetic NDH subunit of lumenal location 4, chloroplastic [UniProtKB/Swiss-Prot:Q9SCY3]	Os02g0751600	AT4G39710
TraesCS1D02G166100	chr1D:237145770-237149901(-)	Thylakoid lumenal 17.4 kDa protein, chloroplastic [UniProtKB/Swiss-Prot:P81760]	Os10g0502000	AT5G53490
TraesCS7B02G482000	chr7B:739442097-739446001(-)	Phytoene synthase 1, chloroplastic [UniProtKB/Swiss-Prot:Q5Z5B7]	Os06g0729000	AT5G17230
TraesCS7D02G272500	chr7D:262734112-262738187(-)	Probable L-ascorbate peroxidase 4, peroxisomal [UniProtKB/Swiss-Prot:Q6ZJJ1]	Os08g0549100	AT4G35970
TraesCS1B02G201000	chr1B:359899375-359904008(+)	Probable plastid-lipid-associated protein 10, chloroplastic [UniProtKB/Swiss-Prot:Q8W4F1]	Os10g0509200	AT2G46910
TraesCS6A02G083900	chr6A:52295818-52304708(+)	Probable adenylate kinase 5, chloroplastic [UniProtKB/Swiss-Prot:Q0J6P7]	Os08g0288200	AT5G35170
TraesCS6A02G408400	chr6A:613244897-613246008(+)	Light-harvesting complex-like protein OHP1, chloroplastic [UniProtKB/Swiss-Prot:O81208]	Os05g0292800	AT5G02120
TraesCS4D02G353800	chr4D:504087839-504093419(+)	Phosphoglucan phosphatase DSP4, amyloplastic [UniProtKB/Swiss-Prot:G4LTX4]	Os03g0107800	AT3G52180
TraesCS1B02G379800	chr1B:612987377-613001478(+)	Probable homogentisate phytyltransferase 2, chloroplastic [UniProtKB/Swiss-Prot:Q0D576]	Os05g0349700	AT3G11945
TraesCS3B02G430900	chr3B:669918079-669922282(+)	Calcium sensing receptor, chloroplastic [UniProtKB/Swiss-Prot:Q9FN48]	Os01g0896500	AT3G59780
TraesCS6B02G421600	chr6B:692258945-692260776(+)	Bidirectional sugar transporter SWEET13 [UniProtKB/Swiss-Prot:Q2QR07]	Os12g0476200	AT3G48740
TraesCS1D02G330400	chr1D:420892136-420899996(+)	G-type lectin S-receptor-like serine/threonine-protein kinase SD1-1 [UniProtKB/Swiss-Prot:O81833]	Os05g0501400	NA
TraesCS6B02G161600	chr6B:166112159-166114033(+)	NADPH-dependent alkenal/one oxidoreductase, chloroplastic [UniProtKB/Swiss-Prot:Q9ZUC1]	Os08g0379400	AT1G23740
TraesCS5A02G162000	chr5A:345767017-345771569(-)	CBS domain-containing protein CBSX1, chloroplastic [UniProtKB/Swiss-Prot:O23193]	Os09g0115500	AT4G34120
TraesCS4D02G251400	chr4D:419457982-419458828(-)	NA	Os03g0210900	NA
TraesCS5B02G240600	chr5B:420732031-420732966(-)	Probable carboxylesterase 3 [UniProtKB/Swiss-Prot:Q9FX92]	Os09g0460300	AT1G47480
TraesCS6D02G054100	chr6D:25756588-25760739(+)	Protein LOW PSII ACCUMULATION 3, chloroplastic [UniProtKB/Swiss-Prot:Q8H0W0]	Os02g0117100	AT1G73060
TraesCS3A02G026700	chr3A:14038403-14041943(+)	Peroxisomal membrane protein PEX14 [UniProtKB/Swiss-Prot:Q9FXT6]	NA	NA
TraesCS7D02G381600	chr7D:495705798-495706649(-)	NA	Os06g0714700	NA
TraesCS6D02G350000	chr6D:447826445-447829698(+)	Bifunctional nuclease 1 [UniProtKB/Swiss-Prot:Q5N8J3]	Os01g0702000	NA
TraesCS4D02G273000	chr4D:442898720-442900497(-)	Photosynthetic NDH subunit of subcomplex B 2, chloroplastic [UniProtKB/Swiss-Prot:Q94AQ8]	Os03g0158300	NA
TraesCS5D02G364900	chr5D:442330660-442339062(+)	Protein indeterminate-domain 4, chloroplastic [UniProtKB/Swiss-Prot:Q8GYC1]	Os09g0555700	NA
TraesCS1B02G151900	chr1B:239776698-239779924(+)	Protein ACTIVITY OF BC1 COMPLEX KINASE 3, chloroplastic [UniProtKB/Swiss-Prot:Q9MA15]	Os05g0323800	AT1G79600
TraesCS1D02G262100	chr1D:356073723-356076307(-)	Pheophytinase, chloroplastic [UniProtKB/Swiss-Prot:Q9FFZ1]	Os05g0419000	AT5G38520
TraesCSU02G125500	chrUn:108613255-108614593(-)	Probable nicotianamine synthase 2 [UniProtKB/Swiss-Prot:Q9ZQV7]	Os03g0307200	NA
TraesCS4B02G281200	chr4B:564222865-564223842(-)	Protein PAM68, chloroplastic [UniProtKB/Swiss-Prot:O49668]	NA	NA
TraesCS1A02G241000	chr1A:428546384-428550024(+)	7-hydroxymethyl chlorophyll a reductase, chloroplastic [UniProtKB/Swiss-Prot:Q7XTG7]	Os04g0320100	AT1G04620
TraesCS2D02G414100	chr2D:528323348-528325306(+)	Disease resistance protein PIK6-NP [UniProtKB/Swiss-Prot:Q2QZF1]	Os11g0598300	AT5G47260
TraesCS3A02G226100	chr3A:423671571-423672634(+)	Zinc-finger homeodomain protein 5 [UniProtKB/Swiss-Prot:A2WSZ6]	Os01g0635550	NA
TraesCS7B02G019600	chr7B:16833162-16835197(+)	Rhodanese-like domain-containing protein 15, chloroplastic [UniProtKB/Swiss-Prot:Q38853]	Os06g0725000	AT5G66040
TraesCSU02G125200	chrUn:108595828-108597155(+)	Probable nicotianamine synthase 2 [UniProtKB/Swiss-Prot:Q9ZQV7]	Os03g0307200	NA
TraesCS2A02G374300	chr2A:617435243-617439916(-)	UPF0426 protein At1g28150, chloroplastic [UniProtKB/Swiss-Prot:Q9FZ89]	Os04g0528100	NA
TraesCS4A02G474100	chr4A:733695945-733700152(-)	Protein REVEILLE 8 [UniProtKB/Swiss-Prot:Q8RWU3]	Os06g0105800	AT4G01280
TraesCS3D02G007400	chr3D:2589848-2597476(+)	Deoxynucleoside triphosphate triphosphohydrolase SAMHD1 homolog [UniProtKB/Swiss-Prot:B0G107]	Os01g0109300	AT5G40270
TraesCS1A02G135700	chr1A:209353872-209363066(-)	Ferrochelatase-2, chloroplastic [UniProtKB/Swiss-Prot:A2Y3Q5]	Os05g0361200	AT2G30390
TraesCS1A02G213400	chr1A:376670249-376674535(-)	Probable methyltransferase PMT2 [UniProtKB/Swiss-Prot:B9DFI7]	Os10g0569300	AT1G26850
TraesCS5D02G321900	chr5D:413757356-413760629(-)	Rhodanese-like domain-containing protein 14, chloroplastic [UniProtKB/Swiss-Prot:Q94A65]	Os09g0530000	AT4G27700
TraesCS3A02G017100	chr3A:10951424-10955803(-)	Rust resistance kinase Lr10 [UniProtKB/Swiss-Prot:P93604]	Os01g0116800	NA
TraesCS6A02G219100	chr6A:405661052-405664354(-)	NA	Os02g0610700	NA
TraesCS2A02G362200	chr2A:606674389-606675908(-)	Protein LOW PSII ACCUMULATION 1, chloroplastic [UniProtKB/Swiss-Prot:Q9SRY4]	Os04g0507100	AT4G28740
TraesCS4D02G181300	chr4D:317180356-317181515(-)	NifU-like protein 1, chloroplastic [UniProtKB/Swiss-Prot:Q93W77]	Os03g0314700	AT4G01940
TraesCS7D02G325600	chr7D:416021811-416022835(+)	Probable ascorbate-specific transmembrane electron transporter 1 [UniProtKB/Swiss-Prot:A3A9H6]	Os08g0101700	NA
TraesCS7D02G288900	chr7D:326722486-326728406(-)	Bifunctional nuclease 2 [UniProtKB/Swiss-Prot:Q6YZM6]	Os08g0357000	AT1G75380
TraesCS5D02G396700	chr5D:464071524-464073092(-)	Protein NDH-DEPENDENT CYCLIC ELECTRON FLOW 5 [UniProtKB/Swiss-Prot:Q9C503]	Os03g0748300	NA
TraesCS2B02G240000	chr2B:244535498-244536694(-)	Oxygen-evolving enhancer protein 3-1, chloroplastic [UniProtKB/Swiss-Prot:Q41048]	Os07g0544800	AT4G21280
TraesCS7B02G226200	chr7B:426833231-426834045(+)	Ferredoxin, chloroplastic [UniProtKB/Swiss-Prot:P00228]	Os08g0104600	AT1G60950
TraesCS5B02G408100	chr5B:583709780-583712961(-)	Thioredoxin-like protein HCF164, chloroplastic [UniProtKB/Swiss-Prot:Q7Y0D4]	Os03g0767500	AT4G37200
TraesCS1B02G236600	chr1B:423640258-423652366(-)	Probable tocopherol cyclase, chloroplastic [UniProtKB/Swiss-Prot:Q6K7V6]	Os02g0276500	AT4G32770
TraesCS3A02G269800	chr3A:496636488-496637361(-)	NA	Os01g0676200	NA
TraesCS2B02G130300	chr2B:97441318-97442363(+)	NA	Os07g0673550	NA
TraesCS1B02G036500	chr1B:17379054-17386839(+)	CSC1-like protein At3g21620 [UniProtKB/Swiss-Prot:Q9LVE4]	Os05g0594700	AT3G21620
TraesCS2A02G365600	chr2A:610234856-610238291(-)	BTB/POZ domain-containing protein At2g46260 [UniProtKB/Swiss-Prot:O82343]	NA	NA
TraesCS2D02G322700	chr2D:414401562-414402514(+)	Photosynthetic NDH subunit of lumenal location 3, chloroplastic [UniProtKB/Swiss-Prot:Q9SGH4]	Os07g0105600	NA
TraesCS6A02G188100	chr6A:228514126-228537608(-)	Senescence-associated protein OSA15, chloroplastic [UniProtKB/Swiss-Prot:Q65XF2]	Os05g0148700	NA
TraesCS7D02G484800	chr7D:595309842-595312217(-)	Epimerase family protein SDR39U1 homolog, chloroplastic [UniProtKB/Swiss-Prot:Q9SJU9]	Os02g0834700	AT2G21280
TraesCS2A02G264800	chr2A:420225678-420227687(+)	Myb family transcription factor EFM [UniProtKB/Swiss-Prot:Q9ZQ85]	Os07g0119300	AT4G37180
TraesCS2D02G409800	chr2D:524442864-524449273(+)	Serine carboxypeptidase-like 19 [UniProtKB/Swiss-Prot:Q8VZU3]	Os11g0432900	NA
TraesCS3B02G413700	chr3B:650623184-650626081(+)	Photosystem II 22 kDa protein 1, chloroplastic [UniProtKB/Swiss-Prot:Q943K1]	Os01g0869800	AT1G44575
TraesCS1D02G301900	chr1D:399820579-399824110(+)	Serotonin N-acetyltransferase 1, chloroplastic [UniProtKB/Swiss-Prot:A2Y5T7]	Os05g0481000	AT1G32070
TraesCS1D02G087800	chr1D:73144570-73148712(-)	NA	Os05g0143300	AT4G02920
TraesCS1B02G102600	chr1B:112694868-112697878(-)	NA	NA	NA
TraesCS3A02G056000	chr3A:32251515-32253338(-)	Transcription factor DIVARICATA [UniProtKB/Swiss-Prot:Q8S9H7]	Os01g0142500	NA
TraesCS1A02G439700	chr1A:589040039-589043026(+)	NA	NA	NA
TraesCS5A02G514700	chr5A:678201685-678206636(-)	Homeobox protein BEL1 homolog [UniProtKB/Swiss-Prot:Q38897]	Os03g0124000	NA
TraesCS2D02G210000	chr2D:165541940-165546896(-)	Protein THYLAKOID FORMATION1, chloroplastic [UniProtKB/Swiss-Prot:Q84PB7]	Os07g0558500	AT2G20890
TraesCS6D02G223600	chr6D:315647429-315650563(-)	Protein ORANGE, chloroplastic [UniProtKB/Swiss-Prot:Q9FKF4]	Os02g0651300	AT5G61670
TraesCS1A02G383200	chr1A:553983010-553984479(-)	Photosynthetic NDH subunit of subcomplex B 3, chloroplastic [UniProtKB/Swiss-Prot:Q9LU21]	Os05g0555300	NA
TraesCS7B02G173700	chr7B:244756018-244759606(-)	Protein HIGH CHLOROPHYLL FLUORESCENCE PHENOTYPE 244, chloroplastic [UniProtKB/Swiss-Prot:O65502]	Os08g0553800	AT4G35250
TraesCS4B02G213000	chr4B:451488867-451490245(+)	NA	Os03g0265900	NA
TraesCS2B02G192200	chr2B:167795802-167796416(-)	NA	Os07g0619200	NA
TraesCSU02G107600	chrUn:94042444-94044728(+)	Protein CHLORORESPIRATORY REDUCTION 6, chloroplastic [UniProtKB/Swiss-Prot:O82258]	Os08g0167500	AT2G47910
TraesCS2D02G124700	chr2D:73001869-73006420(-)	Probable membrane-associated 30 kDa protein, chloroplastic [UniProtKB/Swiss-Prot:Q8S0J7]	Os01g0895100	AT1G65260
TraesCS6A02G403300	chr6A:610651847-610661368(-)	Disease resistance protein RGA5 [UniProtKB/Swiss-Prot:Q2R8L1]	Os02g0818500	NA
TraesCS5B02G036800	chr5B:41093348-41097077(+)	Chloroplast stem-loop binding protein of 41 kDa b, chloroplastic [UniProtKB/Swiss-Prot:Q9SA52]	Os12g0420200	AT1G09340
TraesCS5A02G211100	chr5A:426547141-426555041(+)	NA	Os09g0436900	AT3G43540
TraesCS2D02G112000	chr2D:62068958-62069737(+)	NA	Os07g0673550	NA
TraesCS3A02G193600	chr3A:265171852-265181378(-)	Sec-independent protein translocase protein TATC, chloroplastic [UniProtKB/Swiss-Prot:Q9AVE6]	Os01g0501700	AT2G01110
TraesCS4D02G149400	chr4D:155574671-155578885(-)	ABC transporter F family member 5 [UniProtKB/Swiss-Prot:Q9LV93]	Os11g0603200	AT5G64840
TraesCS5A02G408500	chr5A:598815410-598817285(+)	NA	Os03g0774400	NA
TraesCS7D02G322100	chr7D:412394648-412395427(+)	Ferredoxin, chloroplastic [UniProtKB/Swiss-Prot:P00228]	Os08g0104600	AT1G60950
TraesCS2A02G277900	chr2A:460899578-460902411(+)	Chloroplast envelope quinone oxidoreductase homolog [UniProtKB/Swiss-Prot:Q9SV68]	Os04g0372700	AT4G13010
TraesCS2A02G344600	chr2A:581941117-581942597(+)	Glyceraldehyde-3-phosphate dehydrogenase A, chloroplastic [UniProtKB/Swiss-Prot:P09315]	Os04g0459500	AT1G12900
TraesCS4B02G010400	chr4B:7037317-7043327(-)	Uncharacterized oxidoreductase At1g06690, chloroplastic [UniProtKB/Swiss-Prot:Q94A68]	Os09g0567366	AT2G27680
TraesCS2A02G467900	chr2A:711977005-711980257(+)	Aminomethyltransferase, mitochondrial [UniProtKB/Swiss-Prot:P54260]	Os04g0623800	AT1G11860
TraesCS1D02G227700	chr1D:315978585-315983429(-)	Nicotinamide adenine dinucleotide transporter 1, chloroplastic [UniProtKB/Swiss-Prot:O22261]	Os05g0357200	AT2G47490
TraesCS7B02G215000	chr7B:394402424-394403512(+)	Photosystem II core complex proteins psbY, chloroplastic [UniProtKB/Swiss-Prot:P80470]	Os08g0119800	AT1G67740
TraesCS3D02G232400	chr3D:319831968-319858558(+)	Uncharacterized protein YNL011C [UniProtKB/Swiss-Prot:P53980]	Os01g0613900	AT2G34090
TraesCS2B02G220100	chr2B:210651572-210653486(-)	Chlorophyll a-b binding protein 7, chloroplastic [UniProtKB/Swiss-Prot:P10708]	Os07g0577600	AT3G61470
TraesCS5B02G118300	chr5B:208706898-208710068(-)	5-formyltetrahydrofolate cyclo-ligase-like protein COG0212 [UniProtKB/Swiss-Prot:Q9SRE0]	Os12g0168000	AT1G76730
TraesCS2D02G324000	chr2D:417086434-417087925(+)	Amino acid transporter AVT1J [UniProtKB/Swiss-Prot:Q9LXF8]	Os04g0460200	AT3G28960
TraesCS2A02G199100	chr2A:171836264-171839538(+)	NA	NA	NA
TraesCS7A02G459700	chr7A:655368791-655371271(+)	NA	NA	NA
TraesCS2D02G197300	chr2D:144441715-144445480(+)	NADP-dependent glyceraldehyde-3-phosphate dehydrogenase [UniProtKB/Swiss-Prot:Q8LK61]	Os08g0440800	AT2G24270
TraesCS5B02G084500	chr5B:106959949-106961086(+)	NA	Os12g0575000	AT5G08050
TraesCS2B02G290500	chr2B:403100051-403119220(-)	Phototropin-2 [UniProtKB/Swiss-Prot:Q9ST27]	Os04g0304200	AT5G58140
TraesCS3B02G096600	chr3B:64509653-64510875(+)	Serine/threonine-protein phosphatase PP1 isozyme 1 [UniProtKB/Swiss-Prot:P30366]	NA	AT3G46820
TraesCS1D02G086600	chr1D:71043580-71046579(-)	NA	NA	NA
TraesCS7B02G229400	chr7B:431399607-431400320(+)	Probable ascorbate-specific transmembrane electron transporter 1 [UniProtKB/Swiss-Prot:A3A9H6]	Os08g0101700	NA
TraesCS6B02G240900	chr6B:422647880-422652994(+)	Uncharacterized membrane protein At3g27390 [UniProtKB/Swiss-Prot:Q8GUM4]	Os02g0597800	AT5G40640
TraesCS7D02G268300	chr7D:252238804-252240730(+)	Peptidyl-prolyl cis-trans isomerase FKBP16-3, chloroplastic [UniProtKB/Swiss-Prot:O22870]	Os08g0541400	AT2G43560
TraesCS7B02G220400	chr7B:411606520-411609109(+)	NA	NA	NA
TraesCS7D02G392100	chr7D:506901225-506904634(+)	Cinnamoyl-CoA reductase 1 [UniProtKB/Swiss-Prot:Q9S9N9]	Os06g0623300	AT1G76470
TraesCS7A02G560200	chr7A:732052718-732055355(-)	Photosystem II stability/assembly factor HCF136, chloroplastic [UniProtKB/Swiss-Prot:Q5Z5A8]	Os06g0729650	AT5G23120
TraesCS7B02G306800	chr7B:550031577-550032681(+)	Stress enhanced protein 1, chloroplastic [UniProtKB/Swiss-Prot:Q9M7I9]	NA	NA
TraesCS6A02G351500	chr6A:584507462-584508516(-)	NA	NA	NA
TraesCS2A02G117900	chr2A:68251203-68256550(-)	Lipase [UniProtKB/Swiss-Prot:P19515]	Os07g0668700	AT5G18630
TraesCS7A02G405600	chr7A:589237545-589240674(-)	Aspartyl protease family protein At5g10770 [UniProtKB/Swiss-Prot:Q8S9J6]	Os06g0610800	NA
TraesCS3D02G389700	chr3D:505015673-505022058(-)	NA	NA	NA
TraesCS3B02G321600	chr3B:520610744-520611655(-)	Probable serine acetyltransferase 1 [UniProtKB/Swiss-Prot:Q8W0E4]	Os01g0720700	AT5G56760
TraesCS7D02G150300	chr7D:99616986-99618204(-)	Thioredoxin H-type 2 [UniProtKB/Swiss-Prot:Q39362]	NA	NA
TraesCS4D02G169500	chr4D:294444604-294456744(-)	Putative GTP diphosphokinase RSH1, chloroplastic [UniProtKB/Swiss-Prot:Q9AYT5]	Os03g0340900	AT4G02260
TraesCS3A02G005900	chr3A:7200517-7201780(-)	Peptidyl-prolyl cis-trans isomerase CYP26-2, chloroplastic [UniProtKB/Swiss-Prot:F4HTT6]	Os01g0111100	NA
TraesCS3B02G333700	chr3B:540207332-540209114(+)	Protein CHLORORESPIRATORY REDUCTION 7, chloroplastic [UniProtKB/Swiss-Prot:Q9FL87]	Os01g0763700	NA
TraesCS5A02G386900	chr5A:584454517-584456057(-)	Protein NDH-DEPENDENT CYCLIC ELECTRON FLOW 5 [UniProtKB/Swiss-Prot:Q9C503]	Os03g0748300	NA
TraesCS5B02G413800	chr5B:588520693-588525037(+)	Uncharacterized protein At1g01500 [UniProtKB/Swiss-Prot:Q8GUH2]	Os03g0775600	NA
TraesCS2B02G079300	chr2B:44310557-44311687(-)	Ribulose bisphosphate carboxylase small chain PWS4.3, chloroplastic [UniProtKB/Swiss-Prot:P00871]	Os12g0274700	AT1G67090
TraesCS1B02G335600	chr1B:562474343-562475800(-)	NA	Os05g0533450	NA
TraesCS4D02G171900	chr4D:298900294-298902284(-)	Pentatricopeptide repeat-containing protein At1g62680, mitochondrial [UniProtKB/Swiss-Prot:Q3ECK2]	Os03g0336000	AT1G06710
TraesCS7D02G549100	chr7D:634094514-634098233(-)	Photosystem II stability/assembly factor HCF136, chloroplastic [UniProtKB/Swiss-Prot:Q5Z5A8]	Os06g0729650	AT5G23120
TraesCS3B02G441000	chr3B:680425114-680427157(-)	NAD(P)H-quinone oxidoreductase subunit N, chloroplastic [UniProtKB/Swiss-Prot:Q9LVM2]	Os01g0882500	AT5G58260
TraesCS7B02G140600	chr7B:178414670-178417808(-)	Putative L-ascorbate peroxidase 6 [UniProtKB/Swiss-Prot:Q8GY91]	Os08g0522400	NA
TraesCS6B02G113200	chr6B:95487110-95496332(-)	Probable adenylate kinase 5, chloroplastic [UniProtKB/Swiss-Prot:Q0J6P7]	Os08g0288200	AT5G35170
TraesCS1D02G237600	chr1D:326964543-326967737(+)	Peptide chain release factor PrfB3, chloroplastic [UniProtKB/Swiss-Prot:F4J264]	Os05g0375600	NA
TraesCS5A02G348100	chr5A:551043037-551045876(-)	Probable flavin-containing monooxygenase 1 [UniProtKB/Swiss-Prot:Q9LMA1]	Os09g0548400	NA
TraesCS3A02G486000	chr3A:714614717-714616126(+)	Glucan endo-1,3-beta-glucosidase GI [UniProtKB/Swiss-Prot:P34742]	Os01g0947000	NA
TraesCS5D02G410800	chr5D:474139144-474140047(+)	NA	Os07g0115500	NA
TraesCS2B02G306800	chr2B:439217511-439224333(+)	Uncharacterized protein At1g32220, chloroplastic [UniProtKB/Swiss-Prot:Q9FVR6]	Os04g0403500	AT1G32220
TraesCS7D02G399500	chr7D:515483035-515486660(-)	Aspartyl protease family protein At5g10770 [UniProtKB/Swiss-Prot:Q8S9J6]	Os06g0610800	NA
TraesCS4B02G269300	chr4B:544295251-544297535(-)	NA	Os03g0152600	AT2G36895
TraesCS2D02G057900	chr2D:22962326-22964755(+)	Protein PHOTOSYSTEM I ASSEMBLY 2, chloroplastic [UniProtKB/Swiss-Prot:Q6YUA8]	Os08g0463900	AT2G34860
TraesCS4A02G206400	chr4A:499354181-499357360(+)	Fructose-bisphosphate aldolase, chloroplastic [UniProtKB/Swiss-Prot:Q40677]	Os11g0171300	AT4G38970
TraesCS2D02G284100	chr2D:358134574-358136917(+)	ACT domain-containing protein ACR4 [UniProtKB/Swiss-Prot:Q8LJW3]	Os04g0391500	AT3G01990
TraesCS7A02G341600	chr7A:501588045-501589189(-)	NA	Os08g0364500	AT5G38060
TraesCS4B02G170600	chr4B:373780208-373786616(-)	NA	Os03g0334100	NA
TraesCS6A02G319700	chr6A:555109037-555111180(+)	Photosystem I chlorophyll a/b-binding protein 5, chloroplastic [UniProtKB/Swiss-Prot:Q9C639]	Os02g0764500	AT1G45474
TraesCS5A02G165400	chr5A:353988332-353989702(+)	Ribulose bisphosphate carboxylase small chain, chloroplastic [UniProtKB/Swiss-Prot:Q40004]	Os12g0291400	AT1G67090
TraesCS2B02G058000	chr2B:28331574-28340802(+)	indolin-2-one monooxygenase [UniProtKB/Swiss-Prot:Q43255]	Os08g0106000	NA
TraesCS4D02G210000	chr4D:361360359-361363529(-)	RNA polymerase sigma factor sigB [UniProtKB/Swiss-Prot:O22056]	Os03g0271100	AT3G53920
TraesCS1A02G180800	chr1A:327005244-327014951(+)	Pyridoxal reductase, chloroplastic [UniProtKB/Swiss-Prot:Q56Y42]	Os10g0517400	AT5G53580
TraesCS5B02G111700	chr5B:167290284-167293960(+)	GDP-L-galactose phosphorylase 2 [UniProtKB/Swiss-Prot:Q9FLP9]	Os12g0190000	AT5G55120
TraesCS7A02G187800	chr7A:143144452-143148238(+)	Aquaporin NIP2-2 [UniProtKB/Swiss-Prot:Q9ATN2]	Os06g0228200	NA
TraesCS4D02G213800	chr4D:366690274-366691544(+)	NA	Os03g0265900	NA
TraesCS2B02G396700	chr2B:563043512-563046768(-)	Aquaporin PIP2-5 [UniProtKB/Swiss-Prot:Q9XF58]	Os04g0521100	AT3G53420
TraesCS1A02G030700	chr1A:14160322-14163255(+)	NA	Os05g0110800	AT5G59400
TraesCS5B02G162800	chr5B:300097036-300098231(-)	Ribulose bisphosphate carboxylase small chain, chloroplastic [UniProtKB/Swiss-Prot:Q40004]	Os12g0291400	AT1G67090
TraesCSU02G019900	chrUn:21554311-21557173(+)	Probable sodium/metabolite cotransporter BASS3, chloroplastic [UniProtKB/Swiss-Prot:Q6K739]	Os02g0475400	AT3G25410
TraesCS4B02G045300	chr4B:32487776-32491121(-)	NA	Os03g0710600	NA
TraesCS1A02G057200	chr1A:37478206-37481881(+)	Glutamyl-tRNA reductase 1, chloroplastic [UniProtKB/Swiss-Prot:Q42843]	Os10g0502400	AT1G58290
TraesCS7A02G335600	chr7A:490973179-490978505(-)	CBBY-like protein [UniProtKB/Swiss-Prot:Q94K71]	Os03g0565200	AT3G48420
TraesCS1D02G292000	chr1D:391275779-391278097(-)	Protein NUCLEAR FUSION DEFECTIVE 4 [UniProtKB/Swiss-Prot:F4I9E1]	Os05g0475700	NA
TraesCS2D02G253200	chr2D:305505627-305506572(-)	Photosystem I reaction center subunit psaK, chloroplastic [UniProtKB/Swiss-Prot:P36886]	Os07g0148900	AT1G30380
TraesCS4A02G135400	chr4A:186689411-186691325(+)	Pentatricopeptide repeat-containing protein At1g62680, mitochondrial [UniProtKB/Swiss-Prot:Q3ECK2]	Os03g0336000	AT1G06710
TraesCS2A02G215000	chr2A:202042180-202043575(-)	Oxygen-evolving enhancer protein 3-1, chloroplastic [UniProtKB/Swiss-Prot:Q41048]	Os07g0544800	AT4G21280
TraesCS7B02G320200	chr7B:570460914-570467305(-)	Peptidyl-prolyl cis-trans isomerase CYP28, chloroplastic [UniProtKB/Swiss-Prot:O65220]	Os08g0292600	NA
TraesCS2D02G200700	chr2D:152627177-152628859(-)	Chlorophyll a-b binding protein 7, chloroplastic [UniProtKB/Swiss-Prot:P10708]	Os07g0577600	AT3G61470
TraesCS2A02G111300	chr2A:62397490-62398289(+)	NA	Os07g0673550	NA
TraesCS6A02G208200	chr6A:373115003-373118305(+)	Inorganic phosphate transporter 2-1, chloroplastic [UniProtKB/Swiss-Prot:Q38954]	Os02g0593500	AT3G26570
TraesCS6D02G307600	chr6D:418732846-418733814(+)	Auxin-responsive protein SAUR32 [UniProtKB/Swiss-Prot:Q9ZUZ3]	Os02g0769100	NA
TraesCS3A02G265900	chr3A:490340574-490344419(-)	D-glycerate 3-kinase, chloroplastic [UniProtKB/Swiss-Prot:Q944I4]	Os01g0682500	AT1G80380
TraesCS6D02G077500	chr6D:41639419-41648045(+)	Probable adenylate kinase 5, chloroplastic [UniProtKB/Swiss-Prot:Q0J6P7]	Os08g0288200	AT5G35170
TraesCS6A02G292800	chr6A:524363459-524364909(+)	Protein CURVATURE THYLAKOID 1A, chloroplastic [UniProtKB/Swiss-Prot:O04616]	Os02g0731600	AT4G01150
TraesCS5D02G366400	chr5D:443251382-443260150(-)	Probable anion transporter 6, chloroplastic [UniProtKB/Swiss-Prot:Q3E9A0]	Os09g0556400	AT5G20380
TraesCS5B02G035200	chr5B:38166442-38168625(-)	2-methyl-6-phytyl-1,4-hydroquinone methyltransferase 2, chloroplastic [UniProtKB/Swiss-Prot:Q2QM69]	Os12g0615400	AT3G63410
TraesCS1D02G253800	chr1D:345712573-345716064(+)	Uncharacterized protein At4g15545 [UniProtKB/Swiss-Prot:Q93W28]	Os05g0406000	AT4G15545
TraesCS5B02G075800	chr5B:90507294-90509733(+)	Serine/threonine-protein kinase SAPK9 [UniProtKB/Swiss-Prot:Q75V57]	Os12g0586100	AT5G66880
TraesCS6A02G412900	chr6A:614442106-614446073(+)	Probable L-ascorbate peroxidase 8, chloroplastic [UniProtKB/Swiss-Prot:Q69SV0]	Os02g0553200	AT1G77490
TraesCS2B02G079100	chr2B:44272600-44274689(-)	Ribulose bisphosphate carboxylase small chain PWS4.3, chloroplastic [UniProtKB/Swiss-Prot:P00871]	Os12g0274700	AT1G67090
TraesCS6D02G174700	chr6D:166759273-166799702(+)	Protein phosphatase 2C and cyclic nucleotide-binding/kinase domain-containing protein [UniProtKB/Swiss-Prot:Q9SL76]	Os02g0281000	AT5G57050
TraesCS7B02G077000	chr7B:86665739-86670874(-)	NA	Os06g0213400	NA
TraesCS4A02G128800	chr4A:165749924-165756079(+)	NA	Os03g0322600	NA
TraesCS4B02G003600	chr4B:2148325-2150431(+)	PsbP-like protein 1, chloroplastic [UniProtKB/Swiss-Prot:P82538]	Os10g0461400	AT3G55330
TraesCS2B02G216400	chr2B:202482106-202485783(+)	NADP-dependent glyceraldehyde-3-phosphate dehydrogenase [UniProtKB/Swiss-Prot:Q8LK61]	Os08g0440800	AT2G24270
TraesCS6B02G352400	chr6B:618125158-618130610(+)	Methionine aminopeptidase 1D, chloroplastic/mitochondrial [UniProtKB/Swiss-Prot:Q9FV50]	Os02g0761700	AT4G37040
TraesCS6B02G036400	chr6B:21283999-21285905(-)	Chloroplast stem-loop binding protein of 41 kDa a, chloroplastic [UniProtKB/Swiss-Prot:Q9LYA9]	Os07g0212200	AT3G63140
TraesCS5D02G090700	chr5D:97587380-97589194(+)	NA	Os12g0575000	AT5G08050
TraesCS2A02G066800	chr2A:30047902-30049124(-)	Ribulose bisphosphate carboxylase small chain PW9, chloroplastic [UniProtKB/Swiss-Prot:P26667]	Os12g0291400	AT1G67090
TraesCS2D02G127200	chr2D:73861110-73862490(+)	Membrane metalloprotease ARASP, chloroplastic [UniProtKB/Swiss-Prot:O80885]	Os03g0579000	AT1G05140
TraesCS6D02G367300	chr6D:455133941-455136148(+)	Bidirectional sugar transporter SWEET13 [UniProtKB/Swiss-Prot:Q2QR07]	Os12g0476200	NA
TraesCS7A02G307700	chr7A:435723274-435729156(+)	Transcription factor ILR3 [UniProtKB/Swiss-Prot:Q9FH37]	Os08g0138500	AT5G54680
TraesCS1D02G440900	chr1D:486155358-486158190(+)	RNA polymerase sigma factor sigC [UniProtKB/Swiss-Prot:O24621]	Os05g0589200	NA
TraesCS2A02G282800	chr2A:474306659-474310414(+)	NA	Os04g0386500	NA
TraesCS7A02G378200	chr7A:553388131-553390050(-)	Probable WRKY transcription factor 19 [UniProtKB/Swiss-Prot:Q9SZ67]	Os02g0259100	NA
TraesCS4B02G083300	chr4B:82158309-82165079(+)	UPF0454 protein C12orf49 homolog [UniProtKB/Swiss-Prot:Q8BTG6]	Os11g0267100	AT3G59390
TraesCS3D02G402500	chr3D:516876989-516877777(+)	NAD(P)H-quinone oxidoreductase subunit N, chloroplastic [UniProtKB/Swiss-Prot:Q9LVM2]	Os01g0882500	AT5G58260
TraesCS2B02G233300	chr2B:231967131-231972146(+)	Protein THYLAKOID FORMATION1, chloroplastic [UniProtKB/Swiss-Prot:Q84PB7]	Os07g0558500	AT2G20890
TraesCS5B02G395800	chr5B:572951881-572955575(-)	Oligopeptide transporter 3 [UniProtKB/Swiss-Prot:O23482]	Os03g0751100	AT4G16370
TraesCS6D02G061600	chr6D:28698748-28701929(-)	Probable ribose-5-phosphate isomerase 3, chloroplastic [UniProtKB/Swiss-Prot:Q9S726]	Os07g0176900	AT3G04790
TraesCS1B02G077300	chr1B:59831630-59834138(-)	D-ribulose kinase [UniProtKB/Swiss-Prot:Q8L794]	Os07g0409200	AT2G21370
TraesCS2D02G123200	chr2D:72162503-72164748(+)	Protein NETWORKED 3A [UniProtKB/Swiss-Prot:Q66GR8]	Os07g0666600	NA
TraesCS5D02G565000	chr5D:563725557-563727443(-)	Ribosome-binding factor PSRP1, chloroplastic [UniProtKB/Swiss-Prot:P19954]	Os03g0856500	NA
TraesCS5D02G209000	chr5D:315688202-315689736(-)	NA	NA	NA
TraesCS2A02G500400	chr2A:729293649-729297303(+)	Glutamine synthetase leaf isozyme, chloroplastic [UniProtKB/Swiss-Prot:P13564]	Os04g0659100	AT5G16570
TraesCS3B02G270300	chr3B:435291871-435298108(-)	CTD small phosphatase-like protein 2 [UniProtKB/Swiss-Prot:Q54GB2]	Os01g0665300	AT1G29780
TraesCS6D02G155700	chr6D:131938487-131941049(-)	NA	Os05g0401200	NA
TraesCS7A02G071100	chr7A:36859399-36862918(-)	Transketolase, chloroplastic [UniProtKB/Swiss-Prot:Q7SIC9]	Os06g0133800	AT3G60750
TraesCS2B02G220200	chr2B:210663098-210666214(-)	Constitutive photomorphogenesis protein 10 [UniProtKB/Swiss-Prot:Q9LJD7]	Os07g0577400	AT3G13550
TraesCS5D02G098400	chr5D:109814287-109819420(-)	Solute carrier family 40 member 2, chloroplastic [UniProtKB/Swiss-Prot:Q2QNK7]	Os12g0562100	NA
TraesCS5D02G229500	chr5D:336450036-336455353(-)	NA	Os09g0423700	AT2G24860
TraesCS5D02G472400	chr5D:512773393-512777376(+)	Probable protein phosphatase 2C 55 [UniProtKB/Swiss-Prot:Q9SUK9]	Os03g0809300	NA
TraesCS2B02G079200	chr2B:44285559-44286975(-)	Ribulose bisphosphate carboxylase small chain PW9, chloroplastic [UniProtKB/Swiss-Prot:P26667]	Os12g0291400	AT1G67090
TraesCS4A02G303400	chr4A:599321764-599326140(+)	Uncharacterized oxidoreductase At1g06690, chloroplastic [UniProtKB/Swiss-Prot:Q94A68]	Os09g0567366	AT2G27680
TraesCS7B02G113400	chr7B:131376607-131378427(+)	Zinc finger protein CONSTANS-LIKE 16 [UniProtKB/Swiss-Prot:Q8RWD0]	Os06g0264200	AT1G25440
TraesCS3A02G404500	chr3A:649544370-649548528(-)	Abhydrolase domain-containing protein C22H12.03 [UniProtKB/Swiss-Prot:O94437]	Os01g0885600	AT4G10030
TraesCS7B02G288600	chr7B:524515734-524516679(+)	NA	Os06g0715200	NA
TraesCS7D02G044100	chr7D:22581173-22585094(+)	Cyclin-dependent kinase F-4 [UniProtKB/Swiss-Prot:Q6Z8C8]	NA	AT4G19110
TraesCS4B02G059400	chr4B:50725324-50728143(+)	NA	Os03g0729100	NA
TraesCS7D02G343300	chr7D:439720181-439725641(-)	CBBY-like protein [UniProtKB/Swiss-Prot:Q94K71]	Os03g0565200	AT3G48420
TraesCS4B02G078800	chr4B:75778121-75780025(-)	LOB domain-containing protein 39 [UniProtKB/Swiss-Prot:Q9SZE8]	Os03g0609500	AT5G67420
TraesCS4B02G181000	chr4B:396687191-396717719(-)	Protein SUPPRESSOR OF QUENCHING 1, chloroplastic [UniProtKB/Swiss-Prot:Q8VZ10]	Os03g0311300	AT1G56500
TraesCS4A02G156300	chr4A:311618303-311664820(-)	ABC transporter F family member 5 [UniProtKB/Swiss-Prot:Q9LV93]	Os11g0603200	AT5G64840
TraesCS5A02G402600	chr5A:595371691-595372650(+)	NA	Os03g0765900	NA
TraesCS6D02G371100	chr6D:456551319-456554270(+)	NA	Os02g0815400	NA
TraesCS6D02G291600	chr6D:402134974-402136517(-)	Glycine cleavage system H protein, mitochondrial [UniProtKB/Swiss-Prot:A3C6G9]	Os10g0516100	AT1G32470
TraesCS1D02G199300	chr1D:282135635-282137964(+)	Probable xyloglucan endotransglucosylase/hydrolase protein 28 [UniProtKB/Swiss-Prot:Q38909]	Os10g0577500	AT4G18990
TraesCS5B02G213300	chr5B:386328421-386337685(-)	NA	Os09g0436900	AT3G43540
TraesCS2B02G300100	chr2B:421704640-421708341(+)	NA	Os04g0386500	NA
TraesCS5B02G131700	chr5B:245828090-245830696(-)	NA	Os12g0144000	NA
TraesCS5D02G139300	chr5D:221879103-221882526(+)	Stem-specific protein TSJT1 [UniProtKB/Swiss-Prot:P24805]	Os12g0145100	AT5G19140
TraesCS1B02G265300	chr1B:466071968-466073735(+)	Protein RESISTANCE TO PHYTOPHTHORA 1, chloroplastic [UniProtKB/Swiss-Prot:M1C5M7]	Os05g0404400	AT2G48070
TraesCS1A02G191800	chr1A:347319840-347322090(-)	Mitochondrial carnitine/acylcarnitine carrier-like protein [UniProtKB/Swiss-Prot:Q93XM7]	Os10g0573800	AT5G46800
TraesCS5D02G412400	chr5D:475575131-475576870(-)	CCG-binding protein 1 [UniProtKB/Swiss-Prot:Q9XIM0]	Os03g0765500	NA
TraesCS6A02G293400	chr6A:524833325-524836404(-)	NA	Os10g0181600	NA
TraesCS1A02G105300	chr1A:101320830-101324110(+)	Probable GTP diphosphokinase CRSH1, chloroplastic [UniProtKB/Swiss-Prot:Q6ATB4]	Os05g0161200	AT3G17470
TraesCS3D02G123400	chr3D:81206736-81207502(+)	Auxin-responsive protein IAA15 [UniProtKB/Swiss-Prot:Q6AT10]	Os01g0178500	NA
TraesCS6A02G031600	chr6A:15872028-15873188(-)	Transcription termination factor MTERF4, chloroplastic [UniProtKB/Swiss-Prot:Q9ZT96]	NA	NA
TraesCS3D02G418400	chr3D:531051694-531057112(-)	Zinc finger CCCH domain-containing protein 12 [UniProtKB/Swiss-Prot:Q5JLB5]	Os01g0917400	AT1G48195
TraesCS1A02G089800	chr1A:79167082-79169605(+)	Protein O-glucosyltransferase 1 [UniProtKB/Swiss-Prot:G3V9D0]	Os05g0149500	AT1G07220
TraesCS2A02G379800	chr2A:622745716-622748142(-)	Aquaporin PIP2-5 [UniProtKB/Swiss-Prot:Q9XF58]	Os04g0521100	AT2G37170
TraesCS5D02G362300	chr5D:441020123-441023487(-)	Protein PLASTID MOVEMENT IMPAIRED 1 [UniProtKB/Swiss-Prot:Q9C8E6]	Os09g0553900	NA
TraesCS6B02G462300	chr6B:715596815-715600708(+)	Probable L-ascorbate peroxidase 8, chloroplastic [UniProtKB/Swiss-Prot:Q69SV0]	Os12g0178100	AT1G77490
TraesCS5D02G150000	chr5D:238710757-238712733(-)	ADP-ribosylation factor 1 [UniProtKB/Swiss-Prot:P36397]	Os07g0223400	AT2G47170
TraesCS5A02G490600	chr5A:659839430-659841069(+)	NA	Os03g0128400	NA
TraesCS4A02G080900	chr4A:83403791-83406270(-)	Protein SPA, chloroplastic [UniProtKB/Swiss-Prot:K4BVL1]	Os03g0244000	AT1G75690
TraesCS3D02G296900	chr3D:410663367-410666282(+)	Protein CURVATURE THYLAKOID 1C, chloroplastic [UniProtKB/Swiss-Prot:Q9M812]	Os01g0761000	AT1G52220
TraesCS2D02G115200	chr2D:63710042-63710668(+)	Photosystem I reaction center subunit N, chloroplastic [UniProtKB/Swiss-Prot:P31093]	Os12g0189400	NA
TraesCS3B02G097800	chr3B:65358509-65360980(-)	Probable inactive shikimate kinase like 1, chloroplastic [UniProtKB/Swiss-Prot:Q9LW20]	Os01g0102600	NA
TraesCS7B02G325100	chr7B:577372283-577373090(-)	NA	Os06g0698748	NA
TraesCS4D02G009100	chr4D:4353264-4357985(-)	Uncharacterized oxidoreductase At1g06690, chloroplastic [UniProtKB/Swiss-Prot:Q94A68]	Os09g0567366	AT2G27680
TraesCS6B02G336300	chr6B:591507052-591509493(-)	Geranylgeranyl diphosphate reductase, chloroplastic [UniProtKB/Swiss-Prot:Q6Z2T6]	Os02g0744900	AT1G74470
TraesCS5B02G559000	chr5B:706155210-706157065(-)	Ribosome-binding factor PSRP1, chloroplastic [UniProtKB/Swiss-Prot:P19954]	Os03g0856500	NA
TraesCS2A02G113600	chr2A:65173671-65175248(+)	Very-long-chain enoyl-CoA reductase [UniProtKB/Swiss-Prot:Q55C17]	Os07g0162100	AT5G16010
TraesCSU02G063400	chrUn:49995110-49998711(-)	Transketolase, chloroplastic [UniProtKB/Swiss-Prot:Q7SIC9]	Os06g0133800	AT3G60750
TraesCS2A02G272500	chr2A:446019777-446020454(-)	Preprotein translocase subunit SECE1 [UniProtKB/Swiss-Prot:O23342]	Os04g0306750	NA
TraesCS1A02G255000	chr1A:446541862-446549281(-)	LEC14B protein [UniProtKB/Swiss-Prot:Q40153]	Os05g0407200	AT4G03020
TraesCS1B02G148100	chr1B:216098225-216106352(-)	NA	Os05g0215600	NA
TraesCS2B02G311300	chr2B:445250510-445252545(+)	Alpha carbonic anhydrase 1, chloroplastic [UniProtKB/Swiss-Prot:O04846]	Os04g0412500	AT3G52720
TraesCS5D02G131900	chr5D:209497826-209501416(-)	NA	NA	NA
TraesCS3A02G367400	chr3A:616287709-616288981(-)	NA	Os01g0853000	AT3G09050
TraesCS1B02G437600	chr1B:660107574-660111012(-)	Protease Do-like 1, chloroplastic [UniProtKB/Swiss-Prot:O22609]	Os05g0568900	AT3G27925
TraesCS6B02G202800	chr6B:248359713-248362837(+)	NA	Os02g0187300	AT4G13150
TraesCS2B02G292500	chr2B:407226551-407242781(+)	Protein PUTATIVE RECOMBINATION INITIATION DEFECT 1 [UniProtKB/Swiss-Prot:O23277]	Os04g0347700	NA
TraesCS6A02G203700	chr6A:349520541-349527818(-)	Protein ACTIVITY OF BC1 COMPLEX KINASE 8, chloroplastic [UniProtKB/Swiss-Prot:Q93Y08]	Os02g0575500	AT5G64940
TraesCS6B02G224800	chr6B:345205233-345239263(-)	Putative elongation factor TypA-like SVR3, chloroplastic [UniProtKB/Swiss-Prot:F4K410]	Os02g0285800	AT5G13650
TraesCS5D02G081700	chr5D:82186877-82189457(+)	Serine/threonine-protein kinase SAPK9 [UniProtKB/Swiss-Prot:Q75V57]	Os12g0586100	AT2G23030
TraesCS2D02G238700	chr2D:249188779-249195706(+)	Protein CURVATURE THYLAKOID 1B, chloroplastic [UniProtKB/Swiss-Prot:Q8LCA1]	Os07g0469100	NA
TraesCS7B02G486500	chr7B:742463405-742465859(-)	Photosystem II stability/assembly factor HCF136, chloroplastic [UniProtKB/Swiss-Prot:Q5Z5A8]	Os06g0729650	AT5G23120
TraesCS2D02G432000	chr2D:544565634-544566528(-)	Vacuolar iron transporter homolog 5 [UniProtKB/Swiss-Prot:Q7XTL7]	Os04g0686800	AT3G43660
TraesCS6B02G115200	chr6B:100288428-100291300(+)	Probable sodium/metabolite cotransporter BASS3, chloroplastic [UniProtKB/Swiss-Prot:Q6K739]	Os02g0475400	AT3G25410
TraesCS7D02G324600	chr7D:414488284-414489092(+)	Serotonin N-acetyltransferase 2, chloroplastic [UniProtKB/Swiss-Prot:Q6Z1Y6]	Os08g0102000	AT1G26220
TraesCS2B02G271500	chr2B:371562098-371563195(-)	Glycosyltransferase BC10 [UniProtKB/Swiss-Prot:Q65XS5]	Os07g0158800	AT3G52060
TraesCS5D02G412600	chr5D:475837547-475837906(+)	NA	Os03g0765900	NA
TraesCS1B02G046300	chr1B:26185384-26189253(-)	ACT domain-containing protein ACR9 [UniProtKB/Swiss-Prot:O80644]	Os05g0113000	AT2G39570
TraesCS7A02G245300	chr7A:223471885-223472991(+)	Thylakoid lumenal 19 kDa protein, chloroplastic [UniProtKB/Swiss-Prot:P82658]	Os08g0504500	AT3G63540
TraesCS2D02G434500	chr2D:545845140-545851053(-)	Thylakoid lumenal 29 kDa protein, chloroplastic [UniProtKB/Swiss-Prot:Q9THX6]	Os04g0602100	AT4G09010
TraesCS2B02G611700	chr2B:790748492-790749887(-)	Thioredoxin-like 4, chloroplastic [UniProtKB/Swiss-Prot:Q6YTI3]	NA	NA
TraesCS4A02G011700	chr4A:6801496-6803203(-)	NA	Os03g0176700	NA
TraesCS4B02G182100	chr4B:399268398-399273853(-)	Protein high chlorophyll fluorescent 107 [UniProtKB/Swiss-Prot:Q8RWG2]	Os03g0308800	AT3G17040
TraesCS6A02G189700	chr6A:245762760-245767477(-)	High mobility group B protein 15 [UniProtKB/Swiss-Prot:Q9MAT6]	Os02g0469900	NA
TraesCS2B02G397000	chr2B:563678948-563680022(+)	NA	Os04g0520700	AT2G28400
TraesCS3A02G282100	chr3A:510688915-510691564(-)	Chaperone protein dnaJ C76, chloroplastic [UniProtKB/Swiss-Prot:Q9FMX6]	Os01g0730500	AT2G42750
TraesCS2A02G206300	chr2A:185273285-185278111(+)	Putative PAP-specific phosphatase, mitochondrial [UniProtKB/Swiss-Prot:Q9M0Y6]	Os07g0558200	AT4G05090
TraesCS2D02G255100	chr2D:307155480-307156833(+)	Oxygen-evolving enhancer protein 2, chloroplastic [UniProtKB/Swiss-Prot:Q00434]	Os07g0141400	AT2G30790
TraesCS5B02G532200	chr5B:689898391-689900900(-)	Pentatricopeptide repeat-containing protein At2g27610 [UniProtKB/Swiss-Prot:Q9ZUW3]	Os03g0844000	NA
TraesCS2A02G122000	chr2A:71589625-71593274(-)	Probable membrane-associated 30 kDa protein, chloroplastic [UniProtKB/Swiss-Prot:Q8S0J7]	Os01g0895100	AT1G65260
TraesCS2B02G366900	chr2B:523084912-523087914(-)	Phosphoglycolate phosphatase 1B, chloroplastic [UniProtKB/Swiss-Prot:P0DKC4]	Os04g0490800	AT5G36700
TraesCS3B02G269700	chr3B:434393224-434405997(+)	Carboxyl-terminal-processing peptidase 1, chloroplastic [UniProtKB/Swiss-Prot:F4KHG6]	Os01g0664000	AT5G46390
TraesCS2D02G305500	chr2D:391273494-391280615(-)	Mitogen-activated protein kinase kinase kinase 3 [UniProtKB/Swiss-Prot:F4HRJ4]	Os04g0437600	AT1G77280
TraesCS5D02G044400	chr5D:43326372-43329280(+)	Chloroplast stem-loop binding protein of 41 kDa b, chloroplastic [UniProtKB/Swiss-Prot:Q9SA52]	Os12g0420200	AT1G09340
TraesCSU02G134600	chrUn:115095519-115112182(+)	Outer envelope pore protein 37, chloroplastic [UniProtKB/Swiss-Prot:O80565]	NA	NA
TraesCS1D02G328000	chr1D:419994276-419995078(+)	Photosystem II reaction center W protein, chloroplastic [UniProtKB/Swiss-Prot:Q39194]	Os01g0773700	NA
TraesCS6B02G323800	chr6B:572503428-572506398(-)	NA	Os10g0181600	NA
TraesCS2A02G290300	chr2A:500524371-500531168(+)	Uncharacterized protein At1g32220, chloroplastic [UniProtKB/Swiss-Prot:Q9FVR6]	Os04g0403500	AT1G32220
TraesCS7A02G328700	chr7A:478155898-478156970(+)	Probable ascorbate-specific transmembrane electron transporter 1 [UniProtKB/Swiss-Prot:A3A9H6]	Os08g0101700	NA
TraesCS2A02G187200	chr2A:148869610-148871166(+)	Chlorophyll a-b binding protein 7, chloroplastic [UniProtKB/Swiss-Prot:P10708]	Os07g0577600	AT3G61470
TraesCS4A02G140200	chr4A:215137568-215149116(+)	Putative GTP diphosphokinase RSH1, chloroplastic [UniProtKB/Swiss-Prot:Q9AYT5]	Os03g0340900	AT4G02260
TraesCS1A02G058400	chr1A:38728807-38733500(-)	APETALA2-like protein 1 [UniProtKB/Swiss-Prot:B8AXC3]	Os05g0121600	NA
TraesCS3A02G351800	chr3A:600083422-600086840(+)	NA	Os01g0833200	AT2G35830
TraesCS4B02G170800	chr4B:373993859-373994697(-)	Photosystem II repair protein PSB27-H1, chloroplastic [UniProtKB/Swiss-Prot:Q9LR64]	Os03g0333400	AT1G03600
TraesCS3D02G133200	chr3D:92783246-92784549(+)	Glutathione S-transferase 1 [UniProtKB/Swiss-Prot:P30110]	Os01g0370200	NA
TraesCS6A02G268100	chr6A:494462381-494470044(+)	Probable GTP diphosphokinase RSH3, chloroplastic [UniProtKB/Swiss-Prot:Q9SYH1]	Os02g0699400	NA
TraesCS4A02G232400	chr4A:541987324-541988454(+)	Tetrapyrrole-binding protein, chloroplastic [UniProtKB/Swiss-Prot:Q9LX31]	Os11g0267000	NA
TraesCS3B02G525600	chr3B:768249319-768250039(+)	NA	Os01g0940600	NA
TraesCS7A02G103700	chr7A:63388159-63390163(+)	Disease resistance protein RGA2 [UniProtKB/Swiss-Prot:Q7XBQ9]	NA	NA
TraesCS2A02G456200	chr2A:704785260-704789592(-)	Putative E3 ubiquitin-protein ligase LIN [UniProtKB/Swiss-Prot:D1FP53]	Os04g0584500	NA
TraesCS5B02G350300	chr5B:531217275-531217622(+)	NA	NA	NA
TraesCS7A02G206700	chr7A:169303755-169305022(-)	Protein CURVATURE THYLAKOID 1A, chloroplastic [UniProtKB/Swiss-Prot:O04616]	Os06g0264800	AT4G01150
TraesCS2D02G232900	chr2D:206679915-206686396(+)	Transmembrane E3 ubiquitin-protein ligase FLY1 [UniProtKB/Swiss-Prot:Q5PP23]	Os07g0501900	AT2G20650
TraesCS7A02G476200	chr7A:670780416-670781036(+)	NA	NA	NA
TraesCS3A02G084400	chr3A:54658038-54660059(-)	Probable bifunctional methylthioribulose-1-phosphate dehydratase/enolase-phosphatase E1 [UniProtKB/Swiss-Prot:B8BKI7]	Os01g0101200	NA
TraesCS3A02G084900	chr3A:54878375-54879410(-)	Uncharacterized protein At4g14100 [UniProtKB/Swiss-Prot:Q67YC9]	Os07g0475000	NA
TraesCS3B02G275200	chr3B:444827603-444835448(-)	Tryptophan aminotransferase-related protein 4 [UniProtKB/Swiss-Prot:Q93Z38]	Os01g0717700	NA
TraesCS4B02G300100	chr4B:586574959-586580910(+)	15-cis-phytoene desaturase, chloroplastic/chromoplastic [UniProtKB/Swiss-Prot:Q0DUI8]	Os03g0184000	AT4G14210
TraesCS3A02G235500	chr3A:439277481-439289152(+)	GDSL esterase/lipase At1g28600 [UniProtKB/Swiss-Prot:Q94F40]	Os01g0651400	NA
TraesCS4B02G062200	chr4B:53860127-53861115(+)	NA	Os03g0731100	NA
TraesCS7A02G278200	chr7A:293094653-293098758(+)	Protein-L-isoaspartate O-methyltransferase [UniProtKB/Swiss-Prot:Q43209]	Os08g0557000	AT3G48330
TraesCS6D02G163300	chr6D:142750468-142753536(+)	NA	Os02g0187300	AT4G13150
TraesCS2A02G114400	chr2A:65402708-65403703(+)	Photosystem I reaction center subunit N, chloroplastic [UniProtKB/Swiss-Prot:P31093]	Os12g0189400	NA
TraesCS4D02G348300	chr4D:502036135-502040548(-)	Protein-ribulosamine 3-kinase, chloroplastic [UniProtKB/Swiss-Prot:A2XBT1]	Os03g0117800	AT3G61080
TraesCS2A02G517900	chr2A:741367550-741372066(+)	Haloalkane dehalogenase 2 [UniProtKB/Swiss-Prot:P9WMS1]	Os04g0644600	AT1G52510
TraesCS6B02G350500	chr6B:615636611-615638202(+)	Photosystem I chlorophyll a/b-binding protein 5, chloroplastic [UniProtKB/Swiss-Prot:Q9C639]	Os02g0764500	AT1G45474
TraesCS3D02G411900	chr3D:524309193-524311285(-)	NA	Os01g0910500	NA
TraesCS1A02G313300	chr1A:505270717-505273748(-)	Phosphoglycerate kinase, chloroplastic [UniProtKB/Swiss-Prot:P12782]	Os05g0496200	AT1G79550
TraesCS3A02G301600	chr3A:535195059-535199817(+)	Clp protease adapter protein ClpF, chloroplastic [UniProtKB/Swiss-Prot:Q67Y99]	Os01g0764500	AT2G03390
TraesCS4A02G105700	chr4A:119787568-119796032(-)	Pentatricopeptide repeat-containing protein At5g02830, chloroplastic [UniProtKB/Swiss-Prot:Q8GYL7]	Os03g0284900	AT5G02830
TraesCS4B02G140300	chr4B:184607296-184609992(+)	Ribulose bisphosphate carboxylase/oxygenase activase A, chloroplastic [UniProtKB/Swiss-Prot:Q40073]	Os11g0707000	AT2G39730
TraesCS1B02G150400	chr1B:230026679-230039772(+)	Ferrochelatase-2, chloroplastic [UniProtKB/Swiss-Prot:A2Y3Q5]	Os05g0361200	AT2G30390
TraesCS5A02G552400	chr5A:705402044-705403372(-)	Probable nicotianamine synthase 2 [UniProtKB/Swiss-Prot:Q9ZQV7]	Os03g0307200	NA
TraesCS5B02G159500	chr5B:294078219-294083773(-)	CBS domain-containing protein CBSX1, chloroplastic [UniProtKB/Swiss-Prot:O23193]	Os09g0115500	AT4G34120
TraesCS2A02G190700	chr2A:157468378-157472460(-)	NADP-dependent glyceraldehyde-3-phosphate dehydrogenase [UniProtKB/Swiss-Prot:Q8LK61]	Os08g0440800	AT2G24270
TraesCS4A02G059500	chr4A:55912521-55919370(+)	Inositol-tetrakisphosphate 1-kinase 2 [UniProtKB/Swiss-Prot:Q10PL5]	Os03g0230500	AT4G08170
TraesCS5D02G422800	chr5D:482597650-482598345(-)	Photosystem I reaction center subunit III, chloroplastic [UniProtKB/Swiss-Prot:P13192]	Os03g0778100	AT1G31330
TraesCS1D02G313800	chr1D:409048850-409052150(-)	Phosphoglycerate kinase, chloroplastic [UniProtKB/Swiss-Prot:P12782]	Os05g0496200	AT1G79550
TraesCS6A02G048600	chr6A:24828478-24830423(+)	Protein CHLORORESPIRATORY REDUCTION 6, chloroplastic [UniProtKB/Swiss-Prot:O82258]	Os08g0167500	AT2G47910
TraesCS2B02G490900	chr2B:688459906-688463027(+)	Aminomethyltransferase, mitochondrial [UniProtKB/Swiss-Prot:P54260]	Os04g0623800	AT1G11860
TraesCS6B02G126400	chr6B:121811989-121815556(-)	Chloride channel protein CLC-b [UniProtKB/Swiss-Prot:P92942]	Os12g0438600	AT3G27170
TraesCS2D02G271600	chr2D:335124148-335142699(-)	Phototropin-2 [UniProtKB/Swiss-Prot:Q9ST27]	Os04g0304200	AT5G58140
TraesCS2A02G371100	chr2A:613688405-613690142(-)	Salutaridine reductase [UniProtKB/Swiss-Prot:A4UHT7]	Os04g0532400	AT3G61220
TraesCS3B02G166200	chr3B:166513414-166521342(-)	Probable tRNA N6-adenosine threonylcarbamoyltransferase, mitochondrial [UniProtKB/Swiss-Prot:O22145]	Os12g0485000	AT2G45270
TraesCS1A02G375800	chr1A:550342744-550345277(-)	1,2-dihydroxy-3-keto-5-methylthiopentene dioxygenase 4 [UniProtKB/Swiss-Prot:Q7XEJ5]	Os10g0419500	AT5G43850
TraesCS1A02G136500	chr1A:217610380-217613638(-)	Protein ACTIVITY OF BC1 COMPLEX KINASE 3, chloroplastic [UniProtKB/Swiss-Prot:Q9MA15]	Os05g0323800	AT1G79600
TraesCS5B02G182500	chr5B:332430280-332433414(-)	Putative glucose-6-phosphate 1-epimerase [UniProtKB/Swiss-Prot:Q40784]	Os09g0327400	AT5G66530
TraesCS3A02G502300	chr3A:725737910-725739535(+)	NAD(P)H-quinone oxidoreductase subunit O, chloroplastic [UniProtKB/Swiss-Prot:Q9S829]	Os01g0959900	AT1G74880
TraesCS3D02G524200	chr3D:604362523-604363392(-)	Protein COFACTOR ASSEMBLY OF COMPLEX C SUBUNIT B CCB3, chloroplastic [UniProtKB/Swiss-Prot:Q8RWM7]	Os01g0966200	AT5G36120
TraesCS1D02G224900	chr1D:313296655-313304597(-)	Probable tocopherol cyclase, chloroplastic [UniProtKB/Swiss-Prot:Q6K7V6]	Os02g0276500	AT4G32770
TraesCS3A02G158100	chr3A:155825149-155826653(+)	NA	Os01g0235100	NA
TraesCS1A02G384500	chr1A:554448312-554448989(+)	NAD(P)H-quinone oxidoreductase subunit K, chloroplastic [UniProtKB/Swiss-Prot:P26304]	Os05g0533700	ATCG00430
TraesCS1D02G269000	chr1D:364695130-364697099(-)	NA	Os04g0411800	NA
TraesCS5D02G284800	chr5D:385603861-385605368(-)	NA	Os09g0499000	AT2G24550
TraesCS5A02G142100	chr5A:315494544-315497231(+)	ADP-ribosylation factor 1 [UniProtKB/Swiss-Prot:P36397]	Os07g0223100	AT2G47170
TraesCS3A02G381000	chr3A:631301807-631304074(+)	Photosystem II 22 kDa protein 1, chloroplastic [UniProtKB/Swiss-Prot:Q943K1]	Os01g0869800	AT1G44575
TraesCS2B02G337900	chr2B:482730581-482735343(+)	Cryptochrome-1 [UniProtKB/Swiss-Prot:Q43125]	Os04g0452100	AT4G08920
TraesCS5B02G419300	chr5B:594922735-594925178(-)	Probable ribose-5-phosphate isomerase 4, chloroplastic [UniProtKB/Swiss-Prot:Q9FI13]	Os03g0781400	NA
TraesCS7B02G146200	chr7B:190115607-190116753(-)	Thylakoid lumenal 19 kDa protein, chloroplastic [UniProtKB/Swiss-Prot:P82658]	Os08g0504500	AT3G63540
TraesCS4A02G270400	chr4A:581749445-581750928(+)	Peptidyl-prolyl cis-trans isomerase FKBP17-2, chloroplastic [UniProtKB/Swiss-Prot:Q9LDY5]	Os03g0708500	AT1G18170
TraesCS7B02G175600	chr7B:247258798-247263458(+)	Putative low molecular weight protein-tyrosine-phosphatase slr0328 [UniProtKB/Swiss-Prot:Q55535]	Os08g0557400	AT3G44665
TraesCS5B02G202800	chr5B:369153164-369155723(-)	Probable cinnamyl alcohol dehydrogenase 8B [UniProtKB/Swiss-Prot:Q6ERW9]	Os09g0400300	AT4G37980
TraesCS7A02G485300	chr7A:676102667-676103960(+)	Peptidyl-prolyl cis-trans isomerase FKBP13, chloroplastic [UniProtKB/Swiss-Prot:Q9SCY2]	Os06g0663800	NA
TraesCS2B02G079500	chr2B:44360475-44361961(-)	Ribulose bisphosphate carboxylase small chain PW9, chloroplastic [UniProtKB/Swiss-Prot:P26667]	Os12g0291400	AT1G67090
TraesCS7B02G197000	chr7B:339613762-339617788(-)	Malate dehydrogenase [NADP] 1, chloroplastic [UniProtKB/Swiss-Prot:P17606]	Os08g0562100	AT5G58330
TraesCS3B02G458800	chr3B:701413811-701419196(-)	Zinc finger CCCH domain-containing protein 12 [UniProtKB/Swiss-Prot:Q5JLB5]	Os01g0917400	AT1G48195
TraesCS2A02G413700	chr2A:670791911-670794116(+)	Probable plastid-lipid-associated protein 11, chloroplastic [UniProtKB/Swiss-Prot:O81304]	Os04g0551700	AT4G00030
TraesCS6B02G224100	chr6B:338011929-338015962(-)	Cryptochrome-1 [UniProtKB/Swiss-Prot:Q43125]	Os02g0573200	AT4G08920
TraesCS5A02G518300	chr5A:680618206-680620126(-)	Probable aquaporin TIP4-1 [UniProtKB/Swiss-Prot:Q75GA5]	Os05g0231700	AT2G25810
TraesCS3D02G083400	chr3D:42368832-42371333(+)	Probable inactive shikimate kinase like 1, chloroplastic [UniProtKB/Swiss-Prot:Q9LW20]	Os01g0102600	AT3G26900
TraesCS2D02G531819	chr2D:617414356-617417584(-)	Pentatricopeptide repeat-containing protein At1g03560, mitochondrial [UniProtKB/Swiss-Prot:Q9LR67]	Os04g0635700	NA
TraesCS6D02G246800	chr6D:349922993-349930197(-)	Probable GTP diphosphokinase RSH3, chloroplastic [UniProtKB/Swiss-Prot:Q9SYH1]	Os02g0699400	NA
TraesCS1D02G161800	chr1D:229319274-229324500(-)	WAT1-related protein At3g02690, chloroplastic [UniProtKB/Swiss-Prot:Q93V85]	Os10g0493900	AT3G02690
TraesCS2A02G249400	chr2A:374717693-374722111(-)	Glycosyltransferase BC10 [UniProtKB/Swiss-Prot:Q65XS5]	Os07g0158800	AT5G22070
TraesCS3D02G433700	chr3D:546629837-546634829(+)	Phosphatidylinositol transfer protein 3 [UniProtKB/Swiss-Prot:Q55CU8]	Os01g0926800	NA
TraesCS3D02G144400	chr3D:107667379-107675969(+)	ABC transporter D family member 2, chloroplastic [UniProtKB/Swiss-Prot:Q6NLC1]	Os01g0218700	AT1G54350
TraesCS2B02G521000	chr2B:715923068-715927821(+)	GTP cyclohydrolase 1 [UniProtKB/Swiss-Prot:Q8VYU3]	Os04g0662700	NA
TraesCS4A02G095200	chr4A:103492368-103495285(+)	RNA polymerase sigma factor sigB [UniProtKB/Swiss-Prot:O22056]	Os03g0271100	AT3G53920
TraesCS5D02G234900	chr5D:342955748-342961763(-)	NA	Os09g0413700	AT1G74640
TraesCS3B02G249800	chr3B:398586979-398590714(-)	NA	Os01g0612600	NA
TraesCS6B02G037600	chr6B:22081260-22105393(+)	Wall-associated receptor kinase 5 [UniProtKB/Swiss-Prot:Q9LMN7]	Os02g0633066	NA
TraesCS7B02G030400	chr7B:28934322-28944053(+)	Probable LRR receptor-like serine/threonine-protein kinase At1g06840 [UniProtKB/Swiss-Prot:C0LGD7]	Os06g0168800	AT1G06840
TraesCS3A02G134200	chr3A:111550279-111554136(-)	Phosphoenolpyruvate carboxylase 1 [UniProtKB/Swiss-Prot:P29195]	Os01g0208700	AT3G14940
TraesCS5A02G315800	chr5A:526396904-526400499(-)	Rhodanese-like domain-containing protein 14, chloroplastic [UniProtKB/Swiss-Prot:Q94A65]	Os09g0530000	AT4G27700
TraesCS5D02G097300	chr5D:108086396-108087758(+)	NA	Os10g0350800	NA
TraesCS4B02G223100	chr4B:467796585-467799257(+)	Protein SPA, chloroplastic [UniProtKB/Swiss-Prot:K4BVL1]	Os03g0244000	AT1G75690
TraesCS3B02G335000	chr3B:541080846-541085261(-)	Clp protease adapter protein ClpF, chloroplastic [UniProtKB/Swiss-Prot:Q67Y99]	Os01g0764500	AT2G03390
[truncated: 334 more rows]
