# Supplementary material for: Histone acetyltransferase TaHAG1 acts as a crucial regulator to strengthen salt tolerance of hexaploid wheat
Source: Plant Physiol. 2021 Apr 23;186(4):1951–69. doi: 10.1093/plphys/kiab187 (PMC8331135; doi:10.1093/plphys/kiab187)
Supplement: kiab187_Supplementary_Data [file kiab187_supplementary_data.zip › pp.01643.2020-s06.xlsx]

## Sheet: Sheet1
Supplemental Table S5. Primers used in this study.
Primers	Primer sequence (5' → 3')	Description
qTaHAG1-F	GGGTGGACTCCTGACCAGT	qRT-PCR analysis
qTaHAG1-R	GGCATGATCGACCAAACTCT
qTraesCS4D02G324800-F	GTGGAAGTTGCATGCACAAA
qTraesCS4D02G324800-R	TTCGTTGGAACTCCCTGAAG
qTraesCS1D02G284900-F	GGAGCGAAGTCTACCGACAC
qTraesCS1D02G284900-R	GGATGGCTGGCAAAACTAAA
qTraesCS3D02G347900-F	TGGATCTCCAACACTCACGA
qTraesCS3D02G347900-R	CAACCCAGCGTACAACAAAA
qTaHKT1;5-F	CGTCGAGGTTATCAGTGCG
qTaHKT1;5-R	GCCGTAGAACATGACAGCAA
qTaHKT1;4-F	ACCCCCTCAACTTCAACTTG
qTaHKT1;4-R	GAGCATGACAAGAATGAGGATG
qActin-F	TATGCCAGCGGTCGAACAAC
qActin-R	ATGTGGCGCTAGCTAACACTG
qTubb3-F	CTGAGAAACGGCTACCACAT
qTubb3-R	CCCAAGGTCCAACTACGAG
TaHAG1-OE-BamHⅠ-F	CGGGATCCATGGACGGCCTCGCGGCGCC	construction of TaHAG1 overexpression, RNAi and Crispr vector, detecting transgenic plants
TaHAG1-OE-SacⅠ-R	GAGCTCCTAGTTCTTCGTTGACGCAG
TaHAG1-RNAi-BamHⅠ-F	CGGGATCCCTGGATATTGTCCGTGAACAGC
TaHAG1-RNAi-KpnⅠ-R	GGGTACCGGCACCATCCCTCTCTGAC
TaHAG1-RNAi-SpeⅠ-F	GGACTAGTGGCACCATCCCTCTCTGAC
TaHAG1-RNAi-SacⅠ-R	CGAGCTCCTGGATATTGTCCGTGAACAGC
Pubi-F	TCGATGCTCACCCTGTTGTTTG
Tnos-R	AGACCGGCAACAGGATTCAATC
TaHAG1-Crispr	AGCTTCCGCTTGCGGTGGG
TaHAG1-ABD-L	CTCGAACTTCTAGAACCTCCATG
TaHAG1-ABD-R	CCAACCAGATCATATGTTCG
ChIP-Retro-F	CCGATGCTCGTCTCCTTAAC	Chromatin immunoprecipitation analysis
ChIP-Retro-R	CCCGTATTTCGCCAACTAAA
ChIP-β-actin-F	GGAATCCATGAGACCACCT
ChIP-β-actin-R	GACCCAGACAACTCGCAA
TraesCS4D02G324800T-F	GGAAGAGGTGAGGAAGGAGC
TraesCS4D02G324800T-R	TGGTCTGGTGAGGTGATGAC
TraesCS4D02G324800C-F	AGAAGCGCTCCTCCTCCTAC
TraesCS4D02G324800C-R	GATGAACTTGAGGCCCTTGA
TraesCS1D02G284900T-F	AAGCAAGTCCTGTGGAGCAT
TraesCS1D02G284900T-R	TGCAGCTTAGTGGTTGCTTG
TraesCS1D02G284900C-F	ATTGTCTTCCACGACCAACG
TraesCS1D02G284900C-R	CGCTGACGAACTTGAGACC
TraesCS5A02G301700T-F	GGTCGGAGTAGGTGAGTTGC
TraesCS5A02G301700T-R	GAGCGCCAAGTAAGCAGTTC
TraesCS5A02G301700C-F	TCTTCGACATGGTGGACAAG
TraesCS5A02G301700C-R	GTCTCCAGGTTGGACAGCTC
TraesCS3D02G347900T-F	GCTCCGCAACGGCTATAACT
TraesCS3D02G347900T-R	ACCCGCCTGCTCTAAGGTAG
TraesCS3D02G347900C-F	ACGAGAACTGGAAGCGGATA
TraesCS3D02G347900C-R	CATGTTGAGCTTGAGCGTCT
TraesCS4D02G324800-PRO-F	TTGATATCGAATTCCTGCAGCATCTACAGCCGTGGAGGA	35S:TaHAG1, TraesCS4D02G324800:LUC, TraesCS1D02G284900:LUC, TraesCS3D02G347900:LUC and TraesCS5B02G037900:LUC vector construction
TraesCS4D02G324800-PRO-R	TAGAACTAGTGGATCCATGCATGGCCGCCCCGGCC
TraesCS1D02G284900-PRO-F	TTGATATCGAATTCCTGCAGAGATCCAGCTGAAGATCGGC
TraesCS1D02G284900-PRO-R	TAGAACTAGTGGATCCTCTGGCTCTAGCCACCGGTT
TraesCS3D02G347900-PRO-F	TTGATATCGAATTCCTGCAGGGCTCTCTGAAGATGGAAT
TraesCS3D02G347900-PRO-R	TAGAACTAGTGGATCCCCTCACGCAATCCGTCAA
TraesCS5B02G037900-PRO-F	TTGATATCGAATTCCTGCAGAATGGAGGTACTACTTTGAT
TraesCS5B02G037900-PRO-R	TAGAACTAGTGGATCCCAGAGCAAGCACCAGTAGCCT
TaHAG1-OE-F	ATGGACGGCCTCGCGGCGCC
TaHAG1-OE-R	CTAGTTCTTCGTTGACGCAG
